# Supplementary material for: Open source machine-learning algorithms for the prediction of optimal cancer drug therapies
Source: PLoS One. 2017 Oct 26;12(10):e0186906. doi: 10.1371/journal.pone.0186906 (PMC5658085; doi:10.1371/journal.pone.0186906)
Supplement: S2 File — Table A. Expression values of gene probes (Affymetrix_U133_2.0_plus) for the NCI-60 cell lines. Table B. Sensitivity (GI50) of NCI-60 cell lines to seven chemotherapeutic drugs. Table C. Ranking of probe (feature) weights for employed in the recursive feature elimination (RFE) process for the prediction of carboplatin sensitivity. Table D. Probes associated with optimal predictive accuracy for 7 chemotherapeutic drugs. Table E. Several of the most informative genes predictive of carboplatin sensitivity have been directly or indirectly implicated with apoptosis. Table F. Comparison between predicted response rates of ovarian cancer patients to 7 chemotherapeutic drugs and response rates as reported in the literature. (XLSX) [file pone.0186906.s002.xlsx]

## Sheet: information
S2 File for: Open source machine-learning algorithms for the prediction of optimal cancer drug therapies by Huang et al
Table A	Sup Tab 1: Expression values of gene probes (Affymetrix_U133_2.0_plus ) for the NCI-60 cell lines
Table B	Sup Tab 2: Sensitivity (GI50) of NCI-60 cell lines to seven chemotherapeutic drugs
Table C	Sup Tab 3:Ranking of probe (feature) weights for employed in the recursive feature elimination (RFE) process for the prediction of carboplatin sensitivity
Table D	Sup Tab 4: Probes associated with optimal predictive accuracy for 7 chemotherapeutic drugs
Table E	Sup Tab 5: Several of the most informative genes predictive of carboplatin sensitivity have been directly or indirectly implicated with apoptosis
Table F	Sup Tab 6: Comparison between predicted response rates of ovarian cancer patients to 7 chemotherapeutic drugs and response rates as reported in the literature

## Sheet: table A
Table A. Expression values of gene probes (affymetrix_U133_2.0_plus ) for the NCI-60 cell lines (columns). MAS5 normalization of the raw expression values was followed by A/P calling for quality of probes with a threshold of 80% P calls. Subsequently individual GSMs are normalized to this core set using quantile normalization 1-by-1 to reduce batch effects and to create a profile with near identi…
probe ID	gene	BR_BT_549	BR_HS578T	BR_MCF_7	BR_MDA_MB_231	BR_T47D	CNS_SF_268	CNS_SF_295	CNS_SF_539	CNS_SNB_19	CNS_SNB_75	CNS_U251	CO_COLO205	CO_HCC_2998	CO_HCT_116	CO_HCT_15	CO_HT_29	CO_KM12	CO_SW_620	LC_A549	LC_EKVX	LC_HOP_62	LC_HOP_92	LC_NCI_H226	LC_NCI_H23	LC_NCI_H322M	LC_NCI_H460	LC_NCI_H522	LE_CCRF-CEM	LE_HL_60	LE_K_562	LE_MOLT_4	LE_RPMI_8226	LE_SR	ME_LOXIMVI	ME_M14	ME_MALME_3M	ME_MDA_MB_435	ME_SK_MEL_2	ME_SK_MEL_28	ME_SK_MEL_5	ME_UACC_257	ME_UACC_62	OV_IGROV1	OV_NCI_ADR_RES	OV_OVCAR_3	OV_OVCAR_4	OV_OVCAR_5	OV_OVCAR_8
216834_at	RGS1	1.28033	0.787979	2.70754	0.607648	2.41518	0.918522	2.20645	1.60102	1.72271	1.49503	1.96481	1.59239	1.44325	2.94649	0.74799	2.09372	2.73544	1.84619	1.11718	2.31571	3.63267	2.78703	2.27557	1.41617	1.54169	2.5383	2.76621	4.30619	8.4314	2.7076	4.61097	7.92455	0.891135	1.35919	6.85119	12.6469	1.54689	12.1152	12.492	2.87218	13.3568	3.01585	2.9953	1.2854	3.60267	0.891545	2.85681	3.66396
1555504_at	TYR	1.48345	3.78459	2.57672	1.70116	0.93249	2.68308	2.39798	2.34871	0.140871	2.09523	1.67736	2.73144	1.49691	0.427769	2.28489	3.61602	1.36306	4.07866	3.08319	0.245931	0.657248	1.15624	2.34852	2.56276	1.35254	1.72486	2.53473	2.5101	3.30756	1.05936	2.84446	0.937354	0.384006	1.77423	10.1679	8.9169	10.2417	7.3619	9.87404	9.18435	11.0638	9.03344	1.72054	1.05333	3.15815	2.30941	1.75764	2.7692
213764_s_at	MFAP5	0.339238	9.3551	1.23937	2.0903	3.54646	5.75501	2.22717	1.41687	4.06045	5.96153	0.364967	2.38104	1.88676	2.52234	1.47591	2.372	0.264828	2.42093	4.63858	9.1186	1.61712	1.53453	11.8757	0.868381	3.56354	0.572124	10.5036	2.45862	2.52835	2.88018	1.06741	2.38714	1.09973	1.75546	0.951002	1.2767	0.998408	0.0631113	1.99983	1.50003	4.38221	2.03878	12.9683	7.15933	4.03586	8.68259	0.471399	8.6048
213975_s_at	LYZ	1.916	1.58149	4.33919	3.72207	2.7548	2.14769	3.61955	2.11456	2.25399	1.98909	1.72785	14.6992	13.0069	2.57018	1.72996	15.0393	14.8045	5.01199	5.67909	5.15866	2.02899	4.24972	1.2499	1.45774	5.99515	2.9137	2.96806	1.45605	13.7572	12.2756	6.42604	2.4594	3.25909	1.52076	2.69232	4.01463	1.40893	11.2933	7.3564	1.47741	8.95284	3.20959	3.42929	1.5527	3.30868	2.94769	9.31664	2.21743
1559584_a_at	C16orf54	2.13525	1.34996	2.81887	2.64374	2.47269	3.02926	6.05899	0.952802	3.85449	2.91615	3.92478	7.94724	0.719882	3.85483	2.79109	0.926237	3.21743	10.0279	3.34314	0.896457	10.3926	0.829871	1.80585	2.29091	1.23554	2.09343	1.44489	10.7383	11.9289	3.48422	11.4025	7.18964	3.00196	2.21677	2.20056	6.28237	1.13177	5.19641	2.52091	0.688848	1.35746	2.10221	2.19797	2.54355	1.63148	2.12515	0.789775	0.865018
228692_at	PREX2	2.4995	1.17585	2.1933	-0.177861	2.74781	2.23259	1.32964	1.58828	2.75234	7.7426	2.14376	2.16161	3.5419	1.93752	1.60973	0.703183	2.06917	2.11268	1.62396	1.41791	1.71779	1.36485	2.44478	2.59647	0.984425	2.56305	5.67759	1.57038	1.70817	4.38336	4.89218	4.50466	0.120988	0.905101	1.94154	3.74139	1.89935	1.987	-0.516264	2.70193	3.62215	5.12336	10.1523	2.19298	6.27982	9.75169	2.51238	2.66518
205421_at	SLC22A3	2.04623	1.1591	3.08963	7.19843	1.53267	1.45378	2.18207	1.13794	1.08347	5.43091	1.78423	8.34643	7.02245	3.30427	1.29751	8.59976	9.19047	8.9785	10.8703	11.7625	1.00386	1.10146	2.18304	1.33673	3.09011	0.948496	4.10124	2.0626	1.1605	4.01633	2.28834	2.36898	2.54759	1.14643	1.25224	3.28268	0.804859	1.29536	0.687598	1.54792	0.144512	2.4423	7.50121	1.64366	1.20259	0.875514	10.5574	2.33019
218541_s_at	C8orf4	2.11045	3.16952	1.76605	-1.02722	1.87713	4.85513	11.8341	1.89155	8.95855	7.11359	9.13813	2.12695	0.903044	2.65533	2.86129	1.99668	2.34242	1.7832	12.3135	13.4014	10.6283	6.76298	4.38684	10.0758	2.04459	4.8538	3.67092	2.74064	2.20611	1.86693	4.20454	0.728378	2.42698	3.70741	1.24199	3.26136	4.01409	1.50692	1.2885	2.89401	2.02477	0.455673	11.2225	1.48318	3.9027	9.44467	9.27454	1.50933
243110_x_at	NPW	1.47296	1.59089	2.06455	1.09413	2.97929	1.38756	2.78944	1.57874	1.59011	1.24692	1.1845	1.61782	1.92764	10.5284	1.77832	1.33798	1.65278	8.73628	1.87813	3.32499	3.67707	1.75468	2.04085	8.51729	1.85512	1.86329	1.76372	7.85542	7.36555	1.80983	2.78737	9.6539	1.67252	2.03696	1.27727	8.04421	2.13238	2.01462	1.55434	1.50866	2.02894	2.81764	1.86126	8.75541	5.38526	1.71763	4.03739	8.98663
209686_at	S100B	3.27327	2.56694	3.91002	1.82989	3.63174	3.04254	3.58635	2.11168	9.12021	12.9161	7.29581	2.62854	2.46023	2.76817	3.55886	2.73619	2.06545	3.56005	2.4456	3.49218	2.91963	2.80011	3.15491	2.34871	2.5408	2.15073	2.90652	2.75079	5.09617	3.01673	3.02227	2.46095	2.3905	2.36208	13.2867	14.5421	11.7789	13.513	13.749	10.1874	13.7382	13.8622	3.10818	2.16586	3.41755	3.36349	1.67827	2.68193
204273_at	EDNRB	3.31085	0.515524	3.00487	7.28861	2.33058	0.686276	6.41146	1.8685	8.82138	10.7105	7.63603	3.93123	1.42209	1.09178	1.98162	2.68969	0.942936	1.9437	2.1729	4.18099	3.90593	4.1023	1.31884	2.03355	1.85795	4.17829	0.731897	3.01029	3.40125	3.44108	2.54137	1.42003	2.39175	7.1358	11.7279	12.9696	11.4219	10.9626	11.1798	11.6879	13.7896	11.2214	3.11938	5.42846	0.433776	1.23308	3.75665	5.37207
1556300_s_at	SIM1	11.3541	3.70557	2.99332	1.67428	3.31831	1.58322	5.22071	2.70709	2.73629	1.42502	7.61001	-1.34371	1.86212	3.21925	2.91201	1.39732	1.71131	2.5223	3.46724	1.26256	1.54798	5.61121	3.092	3.6433	1.99157	2.1763	6.39478	3.10846	0.876701	0.815611	1.00252	4.20724	3.14795	2.20122	1.44941	2.54424	0.567409	2.38372	2.90829	3.62613	3.55535	1.54706	2.99246	10.0402	11.6278	3.48521	2.33517	8.62909
214475_x_at	CAPN3	2.39071	4.60106	2.13518	2.78344	3.63391	2.48169	2.96118	2.83123	2.97202	6.3598	5.16707	6.22273	1.713	4.97241	5.20049	1.66082	4.57118	2.33398	2.0424	2.32112	2.9035	2.99529	1.60725	3.16795	2.25431	1.89319	2.92658	1.85673	6.55696	2.33782	4.11157	7.34523	3.52764	1.7545	11.4599	13.623	13.0574	13.7611	13.1364	13.5414	13.8704	12.1551	6.84629	2.84421	1.8958	1.56308	3.21155	3.83245
1553830_s_at	MAGEA2_///_MAGEA2B	2.11651	4.09235	3.16295	1.38719	2.22313	3.22266	8.92572	3.26217	4.63645	5.00682	10.4885	2.60073	3.24872	11.3944	1.58199	1.24242	3.24924	2.61245	2.18788	11.1952	1.98261	1.79236	2.62476	3.91978	4.7966	2.2984	2.60146	2.01011	3.18106	10.1412	1.82705	3.59558	1.67897	11.5068	10.9847	2.73787	11.8462	10.6893	9.83855	11.9206	9.20687	11.4469	2.92536	0.972765	2.87542	1.46524	3.80289	2.20879
206172_at	IL13RA2	8.20165	2.5664	2.7857	1.75002	2.53504	3.2797	12.8659	2.6232	11.9259	13.1588	13.516	3.02654	3.87604	4.44592	2.3994	3.39635	2.78555	2.36845	3.33416	1.55349	1.95451	8.9187	6.23803	4.91545	4.17739	14.3047	2.44343	1.62871	2.63087	3.09545	2.51412	1.81626	1.8819	14.6352	2.62655	2.64782	5.97441	13.7114	5.8087	12.1724	12.0168	15.1578	4.74842	4.18934	2.85919	2.17155	2.73237	2.88375
227006_at	PPP1R14A	3.56723	2.77688	2.28398	1.45276	2.58406	2.66748	2.69788	2.76701	2.63139	2.36714	2.34143	2.70377	2.44448	2.80347	2.67695	2.78821	2.97688	3.49678	11.0652	7.21821	1.90856	7.27142	1.78014	8.56425	2.09815	2.59895	10.7633	1.58483	2.64794	10.9273	2.73997	3.53277	2.00477	1.98979	1.60035	2.4185	3.31162	1.97335	1.96394	3.84305	1.88413	2.15586	2.3495	12.3418	10.6899	11.8317	2.294	12.1209
235400_at	FCRLA	1.39567	6.28772	1.228	1.31298	2.29501	3.7968	3.74112	2.06775	2.72324	3.68489	4.76162	2.86512	3.5449	2.41168	2.69535	1.57466	2.5755	2.10964	3.32169	1.1011	2.16976	3.60949	3.99755	2.45521	2.17503	2.91049	1.63266	1.75711	2.22519	4.63537	2.09961	7.60725	1.79653	4.82269	9.64477	10.2178	9.66514	11.8307	11.1745	11.6086	11.3974	9.96662	2.14789	1.73515	2.3626	3.42452	2.54799	2.77127
206201_s_at	MEOX2	5.29631	2.68733	1.99505	0.295676	-0.0266213	3.5895	2.04013	11.3634	1.73989	7.73559	3.35904	2.96878	3.60237	2.35835	1.6118	2.99313	2.36039	6.35809	2.72057	0.672943	1.59615	0.892423	1.07613	1.00687	3.56906	2.53184	9.48462	2.2572	3.72187	3.23652	2.29314	1.57763	1.686	3.068	1.20068	2.56358	3.08493	7.15212	4.58144	2.48286	0.478902	9.84141	1.71668	4.79583	0.944103	2.11124	2.03886	2.26705
229271_x_at	COL11A1	2.70885	0.796481	2.19802	0.33153	0.651097	1.67165	5.24213	4.35102	10.2283	10.0142	11.3891	4.62366	1.88257	2.66191	1.2104	4.20797	1.84326	2.8378	4.38032	1.66893	4.64511	1.60224	3.01415	4.54224	3.59406	2.11525	12.0872	3.78602	3.68889	0.505231	1.10734	3.88451	2.22471	3.12001	2.86916	8.88015	5.05906	5.80845	7.33015	3.21892	7.94664	3.45833	2.57361	-0.234006	6.89498	0.238399	3.06314	2.76748
244567_at	---	1.46288	3.75531	3.9087	1.03769	3.16921	3.62537	1.77027	2.42377	2.75478	1.03043	1.50344	3.71129	3.16135	3.50404	2.51802	1.90154	2.98655	4.01291	10.916	10.922	4.12971	2.55887	2.78986	3.68718	4.47478	6.77276	2.55882	2.18611	4.07963	1.4123	1.28475	3.58147	3.09524	0.48206	4.79974	2.90634	2.73293	3.01408	4.65226	2.75472	3.77588	3.78918	9.94649	2.3866	0.911086	3.18149	11.0733	3.14392
201744_s_at	LUM	5.98927	13.9485	0.642697	4.29443	6.09133	10.43	1.12522	13.38	2.1937	14.3326	1.73443	5.94901	2.20796	0.130218	0.683801	2.12191	1.17424	6.27328	1.33895	8.47012	10.6447	10.5923	2.21166	6.25906	2.58393	8.66144	6.32287	2.18036	2.51561	2.33423	2.42126	2.5332	3.01324	2.95241	7.93539	7.72204	7.57602	3.95062	11.4772	13.5626	10.6579	11.3895	2.29355	8.09799	1.01892	5.43672	4.03747	6.28912
236179_at	CDH11	10.6938	10.1398	3.80576	7.19595	3.00436	3.29969	1.76891	11.2479	10.3746	10.4543	7.0364	2.62323	5.46583	2.40271	2.25547	1.67773	3.00183	1.56936	2.24315	8.70472	10.2894	2.14241	9.15172	3.78856	2.18636	3.28424	2.17156	0.632691	4.4896	2.99797	3.09962	2.42036	1.99827	2.47254	2.10318	1.69302	4.99038	5.26733	2.91777	2.05024	2.77885	2.25297	1.60519	5.10604	1.45331	0.742524	1.50917	2.69001
235127_at	PMP2	3.09937	5.90665	3.09958	1.70922	3.2291	2.36089	1.23541	4.69539	2.15285	11.2596	3.94464	3.12025	4.5763	4.12769	2.15727	2.31635	5.31584	2.50084	2.1077	2.00029	3.06939	1.40882	2.85329	2.30263	3.17547	2.40056	3.17764	1.95749	3.38944	2.39057	3.39598	3.29116	2.18392	3.5084	7.36849	11.9708	5.68866	10.9978	11.3736	11.2182	9.33766	11.6743	4.36899	3.42551	3.01533	1.3948	2.41343	1.31218
1552487_a_at	BNC1	2.13694	1.88249	2.83481	1.67739	1.99717	6.9783	1.79225	1.72123	2.37762	0.798653	1.08484	3.65399	2.0025	2.17929	2.75044	3.55576	1.09061	3.34686	3.0859	2.06011	10.3112	3.36782	12.1221	4.88447	1.95281	2.15406	1.83561	2.8447	3.83347	1.91478	2.29142	3.29664	1.63128	7.56724	2.73441	3.03374	1.80269	1.50724	3.07793	2.14428	2.91137	3.03771	2.80728	3.35804	3.63614	1.71897	1.71434	10.0019
206710_s_at	EPB41L3	1.22336	1.32301	2.13754	2.27187	7.56019	3.2558	8.02463	9.841	10.5683	8.34066	10.8599	3.43295	3.04359	1.63843	0.922154	2.33659	1.06162	2.07397	1.92135	2.56574	9.53064	5.33317	6.09831	2.92588	2.38178	11.8007	1.98397	3.00977	11.963	1.44236	5.17223	2.37164	2.16596	8.11613	11.4814	10.0163	4.46506	9.65909	10.6582	11.1667	11.0994	10.971	2.07855	11.4487	2.8942	1.7322	2.62331	11.4411
228375_at	IGSF11	2.497	3.79596	4.31138	3.96742	2.26958	1.63463	1.40316	4.60639	3.62572	3.20358	3.40443	2.22757	2.50563	3.504	2.06218	2.74476	2.0205	2.25447	8.19353	3.24936	2.65551	2.67983	2.06395	2.77395	7.20099	2.51661	2.17712	2.45029	2.56545	7.19684	2.99859	3.06729	6.66178	2.19237	9.49057	11.0647	11.0003	8.53408	10.7552	10.9232	10.4952	10.2554	2.44888	2.47658	2.86926	2.20909	2.50797	3.56923
241390_at	---	0.954264	3.22772	3.55517	1.62303	1.571	2.53243	5.97918	1.67266	3.822	2.95483	3.51031	1.43692	2.48261	4.71289	1.05134	4.16956	3.64184	3.23551	3.2665	6.46877	0.337915	1.67734	1.61656	2.29932	3.84846	0.777769	3.10939	3.70875	4.06423	2.32527	3.29596	1.46159	0.610827	1.6605	6.79739	3.89119	7.83161	7.82468	7.25372	2.95502	5.61942	5.93813	10.1232	0.943484	7.09899	2.95826	1.06613	1.44316
205029_s_at	FABP7	2.53198	2.36969	3.13126	2.57289	2.91785	3.23814	4.98397	3.73603	13.9416	11.2315	14.2683	1.93163	3.93448	3.84759	2.32901	4.29289	5.10962	3.25262	3.31168	4.80806	0.972065	5.44904	2.28016	3.28348	2.69256	3.2732	2.99509	2.24978	3.52649	2.06425	2.6689	3.6501	5.21649	3.14617	6.30355	10.0108	11.0095	9.54228	11.7766	10.8439	9.40043	14.1539	3.34603	0.951183	4.93394	4.34057	3.97382	3.0341
214774_x_at	TOX3	1.6257	3.91321	6.14678	3.81771	1.62969	5.01954	1.80545	3.13943	11.6501	7.60721	11.6679	12.2703	6.46881	2.48171	2.65656	12.0988	12.1827	12.7337	10.4298	8.24175	2.01587	2.32223	1.65169	3.04279	9.60857	2.16534	2.84457	2.20628	3.2558	2.86475	0.753644	1.31973	2.53448	2.78725	3.26216	3.64473	6.10063	7.77783	2.27938	5.12363	6.26448	1.07129	13.228	0.564833	7.01076	3.01484	10.7227	2.60174
212681_at	EPB41L3	2.16855	0.668648	0.452044	1.74851	7.03593	2.43925	7.65745	9.36698	9.96937	7.37883	10.292	2.3319	3.00703	1.75184	2.99762	2.18856	0.720294	2.34187	1.23509	2.17636	8.84576	5.26493	6.34021	3.16653	2.4872	11.0473	2.49288	1.97558	11.4216	2.97861	6.03936	4.60328	2.56238	7.64597	10.5563	9.3131	5.43592	8.94368	10.0614	10.4677	10.1143	10.2503	3.14417	10.6357	2.57877	1.26844	3.05472	10.8235
201650_at	KRT19	4.1558	1.63105	15.3156	13.2367	15.396	1.49607	2.18154	1.86797	2.30738	1.70193	3.36602	14.3364	14.4763	14.4815	13.8131	14.294	14.036	14.5296	11.9298	12.628	13.8042	12.5963	13.8095	2.67846	14.9181	11.391	1.92335	1.71698	1.79683	11.8212	2.62582	1.78283	1.79123	1.85618	2.15956	1.60926	1.95364	2.56444	1.60432	3.70378	2.09519	1.86657	13.969	1.55035	14.3969	12.9252	13.4657	1.96467
224590_at	XIST	0.24635	2.94073	1.58138	2.15255	3.2678	0.316812	10.1098	3.77384	3.09639	2.23788	2.99618	3.72406	10.6407	1.31543	3.04231	10.1299	3.18647	3.07241	4.29436	2.62887	3.69954	4.09777	3.69481	4.32795	4.3811	2.0054	3.56478	11.5556	4.06119	10.124	4.45466	3.89476	2.72614	3.34731	3.74112	3.33697	2.18764	2.99181	1.64439	1.17955	1.3693	9.76002	3.15964	2.32505	8.90915	10.562	2.31311	2.11635
231898_x_at	SOX2-OT	1.72923	4.19709	2.89382	1.91758	3.06436	1.59477	5.01246	4.56564	12.0223	7.65319	10.0094	2.06858	3.51504	3.58657	3.99889	1.57723	3.07363	4.15212	1.32219	1.75246	2.83804	2.49056	1.25451	2.12911	6.08756	2.63659	11.1443	3.01914	2.9557	3.27705	0.414076	3.64633	8.21156	1.03493	3.61966	1.44461	7.54823	1.63589	-0.00366428	3.66938	2.82204	4.21273	4.27849	1.88872	6.97258	2.48873	2.72578	2.43271
205269_at	LCP2	2.56748	2.11061	3.60064	3.33321	2.41092	0.297896	6.26782	3.34607	3.21519	3.07975	1.05908	3.65885	2.01409	3.77104	2.08887	3.98705	1.12747	2.54333	2.1718	2.12871	1.74798	2.14489	4.57607	0.641414	3.66772	3.18691	3.42351	11.291	11.4281	10.3193	11.1418	9.2911	10.4399	3.19262	7.47604	9.73105	10.953	8.46192	8.679	3.51885	4.17815	7.39249	2.30634	2.04316	3.25492	3.17435	3.55209	4.59059
221933_at	NLGN4X	7.16307	9.34132	4.19194	2.74167	9.5938	2.59796	1.92757	2.42481	11.2276	11.6278	12.3277	2.63271	1.32915	3.38656	2.98016	2.03948	3.1371	3.74872	2.39951	2.42693	2.2078	3.02247	1.73974	3.24526	2.08746	2.55515	2.78847	8.78533	2.36161	3.42831	7.85085	2.71928	2.42925	2.72341	3.94884	2.63601	5.70217	9.52423	3.80481	4.58269	3.21972	8.513	10.8806	2.09468	8.8404	8.66397	3.28101	3.46664
1567912_s_at	CT45A1_///_CT45A2_///_CT45A3_///_CT45A4_///_CT45A5_///_CT45A6_///_LOC101060208_///_LOC101060210_///_LOC101060211	2.64092	4.73368	4.27744	1.03931	10.6684	3.45602	2.13024	2.8773	3.37221	3.03403	9.61654	3.00928	4.40329	4.48533	2.07517	3.90357	3.65295	4.87162	5.02878	9.12448	2.32497	3.08869	1.23334	4.96811	3.29183	3.79621	0.91019	1.81442	2.49351	10.9612	4.59693	4.0676	3.98349	10.038	2.6742	3.88292	9.12206	11.3891	2.3267	8.57382	2.10972	13.8445	1.42619	11.6092	2.02531	7.0341	3.81914	10.3481
206018_at	FOXG1	11.1593	3.24326	3.18904	3.22411	3.2649	13.1203	12.9782	10.5104	12.8011	11.8121	12.2312	3.22498	3.99999	3.25036	2.08564	2.59878	2.79179	8.99166	2.646	4.82338	11.8052	2.42657	3.14639	2.03031	11.0856	7.33001	11.2854	1.87043	2.87597	9.8433	3.47366	3.29043	3.72374	12.7773	3.75239	3.12289	6.46905	2.91872	1.69976	2.32954	2.46439	4.10666	2.86871	13.2884	12.4046	2.08682	2.92297	12.9035
216623_x_at	TOX3	2.5036	1.25193	5.98145	1.99818	1.78281	5.75445	1.34061	4.07002	11.6662	7.80711	11.5611	12.1672	6.67796	2.65036	0.785225	11.977	12.104	12.6023	10.513	8.11836	3.17392	2.34746	4.02924	3.5896	9.21729	1.63934	2.12724	1.17086	3.34657	1.80612	1.33238	2.74796	2.91727	2.58137	2.82948	2.61617	5.80436	7.38768	1.89891	5.01549	5.87366	4.42731	13.1554	1.11163	7.25319	2.24578	10.7929	4.60819
209904_at	TNNC1	1.89305	2.45296	3.21953	2.40619	8.41009	2.54185	2.01608	3.83949	2.30317	2.12803	2.31149	2.74288	8.10564	6.35604	10.6821	2.989	3.74123	6.56234	4.25269	9.00825	2.46501	2.61408	10.2091	4.39282	11.6221	2.92309	9.7171	2.85966	2.77392	2.62106	2.5212	3.1966	2.70775	2.63696	2.35127	2.5109	2.26347	2.67219	2.65943	2.22316	2.32934	3.15558	9.92524	8.78333	7.53484	14.6742	7.53725	11.5938
232361_s_at	EHF	1.78045	2.74782	3.99847	8.91229	10.1812	1.92355	2.48627	2.18807	6.61669	1.56632	2.65941	9.38802	9.99148	8.05245	9.12201	9.62859	10.2387	6.80339	7.91689	8.22013	2.28524	6.34425	2.57819	1.97181	9.37341	4.38113	2.60021	1.63914	2.85168	3.08322	1.71958	2.36932	4.91521	2.14166	2.20769	2.21874	3.31123	4.14084	1.68663	1.94724	2.61382	2.37603	7.85333	2.02563	10.2762	2.73033	4.47321	1.85907
202291_s_at	MGP	12.0707	9.03401	8.06383	2.0897	15.5125	5.46694	12.3295	9.08553	9.59682	8.68072	12.412	3.35281	3.06808	3.63223	2.22529	3.33072	2.5911	2.31843	2.37296	6.42323	10.4463	9.2015	3.40465	4.54124	8.76197	2.28407	1.59842	2.2842	2.33486	2.13888	3.82259	3.61023	3.02325	3.34948	6.74091	7.2651	7.91693	9.99985	9.19997	11.4314	9.40372	15.1261	2.98092	2.21421	4.19098	2.96528	2.72695	2.03991
224588_at	XIST	4.55395	2.95199	3.80813	2.13368	3.88218	3.32675	12.7004	3.69259	3.68838	2.28142	4.39765	2.94861	13.1407	4.65451	2.97445	13.0564	4.50217	3.83255	3.28128	3.79729	3.40013	4.40545	4.38816	4.0684	3.90699	4.29007	3.14621	14.113	5.53704	12.3435	2.62263	3.26619	5.07501	3.87551	3.48318	2.53066	3.41613	3.12107	3.10963	2.81536	2.85513	12.9003	4.08785	4.32095	11.9419	13.3604	3.14141	3.46694
218804_at	ANO1	4.22766	3.92129	2.77189	2.69275	7.98391	2.33275	1.52844	1.74043	4.98221	3.79851	2.76011	11.1973	9.4525	11.2246	2.00998	12.2449	10.0626	10.6838	4.07211	2.64261	6.44509	3.58161	2.48594	6.07621	8.24459	2.843	3.30097	3.4671	2.10023	2.53517	2.40421	3.54487	1.1872	4.22885	5.63778	6.28093	1.87633	2.65578	5.20349	3.97052	1.43281	4.04551	7.06199	1.51922	2.09169	3.26263	5.02727	4.85961
1557921_s_at	LOC100506498	2.69165	2.75718	4.05737	1.89298	1.34852	2.28778	3.79801	4.98329	3.49349	7.06887	2.79047	1.74038	2.26998	3.3592	3.17724	2.84956	1.88113	2.4158	3.66882	6.15972	3.12111	4.8314	3.28839	4.65793	2.31677	5.21247	3.40948	1.78744	2.25192	4.88079	3.23708	2.21582	8.95595	2.4877	3.3135	4.20212	2.43731	3.67456	0.993791	3.92002	0.926719	2.97248	7.57143	2.10189	3.14146	5.76038	1.60279	2.07449
229273_at	SALL1	1.89048	3.80466	2.6065	2.0157	2.6536	3.06165	9.41098	4.62018	11.1941	8.98196	10.5271	2.23191	1.26723	2.31792	1.33212	1.79801	2.67461	3.01919	4.05622	5.21839	4.69691	3.488	0.391895	8.49318	3.70135	7.09342	3.42265	0.45271	2.88313	0.243786	1.02156	3.46849	2.28854	1.28729	8.14329	4.56767	8.72233	3.52863	8.41102	5.31142	8.30123	6.68862	12.045	1.93419	0.949771	4.95118	3.17863	2.16158
218870_at	ARHGAP15	3.66469	3.35401	2.35056	2.58362	7.66013	2.21635	2.44163	2.58041	2.80586	4.86912	2.44448	2.18477	2.04604	2.24331	2.80244	1.87098	3.00771	2.47106	2.67201	2.04643	3.67248	2.31397	3.04288	3.14703	2.50127	2.8072	2.70306	12.5163	12.0462	9.98706	12.1194	10.2751	12.0573	3.06937	6.95145	6.47731	6.16149	7.92123	6.46661	4.78147	7.7107	6.44462	2.48483	2.86297	3.30665	2.44093	2.94689	2.89171
206427_s_at	MLANA	3.83939	4.09934	3.33061	4.14182	4.27636	3.83795	4.30885	5.27846	5.30149	4.26564	3.9828	4.45847	4.70597	4.77162	4.57323	3.25607	4.8525	4.98139	5.44029	2.84913	3.65372	4.1252	3.80864	2.77797	3.09256	5.95055	2.89928	4.16283	4.30499	4.26788	4.56634	6.57981	3.77584	4.91482	14.6759	15.6038	14.0536	14.523	15.5102	15.7084	15.644	14.7991	3.94355	4.97659	5.16689	5.69244	5.06195	3.49957
206376_at	SLC6A15	9.17671	2.37592	3.59123	2.55524	3.63613	8.18924	4.00157	2.55092	2.69624	1.76038	1.96773	1.99235	2.89304	3.79202	3.01464	2.18944	2.54155	1.54476	2.88989	2.40038	8.23665	2.79717	3.97073	6.64552	2.60271	10.9487	2.45494	1.594	2.68153	2.38293	2.12442	6.2149	2.69055	11.7229	10.8982	11.4349	10.3286	10.0249	9.2774	11.0745	10.0888	11.5333	2.92822	10.2062	7.75381	3.07291	1.97587	10.7766
202404_s_at	COL1A2	13.8337	15.0361	4.62156	5.40289	4.25101	12.7482	12.5619	15.3399	12.614	15.2502	13.1317	2.9849	2.67691	3.34745	4.41243	2.54595	3.60754	3.02738	3.40796	4.10279	9.02031	10.5427	3.53658	4.74802	2.8106	2.90049	5.39958	1.09157	3.93642	4.67544	1.73579	5.40145	3.87647	6.07984	3.25255	5.62715	7.01304	2.04419	3.98939	2.23321	3.19385	5.04785	4.68636	3.5211	6.19427	5.94517	4.63266	2.56861
205337_at	DCT	4.27373	1.67774	5.16285	2.6732	3.17295	3.65678	5.29453	4.98648	4.29187	5.95418	4.81261	2.64703	2.92492	4.79577	2.32759	4.72282	4.08343	5.17479	3.58301	3.33894	2.38124	5.37808	3.71048	5.6882	4.36036	4.79556	3.85151	3.73767	5.41969	6.46733	3.74218	4.2382	3.20733	3.58173	14.6067	14.0037	14.5671	13.2057	14.466	14.5883	14.9316	11.182	4.12897	4.14382	3.90911	5.70957	4.12484	4.28371
209173_at	AGR2	2.75565	3.25193	6.63069	8.18606	15.038	3.21862	3.04271	2.66562	9.71568	3.74474	11.4607	14.411	12.2231	3.39707	10.1337	14.9434	15.4776	5.40117	15.2455	15.0948	9.30461	3.27526	2.69642	7.06857	15.3111	13.6761	4.50588	2.8574	3.07266	4.46569	2.76633	8.00676	3.17213	4.57911	2.72001	3.23798	5.2076	3.40269	4.42134	2.92519	2.85419	2.87071	5.11052	3.81836	10.2359	7.6152	13.9766	3.19155
1555778_a_at	POSTN	11.2034	15.5706	3.47797	2.20449	4.33129	5.63087	9.31501	9.81894	6.83028	12.9617	13.6461	1.99976	3.32479	3.53084	2.46442	2.81554	5.32373	3.10689	1.89542	9.37223	13.8785	3.56178	7.72298	3.96491	4.90958	4.28961	5.86235	3.06071	3.14456	3.74394	1.28537	5.0232	2.70676	12.1953	2.43398	5.11116	4.16972	4.51737	1.57031	3.01772	3.00379	5.29342	4.204	2.36141	3.75105	3.31565	2.46594	3.10232
209602_s_at	GATA3	1.16164	8.30812	13.272	7.4928	13.2654	7.2559	5.42956	6.89123	6.10266	0.982614	5.62784	7.27659	1.61659	2.97857	3.33953	6.46721	4.06935	4.88339	4.26045	8.34051	8.03711	7.81124	4.98191	7.12862	7.80856	3.02163	1.40763	10.2941	1.90616	0.691418	7.01938	0.940946	6.6674	1.73091	0.923909	1.84734	4.88833	1.2095	1.19516	1.77909	2.15147	4.48127	4.61506	7.89553	1.27958	1.33531	7.13195	7.69663
206638_at	HTR2B	4.05148	4.13618	2.48014	1.29554	2.06297	2.00665	4.21346	3.88261	2.31442	2.48577	1.25426	2.18637	1.84383	3.26154	3.92135	2.90571	4.28731	1.27276	6.44179	3.28684	1.19403	2.15161	4.0114	2.41227	4.26034	8.33448	2.06647	3.62561	2.28455	3.18715	3.40654	2.87771	5.87611	3.08404	3.62104	8.64579	6.41561	4.37503	11.6112	3.36473	13.0502	9.63877	2.23302	4.88879	3.29989	1.40958	4.49028	3.07961
1570469_at	OTTHUMG00000020433_///_RP11-308N19.1	3.23429	4.75971	2.17913	8.57986	3.97049	3.54419	0.940387	8.34379	10.2849	9.66096	9.17154	3.03264	0.985393	3.87325	0.896455	2.66545	2.35151	5.82179	3.14942	3.63876	2.60548	2.79751	1.83056	4.31276	3.77057	1.54048	3.86189	0.800485	3.27493	1.94589	4.19415	4.77695	1.94227	2.98523	9.15067	9.50157	6.62866	10.9099	9.77897	2.80868	9.32413	6.51467	1.99506	2.64244	3.05063	2.95365	3.30242	2.83289
204818_at	HSD17B2	2.63957	2.1234	2.83338	4.30443	4.2147	2.98439	2.72093	2.15515	4.39446	3.63583	1.37542	9.79183	6.94223	2.53294	3.11444	10.2361	11.8405	4.36764	3.1209	9.78166	4.60595	3.00217	8.40393	3.51462	3.24793	2.96884	4.44596	1.98325	3.00127	2.79035	3.00596	4.27469	2.73269	2.29798	2.87895	2.208	2.44574	2.57364	1.48553	2.47748	2.3934	3.67156	9.85051	2.75368	1.95761	2.50244	10.7017	2.33367
206070_s_at	EPHA3	5.5018	3.03387	3.9996	3.93609	2.11833	2.59566	11.3669	11.631	13.0059	8.41798	11.5791	3.56805	3.37595	1.91282	3.20781	1.40673	3.50209	5.12394	1.5278	2.07557	1.77865	9.01256	2.77286	3.60162	3.2757	9.66366	9.69858	2.0838	2.54764	3.8718	7.69279	2.54276	2.95146	4.40961	8.35174	5.93032	11.8832	7.25168	7.73062	10.5018	8.95047	11.7393	6.09697	5.09446	7.0981	3.31363	4.84186	1.97883
37892_at	COL11A1	2.87105	5.14547	3.02016	3.70458	3.04391	5.00091	7.41571	4.87303	12.982	13.5319	14.3628	3.99013	3.4847	4.75017	2.34522	3.6341	2.63527	3.11038	4.48937	3.12603	6.15809	2.66911	4.63983	4.48253	3.90335	2.55366	14.8457	2.77023	2.74833	3.26765	3.03757	3.4584	2.91959	5.80544	3.45605	11.9398	5.62424	8.09228	11.6839	4.1258	11.4723	3.3413	4.24266	3.40666	10.2489	2.97425	3.16454	3.37775
205476_at	CCL20	4.35993	1.47986	2.62887	2.57682	2.1306	1.64879	2.06408	3.53901	2.35805	2.74226	2.26357	6.36863	8.85628	2.94908	13.5195	5.00109	4.26855	9.34912	2.86846	2.9615	4.26256	7.11127	8.73432	11.3109	5.90395	4.37035	2.70004	2.2877	4.3483	2.53075	3.3515	3.27448	2.93173	13.8575	3.9193	8.86836	4.26711	9.12128	9.14499	2.68457	8.92523	2.94646	2.73562	2.61807	2.67257	2.99091	4.55125	4.20182
226311_at	ADAMTS2	5.29271	10.7418	3.39926	2.5569	2.93608	2.50055	6.84145	11.492	2.75155	11.3953	2.7265	2.63175	3.16222	3.50872	2.27236	2.8	4.0292	2.23323	3.0035	2.04319	6.4492	2.53038	8.74704	3.32455	2.82373	2.46237	3.22155	1.99682	3.32707	2.91242	2.77154	5.60065	2.39864	2.91936	2.69284	2.17717	2.04126	3.92045	2.74782	3.24586	2.56823	3.00246	2.88234	2.75477	2.63048	2.30638	2.53244	6.9462
206701_x_at	EDNRB	3.72331	2.10898	3.02715	8.54739	3.94625	4.51746	6.84758	3.14257	8.11219	9.81461	7.79375	2.20833	1.805	2.4634	3.47728	3.06491	3.68144	4.21466	1.81347	2.216	5.09805	2.92057	4.23088	4.85239	3.07502	3.87674	3.09525	2.49178	3.8299	3.55458	2.83779	3.41746	4.35551	8.18051	11.4173	12.5166	11.3084	12.0047	11.6967	13.1402	13.7735	10.8893	3.82094	6.24655	3.18746	3.3829	2.64594	6.41776
237070_at	TRPM1	2.04852	1.88901	3.17114	2.6523	3.39038	3.41664	2.50817	4.6959	3.1522	4.45528	4.82048	4.07457	4.15319	2.14393	2.0989	2.62467	4.12191	3.47401	2.79098	3.69561	4.53456	1.8584	3.42921	2.06428	3.64878	3.41851	3.19491	1.53811	4.14909	2.5355	4.35601	3.88698	5.29195	3.58355	12.5192	11.0304	9.39945	4.89081	11.8242	11.0851	13.6532	8.41464	4.67838	2.15462	3.62645	4.76901	3.11116	3.31548
220393_at	LGSN	2.55202	2.37677	3.76985	3.022	3.22243	3.11908	2.57414	3.53691	3.21918	2.9698	2.81536	1.91253	2.94621	4.53334	2.62306	3.22215	3.22399	4.37155	10.8431	12.0276	7.18557	7.24476	1.60988	11.0544	3.28495	9.46572	8.99776	4.75348	1.80383	4.1551	2.56848	1.35087	3.02765	2.50284	3.37241	2.16862	2.82676	3.66354	2.26371	5.43949	7.94388	2.51187	4.55888	2.07935	6.91377	3.47866	1.77099	2.90955
237069_s_at	TRPM1	3.09858	3.24039	3.70127	3.24015	3.35498	2.67743	4.13511	3.00712	4.13076	4.28204	2.02164	2.3004	2.68835	2.30331	3.3682	3.56474	2.32328	3.00455	1.86576	3.13102	2.19572	3.41646	2.90516	2.61884	2.59433	4.10435	3.51659	1.96785	3.47832	3.14049	2.74646	2.95794	3.55667	3.11186	11.3892	10.0116	8.70927	3.81539	10.7061	10.1581	12.9647	7.39069	3.47772	2.87756	3.9395	2.17593	2.6986	2.82036
212915_at	PDZRN3	9.13618	9.33219	6.99386	0.864253	9.13278	6.14904	7.83349	10.1628	10.5065	10.6772	9.05487	3.52342	1.93923	1.60475	4.71259	3.77321	9.50859	3.2225	3.93251	2.12464	2.37002	4.15041	7.23612	5.58596	2.85244	6.33116	3.12722	3.86776	2.27592	2.14371	1.63383	2.16036	2.67715	2.39573	10.2525	10.5417	9.10256	10.5903	10.5185	5.79423	10.1742	11.3091	2.89987	3.73478	1.63158	5.67281	2.61523	4.38133
203716_s_at	DPP4	2.8534	2.43469	3.02959	2.15201	3.55117	2.59899	6.76738	7.51591	2.94551	6.53521	1.93693	8.8606	9.85331	6.64661	4.57811	10.0894	11.173	2.95815	3.01498	3.2719	4.35483	9.98961	10.662	2.83878	2.66091	3.03094	2.51854	2.49729	3.32521	3.22332	3.90408	2.39108	11.2165	3.14652	2.51069	2.93955	3.10373	2.67806	2.72957	2.6995	3.07825	2.65796	12.1021	2.12422	3.50625	3.93898	10.4432	2.55282
220445_s_at	CSAG2_///_CSAG3	3.04004	6.58305	2.99906	2.38551	2.70842	3.54252	9.52104	3.25956	8.9797	6.71372	11.0802	2.47054	2.4619	9.86244	2.71396	5.62776	3.06661	3.08718	2.83925	9.63753	2.24181	3.02753	3.65689	2.93947	8.4065	2.83922	2.74322	2.40617	3.1735	10.2066	2.99088	9.49162	3.07489	10.9385	10.7894	4.45436	11.3456	10.9064	10.0012	10.4367	9.89564	11.2823	3.1012	3.35897	3.23176	2.86435	2.73419	2.68024
232010_at	FSTL5	5.79987	4.10021	2.57585	2.86472	2.60354	3.35669	9.85031	4.09576	7.66667	7.15728	1.62388	2.11413	2.09739	3.76179	1.97905	0.317779	1.94098	3.12749	2.32987	2.75954	2.0536	9.74552	1.83428	9.99974	3.32035	1.78784	4.53404	1.79402	10.2088	4.8546	5.13029	3.06608	1.5522	3.04657	6.13133	10.5199	11.7866	10.8337	5.7201	9.90063	5.96749	3.48076	5.25844	4.58369	3.24748	3.03815	4.19628	1.56201
240717_at	ABCB5	3.38187	3.15769	2.82069	3.09128	2.77979	3.06415	3.62774	3.28256	1.84687	7.40962	3.57555	3.95987	4.33373	4.43873	1.76269	3.8795	5.16982	1.87211	0.478734	1.99103	2.79379	4.97438	1.07074	3.8934	3.65632	3.76943	4.7437	3.83176	3.21399	4.19904	4.1151	0.956184	4.1264	2.64294	7.50044	11.1944	12.5774	9.05785	11.6854	10.1717	13.9972	9.58471	5.35515	3.27396	2.98047	1.59385	2.33052	3.75616
212998_x_at	HLA-DQB1_///_LOC101060835	2.15298	2.41172	5.83657	2.74163	6.60636	2.42268	4.90466	1.99799	2.61807	2.89341	2.19507	9.49777	5.62875	7.50939	5.51841	2.36015	2.88044	7.55711	2.11178	2.33337	2.65372	10.5343	2.45813	4.50522	2.58522	2.39758	3.65063	2.41856	2.47351	2.66578	2.90318	2.99741	13.0159	2.41192	9.51425	2.71329	3.18821	9.19076	9.74814	3.06516	6.30783	6.75063	2.52573	9.71617	2.32065	3.39022	3.63215	9.57345
204802_at	RRAD	2.6003	3.65083	3.37598	7.63115	3.01922	2.8539	8.74326	4.4083	3.26182	4.85755	6.19368	1.78746	2.28782	5.17715	2.02393	3.51927	2.09709	4.35783	3.27353	2.52389	7.70064	10.5987	9.10725	3.90907	2.02157	2.49832	2.14148	2.43107	2.77389	3.38194	3.38252	3.76878	3.61008	2.8655	3.37348	3.43173	2.28909	3.24786	2.60622	3.85734	2.38692	2.64746	3.04531	2.41974	2.59921	2.82616	2.72887	5.84746
241902_at	MKX	2.31224	8.52172	2.75045	4.68358	9.97305	4.2711	8.61342	8.39115	1.54666	3.27258	3.26397	1.71925	4.61704	9.95317	9.7088	2.77588	1.80405	9.00352	2.46768	2.10731	6.04267	6.45908	2.69476	3.26692	2.93239	2.33856	3.47218	2.86468	2.63389	0.948721	3.97744	2.90158	1.51955	1.63378	1.72399	1.54394	3.57024	4.71487	0.628641	3.83175	1.53653	2.59412	4.54044	6.36416	7.791	7.98158	2.93305	8.39189
215101_s_at	CXCL5	10.6124	2.51236	4.19467	0.893697	4.26231	2.64143	7.15395	3.69974	2.38548	2.14413	2.76076	1.83416	1.83864	2.93576	11.7265	2.67612	3.16273	5.2151	11.7188	12.0174	7.25415	7.29566	4.30352	5.4909	1.56319	11.315	3.11857	3.23684	3.88082	4.72324	3.49786	2.94779	4.47233	3.83668	3.19295	3.96397	3.85882	3.18773	1.89364	2.87015	2.72876	5.26593	3.75584	2.55145	2.55664	5.45802	1.71939	6.19331
209395_at	CHI3L1	6.58335	4.62609	3.10119	2.01812	3.76149	2.58245	8.2416	11.7863	5.95762	14.7845	6.57608	2.85487	2.07852	4.45445	3.78398	3.48608	2.97633	3.20038	3.03522	4.14627	6.64758	9.22879	14.1795	3.60437	2.46822	2.62418	2.05511	2.997	11.2547	3.17558	6.18357	5.8412	2.50976	2.35876	3.76467	8.06837	4.19026	5.76288	3.02073	3.21764	2.42551	3.77952	3.80323	3.24143	5.41135	10.4509	2.4171	1.99029
218002_s_at	CXCL14	2.0513	2.62993	2.60367	2.44754	2.87684	3.37517	5.88974	3.26054	10.8331	4.19619	13.8106	2.65024	2.05975	3.41001	2.39919	3.15624	3.54354	3.30461	2.88573	3.73224	2.58754	2.49148	7.59567	3.53512	2.473	4.10516	2.1688	2.03595	3.28162	2.27186	2.88419	2.4523	2.67441	3.31448	2.49369	4.41115	5.013	2.94082	2.73505	3.89314	2.37372	3.58894	11.4991	2.88652	10.4504	3.60785	6.97878	2.07019
215108_x_at	TOX3	4.00775	3.00183	6.27763	1.16032	3.6326	4.82511	4.50633	1.58626	11.1642	6.65585	11.2324	11.9861	5.97642	3.44858	2.08346	11.7076	11.63	12.2773	10.2651	7.9195	3.85288	1.60492	-0.248152	2.9259	9.08656	2.9282	2.24761	2.86627	5.12168	1.98603	3.39415	4.57484	2.88179	3.2968	3.92793	4.93617	6.26268	6.4569	1.38598	4.05725	6.00692	3.25303	12.9124	3.91769	6.71063	3.95548	10.1543	5.08225
1552766_at	HS6ST2	3.38123	2.05212	6.37928	2.51319	0.902427	2.91977	2.59553	6.42286	9.61815	7.58814	8.79949	8.16491	9.45969	9.65497	2.11445	3.98276	9.04486	1.28345	1.39904	1.55698	5.25559	1.28868	3.50132	6.79394	10.0186	9.8867	7.69686	2.14542	1.56611	3.60109	4.06336	1.80795	10.6939	2.42887	5.85989	1.44275	5.82838	1.21477	2.37624	2.38858	3.87357	7.50675	9.30954	8.89076	3.14521	5.1032	2.48844	9.10267
206884_s_at	SCEL	2.18417	4.131	2.98523	2.62644	4.04517	2.1096	2.91637	2.16314	3.0166	3.47864	2.86568	6.06033	5.74195	2.87321	6.55771	10.3517	2.39461	6.80461	8.12707	10.4759	2.84336	4.33765	2.79015	3.62616	12.848	3.21032	8.96312	3.21467	2.46221	1.51086	0.781269	4.42037	3.61915	1.80408	3.8438	3.96631	2.62279	3.34933	1.90892	4.73413	2.4574	3.56324	8.03168	2.54324	8.42651	8.62122	12.634	2.27732
206392_s_at	RARRES1	3.34477	3.41333	1.90527	1.85269	2.40542	4.5425	4.24611	7.86705	2.6892	6.90618	3.33799	10.129	8.57338	2.86154	7.47515	10.5356	11.5682	2.38227	11.2199	10.2616	13.8009	7.00878	12.575	7.44113	1.95	2.07211	1.86588	1.70518	2.79903	2.18573	3.4411	2.1694	7.80868	6.49488	5.27339	6.05995	1.9274	3.57307	3.80405	3.08928	1.73006	2.33577	2.32724	4.95647	7.26655	3.03264	13.1715	7.78883
202746_at	ITM2A	3.19604	3.77901	2.7091	3.2283	6.60712	5.19417	4.3139	4.35928	4.32164	4.30919	3.05154	2.46315	0.724113	4.42485	4.05419	2.91944	2.04042	2.34072	4.26864	7.37512	3.7118	4.32933	4.82962	6.67846	3.4839	5.24107	5.99224	14.7046	11.2078	11.0013	13.7899	3.1656	1.91928	3.75485	4.33761	2.9101	1.55665	10.2503	3.88779	10.0814	2.9021	10.7616	5.89287	9.29882	4.84016	1.98362	7.65485	8.78282
202007_at	NID1	8.19481	1.85314	2.03863	0.452235	1.57018	10.5676	11.3215	11.4781	11.3703	11.3987	12.3462	1.75358	1.15212	1.67658	1.97495	1.68485	1.43234	9.52676	7.19431	1.04592	11.0507	4.55033	7.0532	8.73296	1.3218	7.03489	6.93564	0.985096	3.05832	2.14086	4.31228	1.25433	2.74414	2.64141	8.95332	12.2431	4.98367	9.28718	4.84372	3.54928	8.08873	10.9212	4.61167	5.59055	5.29619	5.57867	2.06589	8.32932
1558216_at	AFAP1-AS1	3.43769	1.9674	2.2562	4.81029	2.65371	2.4987	2.4466	2.99636	2.86257	2.00854	1.87051	8.35242	2.77958	2.90288	9.6421	7.42152	8.92064	2.59572	2.91119	2.2794	8.15983	8.58292	2.65285	2.23531	2.79904	4.35722	2.28642	1.94635	2.29389	7.45371	3.19502	9.62399	2.48074	2.70246	2.93405	2.23898	2.53801	8.33047	2.17577	2.33024	2.251	2.75664	2.71475	7.56396	2.88684	2.27065	7.77528	8.01255
219837_s_at	CYTL1	9.86525	10.8906	3.7522	2.52748	4.05498	9.03076	3.29697	11.9081	3.14605	7.97636	2.92167	3.23149	3.17	2.87615	3.53329	3.02096	3.24227	8.64508	3.3169	2.59815	10.5742	3.0685	5.26912	2.9219	3.67468	3.24765	2.42651	4.81457	2.53976	2.64875	3.60089	3.92502	4.24909	3.17293	3.22407	12.2504	2.76069	3.07206	2.82364	2.53089	10.9669	3.32847	3.43587	3.5903	3.00819	3.45465	3.32466	2.74613
204220_at	GMFG	3.36021	3.15059	3.36908	3.71124	3.20206	2.67054	3.62984	2.60328	2.77247	2.42007	4.04734	5.81411	3.62335	3.3955	4.16787	2.88549	3.51831	8.11556	5.00218	3.13963	9.77419	8.37614	2.60145	3.43192	3.62955	3.5947	2.69836	12.8136	12.9235	10.2327	12.2155	10.6591	12.2863	3.86977	3.03844	7.05675	3.49733	8.05902	2.94738	2.96402	3.40004	2.80027	3.80165	3.17374	6.06095	3.33482	11.2302	3.83145
216598_s_at	CCL2	9.84641	5.67437	2.99892	4.3805	2.65667	5.19695	14.1628	11.1764	9.05983	12.804	14.849	3.50027	4.11223	3.60083	3.75443	2.8914	3.02868	4.14951	5.79903	10.3685	11.8046	3.9991	14.1184	3.72563	2.5442	3.00166	4.26328	3.93067	11.9108	3.19935	4.78771	3.64982	2.96633	2.59371	6.62328	3.40482	4.86359	3.12305	3.25349	2.96665	3.21014	2.89555	3.3572	3.08098	3.11888	8.35429	8.13979	2.31299
230272_at	LINC00461_///_MIR9-2	2.14762	3.49301	6.12823	2.08507	2.27889	8.36888	12.8542	4.42976	13.4117	7.18871	12.4872	2.35503	6.57496	2.9997	3.24629	2.08795	3.54435	2.47514	4.69974	2.92565	6.25699	2.1598	3.40636	6.38001	2.89518	5.1494	2.50691	8.5052	3.67019	3.29245	5.49391	7.9433	8.67209	3.67935	8.84822	2.20465	9.72701	7.45017	8.15581	3.69881	7.67789	3.88632	3.35422	2.90629	2.3568	2.10669	3.09594	3.83661
206373_at	ZIC1	10.6858	9.46284	11.2013	2.671	3.96391	10.0939	8.92443	11.739	9.3565	9.6071	9.993	3.11163	2.98378	2.64944	2.59085	3.35433	2.81373	2.78554	2.15304	9.18949	1.82488	2.42031	1.97314	10.2264	3.27311	3.01497	11.1468	3.02351	3.47108	2.88107	2.13215	3.00703	3.71938	3.55283	11.0641	3.2259	11.0039	3.03872	10.7812	8.51459	10.8903	9.09112	2.71525	3.53224	9.75025	9.69549	3.15051	4.16049
242943_at	ST8SIA4	7.27844	1.33232	7.46155	5.59621	3.00704	4.35048	2.30001	6.05604	9.5202	3.23955	8.08506	1.81497	3.35674	2.95996	4.34091	2.04856	1.87884	0.183909	10.491	3.33479	8.68378	8.54356	4.66754	3.37468	8.72116	9.80524	0.158231	9.63809	8.56399	3.64926	9.05652	11.0816	10.4729	7.74802	6.40266	0.685156	6.32913	5.74014	3.17311	7.61335	3.60378	4.77837	3.03908	2.88781	7.41625	3.88732	0.925511	3.87654
215047_at	TRIM58	6.75668	5.20325	2.29961	2.70677	1.9426	3.3215	1.21709	1.8486	2.99127	2.44721	2.25658	3.0113	2.56725	2.2012	6.72866	2.70456	1.20619	0.73971	1.80849	7.12929	8.22432	1.89304	9.49867	8.30922	1.11123	2.87845	4.1009	1.9089	2.66999	9.06203	4.50715	7.41829	7.77724	4.20413	7.51133	6.57278	4.74473	6.46558	7.8286	6.86483	6.64262	8.44519	1.29676	10.3119	2.06775	4.18018	2.60095	9.81889
220084_at	C14orf105	3.18876	2.05616	2.4229	0.76748	3.66908	3.34957	3.35509	1.36042	2.92564	4.49391	2.97018	6.38682	3.86481	3.97975	2.17724	9.50953	2.34615	5.30328	8.11665	6.19393	3.0222	2.80722	3.32084	3.16655	0.735948	2.24823	0.86868	3.42767	4.95046	3.47139	1.41166	2.23634	2.59618	2.35328	3.21089	3.2647	4.21377	3.22954	3.98716	4.26497	2.96548	1.56038	10.4917	1.85427	3.39641	1.78348	9.52077	2.15814
204338_s_at	RGS4	8.93456	7.73406	2.66707	7.3214	2.57747	8.56106	3.87878	7.5407	9.43079	7.42874	9.32692	2.18394	1.83786	2.54557	2.47179	1.47825	2.14743	2.29627	3.22363	2.85484	10.4139	11.0185	8.47306	4.01676	2.5467	2.51139	11.1771	2.57124	1.84282	3.4068	2.98071	3.13419	3.30815	9.77145	2.87463	2.4233	3.90285	6.69354	2.47566	3.09465	1.89805	3.79907	2.38233	3.28841	2.64385	2.9116	6.32027	2.25251
1555229_a_at	C1S	10.7894	11.2261	2.25321	3.81161	1.57794	8.40196	10.3117	11.1283	3.10342	11.6645	3.08533	3.61722	3.24098	3.3162	2.09801	1.31548	2.4573	2.71094	9.8576	11.3004	11.6312	11.4894	13.7546	9.25888	3.27767	8.11792	4.28398	2.89619	1.79005	2.10574	3.36519	3.4255	2.27928	1.80286	1.93543	4.65705	3.12777	3.77171	2.9338	5.45968	10.776	7.2917	3.64186	6.86645	4.14961	2.86298	2.78047	8.64431
203571_s_at	ADIRF	4.73248	3.4563	10.4499	9.48109	12.8683	3.89397	5.34821	3.69299	2.99593	2.8322	2.95859	3.99802	10.4241	13.7496	3.91173	4.69322	11.2758	9.61193	3.05504	2.72454	8.54197	9.7592	5.79166	2.98567	3.70392	3.56891	3.00215	2.91355	3.03181	2.67827	3.45739	3.59761	3.5841	3.0254	3.13029	3.6733	2.73239	3.34727	2.59667	3.27879	3.09886	3.89214	3.6406	2.92679	3.11313	3.58652	3.38696	3.58369
211161_s_at	COL3A1	12.6425	14.0145	5.68403	2.87006	4.46104	8.27464	5.61159	15.1654	2.48507	13.8606	2.85783	5.27322	2.66956	3.57078	3.10452	4.56805	1.84268	3.78442	2.3067	11.3411	10.6785	3.53866	8.27627	7.06319	5.16678	3.97394	10.8087	1.81434	4.47041	2.55498	3.92211	5.02083	5.00511	4.85848	3.78875	4.35446	3.74802	5.64446	3.75568	3.90307	3.06508	3.83543	3.95363	3.71608	2.62833	2.06566	4.59353	4.13383
1553132_a_at	TC2N	4.72861	0.888903	9.61131	2.90146	10.8111	2.35859	2.32101	2.04694	3.48226	0.938743	3.4894	7.77325	9.56586	7.82733	8.15519	9.35869	10.9428	7.5931	10.0159	9.52212	2.38627	0.749708	2.49884	2.71526	10.7145	8.15378	1.35011	2.69075	1.34576	8.69071	3.11536	2.35101	4.44263	1.61933	2.95049	3.97231	1.56598	1.3987	4.4052	6.76755	7.08787	3.17676	6.1768	6.32661	9.87684	9.95269	7.77884	5.14522
236489_at	GPR110	3.66205	0.567388	4.80097	8.99125	3.50987	2.61385	4.60243	2.12442	1.4854	2.96441	2.82235	2.40216	4.55073	8.83392	3.33242	8.65349	5.63089	2.59273	1.76426	2.07614	3.24243	2.99526	4.32344	3.58723	9.82951	2.19038	3.26819	2.42591	3.35082	3.59321	1.63918	5.2188	4.24967	3.40107	2.41626	3.05135	2.11965	3.32424	1.76521	2.5155	2.66642	3.3521	8.74472	2.61747	8.33588	5.30912	10.8894	3.59547
209905_at	HOXA10-HOXA9_///_HOXA9_///_MIR196B	9.3696	8.98554	3.50047	2.98863	3.52933	7.55076	3.06676	3.09678	2.4271	3.02481	3.67995	10.7816	3.45208	11.7745	11.0805	10.4618	11.6099	11.8899	3.95132	3.41389	3.28179	2.88965	3.55294	4.14867	3.91721	8.1281	3.29778	3.19384	7.84564	2.38985	3.8912	2.84385	2.80687	3.70939	2.73157	3.33914	2.47154	3.17791	4.33975	2.81398	3.0936	3.74252	2.87778	5.60376	11.5033	3.56595	3.02311	5.0715
209278_s_at	TFPI2	8.31525	3.05408	3.63876	11.5273	2.45081	9.64111	9.91683	3.45081	2.5431	9.59189	2.49895	1.60151	2.51062	1.75914	2.43216	1.60316	3.5354	2.0935	13.1619	15.2408	10.8294	14.2975	12.1752	15.5259	12.7736	12.4273	8.0164	2.30653	2.05746	1.70838	1.6305	2.33613	1.93255	14.8173	4.40058	9.07938	2.84477	11.9227	11.8591	7.22805	13.3606	1.32998	10.0258	13.1262	11.1695	14.3734	2.53898	11.5845
210982_s_at	HLA-DRA	2.84892	2.94454	3.35375	9.65487	3.44974	3.16543	4.99793	2.89016	3.40677	9.69716	2.79256	3.14126	3.76885	5.39324	3.45544	3.2679	3.53892	3.17307	2.70098	3.01805	4.53569	12.3719	3.18182	3.76923	3.37943	2.81758	3.17983	2.93275	3.01406	3.08874	3.05838	6.34748	14.3684	2.9206	11.9508	3.6574	3.51458	11.3324	7.97969	3.44815	3.26001	6.77214	3.37008	3.53199	4.87531	3.33022	3.55654	3.01439
204726_at	CDH13	6.85323	12.6877	3.20897	1.62875	3.07944	11.2942	7.42325	5.03998	9.42215	9.49118	5.5764	6.66192	3.00341	2.74893	2.10933	3.00197	2.41735	9.69675	3.26796	2.18203	10.5166	3.5307	3.69469	2.70365	4.33088	4.81847	1.74737	2.07585	3.47986	3.58416	2.15378	4.82942	2.68918	9.40991	4.295	2.6158	4.05614	8.80272	1.74802	2.10369	3.76887	3.34338	2.91746	1.32229	2.90084	1.52085	4.48295	6.69643
205627_at	CDA	2.36365	2.38483	3.06969	11.0927	3.17903	2.99485	2.57007	2.47614	2.30228	2.42666	2.49231	10.336	7.44103	9.35835	2.46173	7.51275	2.92792	5.42823	8.77487	6.69149	8.02659	11.5423	6.15835	2.58858	2.46419	8.04944	2.46973	3.251	5.71622	2.81486	3.97792	3.71476	3.91493	8.63583	2.10256	3.0677	2.43672	4.39308	3.05075	3.40866	2.83198	3.55719	2.77883	8.88037	2.72728	4.94623	5.47812	8.22289
211478_s_at	DPP4	3.41622	3.70921	2.8599	3.31898	1.94013	1.95142	7.2606	8.11291	2.19069	7.00033	2.42771	8.87664	9.89397	7.60609	4.38375	10.3131	11.2461	4.06457	2.3316	2.97112	5.74736	9.98509	10.1217	2.63105	3.37496	4.77042	2.86224	3.22908	3.29446	2.51526	5.35309	3.63058	11.1114	1.9988	2.34219	6.26967	1.66069	3.65358	1.39463	4.65969	2.89699	2.87837	12.0672	3.09213	4.0279	2.5172	10.2739	2.65011
219895_at	TMEM255A	3.00179	3.92982	3.98901	3.34759	2.67835	10.6627	8.71705	10.3155	8.71407	8.14573	8.75787	3.52791	1.96378	2.12793	2.42277	3.06763	3.43232	2.47894	4.16668	1.81633	6.95318	11.9326	10.1909	8.1489	2.41153	5.23913	3.28629	2.21774	4.01998	3.81725	4.54105	10.9986	2.50069	2.42782	9.40543	11.2237	5.3298	10.7681	10.5717	12.0116	11.2482	11.3227	3.40624	8.72707	6.76718	4.04825	2.59699	10.1257
206696_at	GPR143	3.11819	2.92459	4.66417	3.16807	4.2543	3.32706	3.4606	2.16547	2.90867	3.12552	3.02554	3.30188	2.53286	5.77618	6.93351	3.43994	4.12696	4.5168	2.92331	5.77428	3.01228	3.64269	5.36752	2.70765	5.51319	2.63819	3.49476	2.78164	3.09458	3.47044	3.63381	3.36041	3.7106	3.89748	12.468	12.5842	11.4815	10.02	12.0891	12.4459	12.8745	2.72875	4.85875	9.21643	5.14417	8.18976	3.53553	10.1316
206153_at	CYP4F11	2.81157	2.29495	7.38087	2.9342	2.58479	2.55237	4.5069	2.4005	4.7988	2.45345	2.47023	5.36616	9.27459	7.59776	7.57487	2.72144	2.91249	3.1741	10.7148	2.43344	6.88071	2.74129	6.76204	6.21127	12.4595	9.49384	2.84938	1.18284	2.03753	2.36185	2.01303	6.93167	2.56362	2.0727	3.07245	1.47582	2.62578	3.02383	1.44988	4.78938	1.99834	2.85874	2.24589	1.66136	4.48778	4.22693	6.92122	4.61147
235976_at	SLITRK6	7.22909	6.04951	5.39681	2.88803	6.94508	3.26131	9.2512	3.54514	10.4626	8.83256	8.65681	1.92052	2.52997	1.70917	2.3728	10.8484	4.48934	3.44501	6.81652	9.31938	8.71043	4.34569	1.37883	9.66764	10.8393	4.40051	5.05604	3.98992	3.242	3.51156	3.99312	2.87918	1.78506	2.45695	2.05725	3.20727	6.81019	7.88675	-0.0474496	3.08776	2.69293	5.0689	0.54091	3.37138	3.13735	1.67336	8.66265	0.902236
214974_x_at	CXCL5	12.6725	1.70328	2.94217	2.88148	3.79959	5.67618	9.09341	5.03828	2.39233	5.41515	2.76565	3.30665	2.90151	4.89533	13.2817	2.66468	2.50367	5.00615	13.3627	13.719	9.23558	8.96636	6.30599	8.22614	4.59162	13.2978	2.89026	3.14988	4.27024	3.34882	4.66396	2.86263	4.4116	5.01538	3.49263	3.40672	3.22641	4.14663	4.86043	2.83329	3.43659	3.00485	2.34488	4.88101	2.93244	7.19718	4.76584	8.40213
218186_at	RAB25	3.99779	4.21267	12.9167	5.28439	12.7871	5.67422	3.11419	6.46135	4.57033	4.66578	4.23424	12.245	12.9776	12.4017	12.671	12.9848	12.953	4.41866	4.78569	4.79386	4.75337	4.24511	3.91502	4.29147	12.9605	3.25984	4.84216	4.78978	4.78479	4.4164	4.85157	4.16427	4.05389	4.05433	2.5783	4.42599	4.18749	2.64044	2.29177	4.23551	3.19883	5.47746	4.06655	3.46895	12.8816	10.7197	4.12917	3.82029
1559965_at	ZFHX4-AS1	8.91067	2.43345	2.1968	1.43852	3.57444	6.57918	7.21744	9.7334	9.84709	7.63498	9.19553	3.44509	1.53404	2.21435	3.13552	2.60794	2.37241	2.3194	1.35127	1.83531	5.92378	3.79059	7.18264	2.41794	2.25241	2.66771	2.11324	3.03452	3.14602	1.79827	2.98603	4.69307	2.50232	5.42315	1.54569	1.75367	4.56681	4.79569	3.55852	2.16818	2.4059	3.73009	2.79885	6.31196	8.66433	2.10472	3.26031	6.75161
211890_x_at	CAPN3	2.63036	6.05936	2.99917	3.46211	3.83846	3.89035	3.36519	3.50889	3.04781	6.55573	6.33721	6.01982	2.74336	4.58103	5.50909	3.39566	5.65973	3.19974	3.61409	4.13866	4.00372	2.90479	3.2816	3.01419	3.40081	3.6251	3.55039	3.29342	6.18354	4.84714	3.49593	7.66662	5.04373	3.51684	11.2961	13.2999	12.8518	13.4283	12.9147	13.2724	13.7092	11.9389	5.41303	3.77464	3.38099	2.79974	3.50288	5.22362
227140_at	INHBA	11.2821	13.2375	4.70619	8.22564	2.50405	10.3226	5.52187	5.59418	4.29783	9.14506	3.77385	2.47866	2.1092	4.51693	1.97398	2.41618	2.73385	3.172	3.92432	5.64835	7.84993	7.05802	13.4437	7.89475	4.98528	4.41909	4.38718	2.38865	2.70022	2.9405	1.92238	2.70771	4.19452	12.9569	4.28873	2.04973	4.90517	6.52871	5.439	4.19227	2.62191	8.61857	3.01525	7.64852	2.50397	3.87223	7.048	8.57986
201438_at	COL6A3	7.95203	15.4305	5.48106	7.81722	4.34194	13.478	14.4757	14.7524	5.77752	12.0925	9.18656	2.7817	2.80042	4.90885	3.42247	2.56406	5.07608	3.67281	3.16649	2.49387	12.4097	7.36222	4.25646	2.68332	3.77339	2.47144	4.709	2.96445	4.95534	10.5978	3.90344	4.44233	13.8889	9.26451	3.76774	8.31198	3.0878	9.67152	6.17682	2.88598	5.32499	3.49025	5.10362	3.76869	2.65683	2.8712	5.63107	4.2768
209683_at	FAM49A	2.53055	3.55699	3.0459	6.72899	3.1127	7.80739	8.20251	1.90117	5.70476	6.17517	6.11576	2.47316	2.41129	3.69941	3.90645	1.98978	2.66674	2.40655	2.02907	2.78444	1.51719	5.58258	9.25665	3.2729	5.67904	2.64274	3.16216	2.13149	5.46101	7.35238	3.04175	2.55629	5.58677	2.92647	2.27294	2.40665	4.03648	2.95255	2.52586	2.18787	3.49529	1.71412	2.21498	3.70867	9.09571	8.11701	6.8836	2.42152
1554301_at	LHFPL3-AS1	2.58611	4.75156	2.85493	3.32539	3.79867	2.87497	2.53451	4.06117	4.35686	2.31332	5.10205	3.04166	4.07211	2.86703	4.77728	4.34601	3.15417	5.31464	3.88746	3.2774	3.89853	1.10187	3.18999	3.16271	3.96988	5.0466	3.44838	2.87662	2.43782	4.24992	4.20827	2.31895	2.6799	3.21116	10.6658	5.43235	7.61461	9.68808	11.0353	11.742	12.048	11.4526	4.39272	1.17351	4.74009	3.34054	4.07691	3.63068
213994_s_at	SPON1	3.54782	3.25739	4.9908	1.28471	3.08053	2.73585	2.92288	3.63646	2.72586	3.93673	3.73992	2.01773	5.09094	5.98856	4.49738	4.77267	11.842	5.39959	2.52388	2.19364	1.79056	1.92397	5.31182	2.81615	3.09008	4.37679	4.38616	4.20562	4.80567	3.53421	3.58872	6.20386	5.28176	3.10102	4.92511	4.11555	2.06873	5.01717	3.95936	4.37436	4.63763	3.41734	13.8008	1.49629	13.872	11.8307	2.86814	2.12703
207177_at	PTGFR	9.52859	9.31731	2.41702	5.30864	3.74275	7.56634	10.4618	11.004	3.28144	9.99691	8.35437	1.59491	3.70389	1.73221	2.55966	2.77513	2.39195	2.89084	2.50133	2.64039	3.39979	3.14653	7.1062	1.99234	3.691	1.78441	3.69134	2.45468	2.83567	2.37975	2.82129	2.44692	1.8984	6.68276	3.08311	3.40351	3.62159	3.01771	3.81958	2.70132	3.19529	3.32093	3.19741	2.83569	4.63266	3.18375	3.35471	3.48555
209687_at	CXCL12	3.12612	9.55264	12.8077	3.60197	12.6202	10.0356	7.36343	11.1915	2.30316	11.9722	7.70451	3.71859	3.45019	3.24042	3.51663	2.87013	4.63249	3.65129	3.02351	2.94355	8.69198	2.59717	3.31664	4.62084	2.15394	3.7762	4.27729	2.76103	2.98217	4.45391	4.91417	11.3104	4.13869	5.09428	3.93178	3.52139	4.45667	3.39933	3.77452	5.1081	2.98801	3.65745	4.52032	3.56324	3.64495	6.70224	3.48823	3.69996
211674_x_at	CTAG1A_///_CTAG1B	3.47624	9.64791	3.8371	3.55035	3.63495	3.60513	4.50726	3.69803	2.26114	2.78505	3.72567	3.84853	4.19744	4.17581	4.17097	2.94359	4.25349	3.38988	3.69181	13.2019	3.53566	4.08752	4.78415	4.13423	3.28371	3.44243	12.435	4.07958	4.90978	8.25395	5.14526	5.3505	3.2547	3.29684	3.16183	2.68682	12.5123	11.7871	2.24808	2.93201	13.7228	6.46089	4.11307	3.73145	4.00496	3.11439	2.55258	3.71888
1554485_s_at	TMEM37	3.27727	2.32478	2.69228	2.41565	2.30603	2.47624	1.96271	6.13869	2.26909	2.84715	2.43017	2.86646	8.35867	3.5409	2.63583	4.13329	2.34761	1.81569	10.7537	7.71086	9.04331	7.52727	9.62884	7.5296	5.48266	8.18236	3.19082	1.82159	3.13505	3.99181	2.20366	4.64593	1.62478	1.99706	2.15392	1.9154	2.69602	2.77475	2.3263	2.51299	2.88903	2.30187	8.06872	3.95954	6.82013	4.26301	7.80718	4.16723
243167_at	ABCB5	2.49977	3.16572	2.86968	2.9491	3.08759	2.93538	4.4862	3.97406	4.07704	6.9205	3.18994	3.19137	2.5892	3.71142	3.90443	2.47245	3.67719	2.72033	3.80884	3.10357	3.48882	5.2871	3.94519	2.19867	3.14002	3.18125	4.41944	3.91823	3.37612	4.10167	3.48802	3.91714	4.00775	3.33358	8.62769	9.96068	12.0067	8.87514	11.1668	11.1563	13.2877	10.1215	3.58508	3.88823	3.74099	3.80212	5.10913	2.64061
226884_at	LRRN1	12.1368	4.55135	4.03771	4.50208	7.18006	1.662	2.39835	6.97125	2.86557	11.5794	6.03906	3.20839	2.6004	3.94441	7.1662	3.33257	2.02837	2.9233	3.91368	2.80992	4.6637	2.62817	7.53784	2.3485	5.48065	3.62926	3.72328	8.22129	2.20491	3.37026	7.69655	3.92332	4.91734	2.16821	2.74078	4.00892	3.20663	2.62829	4.91989	3.63747	2.22052	1.45772	3.65587	5.02509	10.8494	7.97293	9.98058	2.27928
206426_at	MLANA	4.84664	5.18541	4.86326	4.82367	5.38368	5.63977	4.30692	5.37204	3.71873	4.03217	3.96352	5.16067	4.19246	5.53969	3.84379	5.00298	4.4619	4.61374	4.65927	5.26476	4.58198	2.96795	4.7287	3.59176	5.59513	4.83561	1.9982	3.11701	3.26221	5.4529	4.13422	4.4342	3.44029	4.07706	13.2619	14.412	12.1662	12.479	14.3874	13.6366	14.779	12.7263	5.36895	4.1271	4.409	3.0024	4.22051	4.98484
242206_at	---	9.43058	3.50285	6.88692	6.90628	10.2716	9.94068	1.7543	5.0492	3.99722	2.78885	3.02147	2.78768	4.80813	3.44176	2.78965	3.00188	4.65374	4.40032	2.75294	1.50604	9.55108	6.40647	1.15178	4.37761	2.94546	3.51059	10.1076	4.09058	4.54261	4.41183	4.50555	9.12348	1.58364	1.73596	1.1316	2.40361	5.41976	4.59184	2.1298	2.61952	2.90567	3.53884	2.29134	0.888492	2.39878	1.65434	5.21027	4.25104
209937_at	TM4SF4	3.19153	4.76231	5.79763	3.20011	3.53281	3.72199	3.79554	3.53775	3.13939	4.10459	3.33674	8.2306	14.504	3.89333	3.60713	14.7729	4.25066	4.06854	13.6885	9.78085	4.20565	4.37243	4.30935	3.19086	3.87392	3.86084	3.86756	3.23514	3.78477	3.50813	4.15581	4.02621	3.49099	4.19865	4.4893	4.07759	3.17708	4.88767	3.42825	4.2506	4.36735	4.442	5.86286	3.44432	3.41247	4.19287	10.0339	3.42817
210511_s_at	INHBA	9.8478	13.3978	3.97243	8.49838	3.60035	8.70323	3.37072	3.80593	4.13453	7.62173	2.63832	2.8727	3.91231	4.1305	3.29944	3.58708	3.42643	3.50813	2.97402	3.12636	6.43813	6.41349	12.3807	6.62155	4.0538	3.69071	4.43608	2.19852	4.3027	2.8283	3.12201	3.44228	2.63486	12.4101	4.1073	3.06412	4.61758	4.98621	3.81321	2.98203	3.66958	6.65912	3.68068	5.90234	3.39379	3.32214	4.90574	7.69862
212224_at	ALDH1A1	3.07565	2.75775	3.70225	3.0637	3.03765	2.50665	8.3852	3.33546	4.6166	4.97478	3.70222	13.6215	13.9055	3.70506	3.31248	12.8613	13.3168	3.66777	15.5258	14.2339	6.6312	3.74361	4.51419	3.50759	3.15384	13.4243	15.3848	2.76277	3.20221	8.78548	3.70508	4.80782	3.10033	3.39193	8.01183	8.88788	10.8487	8.82463	11.7116	6.08973	10.1219	8.9125	12.5628	2.57781	11.2321	4.33844	10.0023	3.2079
221805_at	NEFL	2.44627	4.90045	2.77932	3.09814	3.51913	7.05023	12.6153	8.5319	11.0359	3.37329	13.1518	3.92914	2.98504	3.26688	4.43144	2.37047	3.76994	3.64189	8.27518	3.05809	7.53283	4.12046	4.49938	10.5285	2.8394	13.4447	4.32159	4.48956	4.32451	4.61652	4.8424	4.57828	4.71721	4.27019	6.97501	1.85685	6.37373	3.55469	8.79872	13.2586	5.33512	9.67394	3.55266	3.22799	3.30179	4.25578	4.16177	2.51272
206363_at	MAF	2.90206	2.15645	3.67778	2.33398	4.80431	3.33299	5.01894	8.82553	7.80762	8.24601	9.47505	3.88288	3.20281	3.69335	2.76777	2.86232	3.18336	2.66525	2.70619	3.18953	4.68934	8.7884	7.6447	3.576	3.46267	3.5992	2.88743	2.76383	2.82164	3.49651	3.83052	13.8455	3.38417	2.6954	8.55915	6.16661	4.6498	9.27442	8.87069	6.72772	9.21441	8.54628	2.96942	2.60952	4.02819	3.22206	2.29121	2.97541
210546_x_at	CTAG1A_///_CTAG1B	3.08672	9.34234	3.86461	3.25196	3.88343	3.30127	4.30352	3.98413	3.16996	3.46973	3.61644	3.64079	3.61778	3.63681	4.38234	3.58557	4.20148	3.56732	3.68088	12.9184	3.14943	3.90179	3.55613	3.64912	3.77142	3.30967	12.4841	4.56641	4.06628	7.8151	3.15737	5.52515	3.41226	3.43128	3.2392	4.29366	12.3458	12.0651	3.00467	3.13859	13.5281	4.76129	3.64146	3.44422	3.37496	3.90833	3.13808	4.96403
209942_x_at	MAGEA3	3.7534	10.1578	3.91139	3.212	9.86914	5.70871	12.6936	11.6454	12.5334	10.4669	13.4724	4.04638	4.98137	12.7638	4.21161	9.30282	4.3591	3.71808	9.69262	13.3601	3.81199	3.15285	4.48281	10.7328	7.38157	9.76574	2.62644	3.50258	2.56425	13.57	3.7859	8.9946	3.81469	13.5901	14.0378	8.69312	14.0246	14.5192	13.7453	14.2229	13.5436	14.1408	5.02142	3.05849	4.37478	8.19912	3.06549	3.00046
223484_at	C15orf48	6.82549	4.22808	3.45991	12.6382	6.39692	3.09701	1.03409	2.43309	3.46362	4.69873	4.14104	11.0223	10.3922	4.38186	9.08543	8.2761	9.94624	4.05873	4.24241	10.5864	9.24875	11.6128	14.6272	14.4892	10.4588	7.85097	3.55501	3.12055	3.27918	2.45756	4.80465	3.39888	4.39764	2.92442	3.20204	5.89123	3.84451	7.60228	2.08986	10.1433	6.67184	2.64798	3.72569	3.06502	3.52908	5.32971	4.19712	2.23674
230061_at	TM4SF18	6.29878	2.86354	3.62092	1.31563	1.748	4.66962	4.43651	2.18787	7.08155	4.36571	6.81017	2.23702	3.31662	5.14705	3.84761	1.66164	3.04399	2.40951	10.7685	6.25964	4.24172	8.46722	1.70853	3.98538	2.43577	4.14923	2.53556	4.49449	1.8107	2.45648	3.46711	3.87123	3.96338	3.54328	5.27043	9.37725	6.06559	9.07804	4.00863	8.66561	7.25849	4.01227	5.44847	2.72803	3.01379	2.43941	11.3028	2.6476
1558034_s_at	CP	3.14934	2.71254	2.80984	4.36624	4.9757	2.47901	4.95156	4.90384	8.2844	7.06241	5.68055	3.36071	5.25591	2.76672	5.76141	3.9133	3.50719	4.10805	11.7646	10.1504	11.4573	2.75474	2.18661	2.49725	11.9818	6.67621	3.75056	3.44911	2.59185	3.60136	2.38359	2.5873	1.98	3.94489	3.45826	4.82163	4.4112	4.35571	4.12889	4.8676	4.32271	4.58619	10.383	2.92081	12.7791	11.3224	10.2431	2.09716
205440_s_at	NPY1R	5.40213	6.81714	12.8468	2.64792	10.5758	7.89461	2.85673	4.09296	8.1009	5.05277	7.62143	2.26818	3.81489	5.14259	2.51252	3.13843	3.15683	1.44268	7.81188	1.84392	6.06091	1.30406	3.39678	3.57611	4.08681	2.04049	3.41437	1.23436	3.2902	4.06659	4.6286	4.62045	1.87781	1.92448	2.99697	2.69796	4.31741	2.07774	2.53472	3.88528	2.69652	2.52627	3.39736	6.97493	5.89175	4.02476	5.56794	6.18559
225645_at	EHF	5.00191	3.46335	8.48466	12.2712	13.5586	4.99583	6.83157	2.6132	10.5218	5.37311	7.08625	13.3339	13.3544	12.1813	12.4483	14.1512	14.0187	10.7516	10.4696	10.7996	4.28983	10.6069	4.03777	2.4041	13.1932	6.55858	2.70302	2.09881	4.63156	4.94842	3.64511	2.04427	9.38792	4.41386	4.68543	4.6805	4.14469	8.83163	2.44836	4.08204	3.68667	2.88995	11.356	1.72151	13.5559	7.49682	7.93522	1.77452
232165_at	EPPK1	4.81735	3.31131	10.1198	2.1404	10.4091	3.09269	2.95833	2.33196	2.85874	2.15213	2.48448	6.426	10.8709	9.93968	10.7113	10.2892	8.15584	7.38274	2.34284	8.43479	6.05895	3.27612	8.22434	8.71043	9.26464	7.27465	3.68936	2.68212	1.95123	10.0245	2.80011	3.00459	2.16997	3.34971	1.95951	5.19096	1.68589	2.83329	2.91808	2.23529	3.39449	2.80927	8.78356	7.07676	7.14607	11.0463	8.39118	7.65986
203256_at	CDH3	11.9436	4.72212	10.6507	3.47047	10.0848	3.22025	3.98704	3.03677	4.7906	4.90006	8.28587	6.85816	10.2287	12.5499	11.0877	8.48507	10.6827	3.60632	2.49869	11.4351	3.46059	3.49643	8.97266	5.43448	12.3578	3.10503	2.36033	2.99411	3.30773	3.41074	2.93495	4.71114	3.76748	3.19624	11.6528	10.5853	3.18279	3.96584	10.3019	3.84274	10.2715	2.53256	2.86974	7.89817	11.6954	10.6678	2.6004	8.67199
226913_s_at	SOX8	3.16375	2.61999	3.08001	2.28037	3.02293	3.19919	3.00069	2.88061	3.34721	9.33318	2.24079	2.60875	9.58776	8.44188	6.90768	3.44508	3.44551	9.66687	4.68283	3.81853	2.89526	2.35267	3.12353	5.11351	3.05542	2.81578	7.70485	2.4945	2.7343	2.83001	2.64282	9.46172	2.98304	2.62683	7.49826	10.787	2.34657	9.04615	3.76522	8.76999	9.14685	8.61715	3.21954	3.0145	2.87663	6.45717	6.75496	2.39138
203639_s_at	FGFR2	8.14072	2.39518	2.54968	2.37866	9.92225	3.16499	3.27046	8.43797	2.50185	9.73695	6.95298	2.16126	2.7205	8.13783	6.38292	9.75355	8.3194	2.22284	4.01049	8.01457	2.55249	3.25645	6.83466	2.69683	9.62694	2.15654	4.05227	2.24952	2.32994	2.74322	2.45125	6.86843	2.99754	2.36776	3.02255	2.40761	2.74602	3.22571	2.76606	5.00943	2.6522	2.73457	9.2627	1.93384	8.75843	9.49364	6.53021	2.36292
229777_at	CLRN3	2.26512	3.79654	3.1091	2.32966	3.25703	4.16668	3.83175	2.97996	3.01286	4.2796	3.10708	12.3129	11.971	3.76767	6.38632	11.4513	10.8718	11.66	5.10451	3.54859	2.69384	4.77806	4.51118	3.07469	3.86088	6.46179	3.57212	1.29121	3.72972	4.20705	2.56647	2.35997	9.05107	3.06919	3.9836	3.69993	4.63021	4.218	4.68663	3.9775	3.42901	3.61332	3.10415	2.68051	3.02929	2.91498	3.17263	2.75887
222484_s_at	CXCL14	2.43042	2.71571	3.65568	1.98894	2.64747	3.26325	4.80075	3.31071	10.9847	4.98711	13.6802	3.01258	2.68	3.21768	5.03108	4.39435	4.07125	2.64881	3.60668	2.5715	3.09641	3.18309	8.11233	3.21234	3.85926	4.71095	3.69241	3.2732	3.50233	3.7232	2.75339	2.54005	2.57932	2.88115	3.26234	4.432	4.98148	3.81781	2.56052	2.82544	3.71258	3.76609	11.7285	3.88806	10.7173	4.11419	7.49818	5.45528
1554018_at	GPNMB	5.1855	10.4602	5.94729	1.6727	8.30427	8.58936	8.6811	10.7733	6.31546	8.04333	9.16191	1.42929	4.91555	3.55756	2.62813	3.2858	2.40717	3.21152	2.72876	3.51811	5.92287	10.3404	8.92466	2.17017	7.63559	2.74269	3.78729	2.85772	4.25436	2.90929	1.89474	4.94708	2.14441	4.27364	12.195	11.3919	11.1908	11.7663	12.0857	12.8932	12.3473	11.7461	2.11717	5.35581	9.35392	9.73855	2.24776	6.04686
235401_s_at	FCRLA	3.38103	5.95887	4.3131	2.55583	3.66978	5.25926	4.90493	3.63587	2.16499	5.98228	4.5149	2.65246	1.89487	4.42279	2.84865	3.68406	2.72799	3.41258	3.39948	3.54164	3.07913	4.37151	3.35578	3.7577	3.4124	3.37684	3.02351	3.91281	4.46351	6.56225	2.44059	7.50703	4.45179	5.88533	9.28986	9.71956	9.51542	11.487	10.0354	10.579	10.8543	9.23864	3.33774	3.28831	1.54585	5.3722	2.60534	2.10086
220057_at	XAGE1A_///_XAGE1B_///_XAGE1C_///_XAGE1D_///_XAGE1E	3.42903	8.74617	5.21725	13.9247	9.55734	4.24161	3.77045	4.12803	4.11877	3.33397	11.8083	5.10881	4.54259	3.62271	4.34239	3.91457	4.33104	4.01203	11.6225	4.96859	13.8316	14.6059	3.8353	14.1115	4.05177	3.88229	3.48839	2.91445	5.33158	12.6454	4.74778	6.11223	5.7098	3.99487	10.8139	3.34013	3.84401	10.4874	4.41598	9.89314	4.81412	5.8576	4.81333	13.0736	3.97283	3.52518	5.76796	11.5223
232204_at	EBF1	7.99754	9.19083	3.33901	3.16199	1.60505	9.27542	8.81257	9.75078	7.24864	10.7814	8.26613	2.526	1.37148	1.90612	2.16146	2.22572	2.95675	4.83002	7.75538	2.33279	1.82421	2.67976	2.35493	6.0169	6.88155	8.39653	2.92212	2.84209	2.70395	2.42279	2.05002	3.62153	9.42098	6.16888	6.69034	6.81332	9.5483	7.17653	8.21625	4.15945	6.686	8.46423	3.80002	3.51459	2.71874	2.83659	2.92602	4.42239
235944_at	HMCN1	7.51423	10.0643	8.06614	3.35963	3.71751	7.18032	7.20077	12.5034	4.58686	11.1785	6.44143	1.77335	2.18364	3.94877	2.14504	3.01537	2.99462	2.19614	1.25752	2.94329	7.14515	5.25034	5.36411	6.88409	3.84221	6.85822	6.51837	2.98308	2.63105	6.2248	3.30191	2.07494	2.85291	5.12441	11.7808	12.4486	11.4385	9.99476	10.593	11.6865	11.9344	13.1961	5.89892	3.88759	7.55325	5.59031	4.25906	3.34224
236773_at	---	2.79896	2.94119	4.0946	2.11526	3.70879	3.2742	2.83739	2.554	1.71841	1.60653	3.13833	3.04591	2.49446	5.06572	4.8203	3.00922	4.3049	4.37537	3.61635	4.54194	3.5686	1.38429	2.24717	3.69129	3.85929	3.2199	2.96587	4.16178	2.37116	1.22688	3.02144	3.97223	7.5781	3.72466	3.48765	2.10743	4.32248	4.30805	2.3883	2.53307	4.31361	3.38147	2.79316	3.66031	8.50659	9.39042	2.48054	3.87257
213456_at	SOSTDC1	3.85376	2.98189	2.78742	3.56704	5.65255	3.26939	11.5499	2.92789	6.22888	2.68727	2.98301	2.04107	3.20047	4.39226	2.74708	8.29108	9.22596	5.57647	4.94492	3.56314	2.11345	2.29412	2.67466	2.79977	3.99507	4.09697	12.1255	9.4997	3.89511	10.7354	3.53482	2.90486	3.27591	3.623	3.15809	3.65748	3.07543	1.9981	2.20695	7.21733	5.04482	4.1761	4.20468	1.91817	9.44633	7.9813	2.68415	3.28843
214078_at	---	2.89716	1.93966	4.80038	2.08171	3.91439	6.11584	6.84267	4.47859	7.08773	5.08358	7.28445	2.30854	0.932859	1.68134	2.21496	2.60133	1.82605	1.24948	1.63984	7.2315	8.5219	8.28961	6.64232	5.76158	2.5027	11.2404	3.74809	1.82818	3.00903	2.51671	5.32258	2.57711	4.97826	1.10793	3.9244	7.29817	3.16276	7.22024	1.68082	1.74188	4.85756	4.7068	2.3831	6.88959	6.14374	0.497148	7.20534	7.47971
209792_s_at	KLK10	3.87103	2.94793	3.77195	3.071	8.56581	2.75484	3.13683	3.64366	3.30185	7.60012	2.8478	8.09334	13.1594	10.1535	12.4018	13.0412	11.6359	5.40129	4.79496	3.50389	4.39539	3.9073	11.1084	8.75173	5.44386	3.31711	4.08074	2.97404	3.78303	3.79463	3.16296	4.1889	3.69185	3.65439	2.82133	4.04391	3.4402	3.18514	4.60701	4.17464	3.05822	3.27182	3.76092	3.80804	9.45643	8.26969	3.97386	3.62872
214612_x_at	MAGEA6	3.49992	9.67306	3.3774	2.75963	9.27936	5.81594	12.6025	11.3427	12.4511	10.3422	13.4404	3.76358	3.44936	12.4864	3.53175	8.93282	5.38352	5.28328	9.26998	13.2973	3.90459	3.90673	2.59199	10.5974	7.91144	9.01387	3.23243	3.12137	4.60125	13.4669	4.29185	9.30051	3.56738	13.4943	13.8804	8.49947	13.9752	14.4354	13.6423	14.0743	13.3273	14.0698	4.28208	3.23682	4.74586	7.83139	4.27746	3.89739
238695_s_at	RAB39B	8.4382	4.03394	6.2498	0.89049	8.0701	7.27937	7.72584	2.55655	9.21715	2.93168	8.14638	1.6681	1.62373	0.442886	1.39729	3.00887	0.601902	9.18914	5.6409	3.3166	3.36619	7.43803	0.701784	8.52475	3.64266	6.43878	8.9249	8.55739	3.64027	2.21263	7.97856	8.47174	8.41825	2.29315	2.65847	2.83611	4.55984	7.9586	4.10367	5.42853	4.64657	3.57318	4.67338	3.02002	7.16124	1.56111	2.08196	5.80343
230869_at	FAM155A	9.32357	9.54957	3.19763	2.11498	8.79804	9.6575	7.62291	5.18438	4.11419	6.20472	1.7859	2.16647	7.4347	2.17165	2.05418	3.25701	3.49037	1.43646	4.15988	4.37601	7.54229	1.5191	8.43028	2.68082	2.52235	8.70988	2.89735	2.37642	4.03303	4.39524	4.23234	2.8763	2.11282	9.21808	2.75924	2.62625	1.23592	2.93994	3.01016	3.86606	2.10035	2.79268	4.22356	6.38783	2.94336	4.20914	8.70739	7.42976
203434_s_at	MME	7.24161	9.01635	2.20624	3.07345	2.44024	11.3338	9.86771	10.8541	6.24368	11.3081	6.49976	3.00565	1.72312	2.45687	3.76938	3.33317	2.03503	9.33878	2.48326	2.86552	7.53631	7.27962	11.5144	3.92204	6.27689	7.47679	9.34364	9.17897	3.71379	6.42009	2.87123	8.38919	2.7179	12.1644	2.52024	12.0629	4.31682	10.7244	12.5291	12.1413	12.4867	1.68116	3.0958	8.12334	4.51658	3.37449	4.32019	7.12236
223786_at	CHST6	2.50009	2.15675	2.90547	1.87294	2.70184	2.97993	3.02596	2.70733	3.20435	7.15395	4.26183	4.75503	1.93177	8.80972	2.78306	2.66802	2.46071	5.11283	3.39481	3.75282	2.98938	2.42608	3.54414	7.25126	9.09898	2.42168	8.19489	2.35269	2.47979	2.623	2.35971	2.59174	3.15264	2.59548	9.02471	8.59361	8.52183	8.17706	8.62053	8.50166	7.66929	8.76548	6.09213	3.83622	7.8787	9.24844	8.07747	2.86483
215076_s_at	COL3A1	13.7495	15.5361	5.95755	3.29396	3.57645	10.162	6.91522	15.8172	4.09191	15.0238	2.80632	3.24559	3.61124	5.4432	5.25981	3.98995	5.17894	4.40423	4.11697	12.8841	12.1748	3.47155	9.57531	8.81618	5.2041	6.23016	12.4241	4.03864	3.71764	5.32362	3.29249	4.60161	5.62819	6.90537	4.46501	4.89963	4.19944	6.6237	4.55413	4.21276	4.51958	4.88001	4.94881	6.19429	4.86389	4.41689	5.00843	3.30744
216905_s_at	ST14	3.69538	2.81255	7.93257	3.96144	11.2917	3.39646	2.60425	3.18928	3.50595	2.95297	2.56917	10.4135	10.9132	9.91165	10.6543	11.4723	9.75332	8.87784	3.80697	6.79104	3.39641	4.20113	4.51398	5.42331	11.0345	2.16096	3.69996	3.07185	6.05314	2.43941	4.70684	10.7195	2.02475	3.52193	2.7103	3.27788	1.99192	2.55056	2.03348	4.29144	3.60289	3.53959	6.23028	4.27295	9.56708	9.64348	4.84062	3.93664
227346_at	IKZF1	3.67673	2.76263	2.59486	2.94505	3.45354	4.05091	2.24331	3.76882	3.40109	3.70807	4.34541	2.84297	4.04547	4.6444	4.10888	4.57325	4.74472	4.19759	3.71306	4.25771	3.88553	4.61991	6.03695	2.32578	4.6853	5.06877	3.25388	12.9152	12.3821	10.895	12.7467	10.4878	12.5899	4.63557	3.38373	4.0384	4.23502	2.71094	3.98132	4.13681	3.78936	3.85367	3.93527	3.68385	4.73111	3.44296	3.59309	4.66718
207739_s_at	GAGE1_///_GAGE12C_///_GAGE12D_///_GAGE12E_///_GAGE12F_///_GAGE12G_///_GAGE12H_///_GAGE12I_///_GAGE12J_///_GAGE2A_///_GAGE2B_///_GAGE2C_///_GAGE2D_///_GAGE2E_///_GAGE3_///_GAGE4_///_GAGE5_///_GAGE6_///_GAGE7_///_GAGE8	4.7027	8.09777	3.82825	3.77477	11.9289	2.7209	9.67889	5.34798	1.97475	5.87268	6.863	5.33115	3.5785	4.60274	3.30346	5.14983	3.53452	4.61085	3.75203	5.05654	3.51806	3.47358	3.70821	4.77523	3.96355	4.16506	4.60166	4.06369	4.92889	15.1796	3.14788	11.0858	3.50504	3.58101	13.2453	4.10445	6.3227	8.46553	3.94143	15.7593	4.27283	9.82012	3.44246	5.02364	5.46594	5.04151	3.2352	3.27221
201858_s_at	SRGN	6.59816	13.442	3.90731	12.574	3.75185	12.368	10.1583	11.1984	2.08733	10.6033	3.20676	3.67763	4.07043	3.82558	2.79904	2.58238	4.14528	2.24811	11.774	10.716	12.0247	3.99231	13.5135	10.4676	3.25518	14.1848	1.94841	8.4663	15.2644	12.9463	10.8839	13.0722	14.4113	2.27142	8.34923	9.55988	2.324	6.88257	9.78756	3.00058	7.32945	8.83059	2.83698	6.85734	3.8767	2.53043	4.14712	9.79805
205523_at	HAPLN1	2.41571	1.60156	4.58887	3.54727	3.31264	10.3016	3.5441	9.87705	3.57836	7.27753	2.89423	4.06294	4.31	3.15666	2.88256	4.65784	3.33693	3.76638	2.54407	4.55998	10.9016	11.8357	6.05273	2.05897	2.19126	4.12783	10.7449	4.36704	5.20408	3.60647	3.87116	3.63227	3.08044	4.42027	4.67086	4.74578	3.10088	5.28456	2.56192	4.49042	3.67508	5.61341	4.19623	3.51382	4.51087	2.9073	3.29696	2.52695
1552496_a_at	COBL	1.92091	1.80831	6.79743	5.20615	8.21945	2.89857	1.60388	2.26467	6.55727	3.05812	7.29033	8.09164	8.59782	7.46697	8.34745	7.47424	8.13794	9.74167	7.81907	8.68378	1.36107	3.22137	7.26763	2.4608	6.34007	8.33691	3.86995	2.38407	2.11312	3.58144	2.29044	9.96554	2.00437	2.33027	6.73444	7.07945	2.1159	3.00877	5.22328	8.05823	2.42426	7.52824	3.04276	4.08294	2.38964	2.81577	2.67826	3.20767
230075_at	RAB39B	8.71441	1.36146	7.10897	2.02872	8.20763	7.39467	7.99215	2.16907	9.59026	3.14633	8.74377	2.56154	1.1778	3.36521	2.05665	1.70277	2.6909	9.18644	5.80511	2.36346	3.29869	7.7183	3.0973	8.68779	4.65783	6.80466	9.38902	9.03723	2.41492	4.20279	6.6898	8.4981	8.75942	2.1551	3.24827	4.53615	4.63745	8.00986	3.37388	6.27887	3.43288	1.83375	4.66513	1.14366	7.65129	2.93744	2.89455	6.73073
204236_at	FLI1	4.21683	8.65801	2.70116	5.53743	5.10225	9.83172	8.33648	7.98489	7.68478	8.08649	7.30184	3.09869	4.77471	3.45588	1.64125	0.684703	3.16007	2.94217	3.71729	1.42149	9.97739	2.8611	10.3797	3.97344	4.55175	5.74463	3.81307	11.2807	12.0975	2.31444	10.9385	10.8172	9.76564	2.05475	3.33619	4.03522	4.46378	4.63645	4.22273	2.51479	8.54247	4.81072	4.26955	2.20489	3.06613	5.68488	2.72317	4.79532
215028_at	SEMA6A	1.15721	2.08099	5.17671	2.66618	9.13946	3.17512	2.13505	3.20958	5.84452	5.0912	5.3049	6.42108	7.36022	5.98008	2.80091	2.17625	5.23446	2.58927	4.62985	3.76717	2.35925	3.34045	3.97408	4.26708	2.83028	4.22534	1.89875	1.43841	2.78668	3.35434	1.55326	3.54664	5.33941	4.42038	8.70674	9.68633	3.96664	8.31386	11.077	8.96559	10.3244	7.10995	9.41022	4.50715	4.04268	1.93635	8.71629	5.04315
221872_at	RARRES1	5.72424	6.14765	4.36839	3.37771	3.82378	6.08932	4.8066	7.92752	2.71134	7.16227	2.39038	9.92334	8.64512	3.1502	7.83203	10.3389	11.535	4.86825	11.0288	10.0695	13.6556	7.56024	12.3238	7.2574	3.53166	0.978517	2.30881	3.17873	2.45986	3.57789	3.51664	3.38022	7.82259	6.95665	4.74782	5.89249	2.27391	4.68821	3.53261	2.89942	1.39308	3.52222	2.08394	5.78877	7.28133	2.34541	13.0212	8.19849
209656_s_at	TMEM47	12.8192	12.978	1.93955	3.36777	6.82655	11.7231	11.1487	5.59475	6.9882	12.096	11.8995	3.69703	3.2943	3.67749	5.61369	2.61923	3.01427	12.875	9.20064	7.69705	2.4285	2.78135	5.37121	4.15729	2.96895	10.0162	6.52293	1.56667	2.77513	4.80382	2.86046	3.94841	3.56702	2.33525	9.54463	4.33595	10.5759	2.53779	1.93322	3.37258	2.8836	11.2472	6.94984	7.97424	9.66802	12.0634	8.60286	6.77559
244780_at	SGPP2	3.14649	2.02635	3.22794	3.39701	3.19716	2.21871	3.10614	3.61453	2.84103	1.95831	5.46542	9.40511	10.2136	6.26808	11.1246	10.2489	9.90571	3.20481	7.91695	5.61142	3.71635	4.72225	9.16241	2.34113	6.75455	3.69762	3.97113	1.54905	4.43113	3.61314	4.32149	2.6702	4.87929	4.19288	4.17851	3.41821	4.51637	2.40516	2.6942	3.8579	2.56692	2.82188	9.48196	2.05028	9.85357	7.03317	6.14825	3.5508
203953_s_at	CLDN3	3.30663	3.29102	12.7541	7.36779	12.8589	2.89637	3.40157	3.00439	2.90439	3.06282	3.25398	11.9639	13.4048	10.151	10.9813	12.8531	11.2582	9.27458	8.61186	8.42175	7.45493	5.48674	3.5068	9.68098	9.16802	5.10188	3.77136	3.60484	3.29013	2.36767	2.82797	9.56145	2.7863	4.10158	2.31568	3.50054	2.42958	2.86764	2.50954	4.61662	3.08276	2.72281	12.4475	4.8421	13.1208	10.756	8.77676	5.75743
205625_s_at	CALB1	5.43314	0.854769	3.59006	3.8555	4.36042	3.72306	3.3303	3.88614	5.36457	1.9471	6.81747	9.65452	10.2471	3.7168	5.56406	4.44227	14.2886	8.72365	3.92726	3.687	3.77705	4.11762	3.31793	4.54413	8.03459	5.58718	4.17927	2.90824	5.00143	12.3176	4.39367	3.15254	4.31957	2.43444	4.93343	5.10221	4.22553	4.90337	3.54217	4.65193	2.64443	3.0735	6.07237	2.67973	4.17731	4.48281	8.6062	3.68757
204855_at	SERPINB5	4.81444	2.58479	3.28546	2.96922	3.72451	4.16896	6.12981	2.86382	4.87006	2.4174	3.87496	12.6908	11.8395	10.2687	7.15253	10.531	11.8472	6.60066	3.47757	9.4573	6.02989	7.87149	3.66236	6.22035	12.0404	10.8372	2.94881	2.65937	3.50834	2.74279	3.96908	3.16653	5.1374	4.75767	2.92686	3.09197	3.91028	4.54819	3.50249	4.20061	3.25857	3.01933	2.88353	2.67893	8.45045	3.25001	5.509	4.51402
219619_at	DIRAS2	1.27513	3.49115	6.99222	0.874602	3.49228	2.09033	3.06045	1.92825	2.0728	3.08387	3.66399	1.65179	2.58485	4.56079	5.86883	2.72759	3.9203	3.11281	3.90721	3.9423	4.80783	2.10308	6.37509	3.45885	7.55151	2.21129	3.74805	3.25923	3.06221	3.10402	3.5957	2.7172	2.88577	3.8626	3.83153	3.35914	3.21073	4.02787	1.18329	3.79117	2.66152	4.07652	5.64917	2.25862	11.8687	4.31789	5.86008	2.1443
205591_at	OLFM1	9.57934	2.876	10.5774	3.29383	10.6261	3.77249	6.57353	2.67561	3.16291	9.90939	2.67899	4.37933	8.80907	6.88437	2.67915	2.94803	3.35797	6.34233	7.56976	8.68369	7.53343	3.67218	9.38381	10.6537	2.66586	8.31815	10.2781	3.23226	4.12108	4.17059	2.80284	8.05946	3.47136	3.58164	3.12438	4.50009	3.21825	3.85676	3.47561	10.48	8.63163	2.6755	3.71211	3.27835	3.26586	3.42937	8.26893	3.13714
231941_s_at	MUC20	2.0929	3.63723	4.94791	3.80436	8.03046	3.88487	3.79292	4.98131	4.52137	1.72603	4.00415	11.2526	10.2292	6.2391	9.14953	10.1232	6.46607	4.42818	4.51587	2.82753	2.77201	2.2304	3.80757	4.41923	11.1202	3.6913	3.18928	1.65419	3.88216	5.14008	3.6329	6.80871	1.42641	2.27947	3.24326	2.71704	2.21502	2.82847	1.37733	2.37805	3.10949	4.70869	6.54487	5.45324	9.37693	8.28367	4.22689	5.29577
202286_s_at	TACSTD2	4.64104	4.58098	13.8012	13.6204	14.058	4.04331	3.52057	3.99777	3.34154	3.66016	4.6876	13.1307	10.344	10.297	12.9925	13.622	8.33277	3.82045	4.90474	9.39816	9.89923	14.7272	4.09542	6.01173	14.979	2.84072	5.52124	4.98264	3.74229	3.29654	4.92908	4.09788	5.24134	3.80559	3.39416	4.415	4.51713	3.9698	4.45951	5.6516	4.14047	5.53617	3.72292	9.03555	13.1591	13.3158	11.9809	10.1384
220330_s_at	SAMSN1	3.48513	4.87963	1.34588	3.43848	4.8154	5.14295	3.28745	5.25207	3.6971	3.92666	4.02495	3.70196	4.66159	4.14564	4.41281	3.23471	3.86208	3.83197	2.21365	4.69211	3.72118	3.61979	2.24711	2.30486	5.74254	5.47938	4.94164	11.9734	10.8033	13.1861	10.2886	6.52005	10.9864	6.63825	3.20502	2.14758	3.22047	3.28961	1.54575	4.94198	3.69569	2.8416	4.53107	4.32844	1.44251	2.02395	6.53298	2.87242
40284_at	FOXA2	2.74918	2.30656	4.41094	8.71116	3.90048	2.62692	6.25941	4.52342	2.40268	3.95466	2.25684	10.7172	2.9918	5.09341	2.47663	8.34311	10.3116	10.9903	10.5755	10.1501	6.26216	3.78739	2.70229	3.14382	7.75992	3.90941	3.04057	4.1915	3.44162	6.77099	4.26607	2.84772	2.6374	2.31948	2.82022	2.78602	3.57294	4.22128	3.41449	2.83751	3.23517	3.33223	3.1745	2.27881	5.67981	2.65753	10.339	3.54891
228462_at	IRX2	2.96547	3.0241	10.0837	3.43237	7.89796	3.46312	7.84621	4.18692	3.52679	2.75025	3.15657	9.31521	2.95755	2.88094	2.51985	9.45988	2.25708	5.55164	5.88014	8.48503	9.57777	2.97575	7.61714	7.06442	8.48351	9.77665	3.18507	2.48814	3.40423	3.5179	2.84674	3.09895	2.75944	2.64068	8.79892	2.84931	4.61366	3.28667	3.19922	7.31732	2.49907	3.47635	3.21468	2.30359	3.31889	2.94578	2.92541	2.80771
230323_s_at	TMEM45B	4.1752	3.85702	6.95403	6.23648	12.1237	1.78817	2.18892	3.35319	3.86363	2.26101	3.59876	10.8955	11.709	4.88382	10.5628	11.2936	10.9342	9.90629	5.58369	5.88653	5.84669	7.28326	2.96384	4.92647	11.4976	3.10938	4.18521	4.01459	2.99335	3.7109	2.59694	5.6585	3.24631	2.96885	2.88362	2.85599	4.1037	3.44573	3.05344	4.94724	4.02855	4.15558	8.15206	2.2174	7.02136	7.27621	6.62177	4.61902
203798_s_at	VSNL1	2.80126	6.03336	2.24249	3.22316	2.53979	6.77603	8.8629	6.65458	9.37612	7.46469	6.63838	9.91787	7.27527	9.79008	9.69426	3.03436	10.098	10.8725	3.74392	3.22117	2.93986	3.7994	2.21725	4.43729	4.2967	2.56881	3.63144	2.74634	2.25999	2.18706	3.10217	3.51753	2.96087	3.97494	4.28208	3.14538	4.99325	3.87978	2.83764	3.51725	3.09189	4.9563	3.75769	4.36057	2.54189	3.38224	2.8382	2.89651
226677_at	ZNF521	3.15913	8.66897	2.6423	3.81701	2.82673	3.94667	9.79311	9.53263	5.14884	9.31476	2.24271	4.63688	2.90714	2.30756	3.23053	2.13312	9.41804	2.24514	3.3545	3.52413	6.40987	6.64934	4.43974	2.76303	4.97825	3.81901	4.05355	11.4561	1.51256	7.51166	5.9983	2.46032	8.19734	8.98759	9.04458	3.6853	8.51827	6.55002	1.33682	3.85932	5.39504	9.52417	3.7167	7.86022	1.25917	3.6865	5.25145	8.08746
229327_s_at	---	2.38087	2.22957	4.94658	2.74522	3.89332	2.42576	3.90549	8.12096	7.35012	7.72878	8.32126	4.14153	3.61636	3.03531	4.01824	2.61612	4.26631	2.44818	3.16209	5.47654	4.93512	4.78584	7.6091	4.77407	4.61964	3.65513	3.85327	2.50811	3.83359	2.2588	1.92897	13.0274	1.08897	2.30466	6.73594	4.81161	3.90385	6.47403	7.38267	3.89338	7.81477	6.45775	3.36544	2.0381	3.66744	3.53522	2.204	1.88941
228507_at	PDE3A	6.09334	8.8866	3.96965	3.59618	4.40404	3.49539	6.37404	5.7486	6.52243	5.98412	3.88288	2.8766	4.34099	4.96806	3.29535	3.28399	9.19285	2.67574	11.1761	13.1748	2.79489	4.20589	3.47312	11.1516	3.81803	10.5071	3.7877	3.34254	1.82166	2.96593	3.26304	2.01302	3.40933	4.8204	2.21575	4.68568	6.40845	2.68128	4.26815	10.3151	12.6571	7.03654	4.93554	3.05595	4.81955	4.61522	2.6843	3.25197
1554333_at	DNAJA4	2.68281	5.91361	8.04251	2.49327	8.97975	2.17507	2.97116	0.804901	1.48198	4.08869	3.74335	8.8068	8.7894	9.11746	1.83428	8.2031	9.53983	7.72057	2.05544	2.91316	6.82572	7.69046	4.63897	6.0672	2.56127	2.86429	3.32598	5.97357	5.58368	1.83445	1.77208	1.49576	8.14212	0.791515	6.269	10.6567	3.28454	7.16419	7.43224	8.29424	5.03021	1.84745	6.70863	6.81356	4.69831	3.52212	8.24233	5.19427
205221_at	HGD	2.39271	4.08325	5.80575	2.39825	3.12568	3.94436	3.31909	3.22344	5.35591	3.74143	2.65528	11.4238	10.1441	5.56484	6.26715	9.62456	8.82068	9.44463	11.6561	3.29983	4.69689	3.52022	5.02734	2.56523	3.90576	11.4481	3.50658	1.67418	3.65586	4.40152	2.76787	3.63938	4.47879	3.28465	2.97679	3.55563	2.14763	3.91505	2.56663	2.75578	2.67465	2.65333	10.2166	4.45217	8.04154	9.88167	5.73436	4.04262
226237_at	COL8A1	6.90311	13.6329	4.01389	12.9636	2.48293	10.4347	12.171	10.5572	9.59322	13.8093	12.2742	3.72755	2.72088	2.96281	3.92375	3.39384	4.9735	8.27699	4.00895	3.09474	10.485	10.3297	12.89	4.47396	5.64845	11.0577	4.50202	3.26421	2.47306	4.35837	2.59916	3.15057	3.08725	3.2249	2.51635	3.9319	6.28124	8.53281	2.59663	3.89709	3.1143	4.9405	3.64143	7.80269	7.07292	9.79119	5.60311	7.85754
237435_at	---	7.4626	4.94983	6.98156	8.59579	1.28783	10.1064	10.1928	3.78682	10.5706	6.02246	8.08837	1.57027	2.19693	7.98741	3.30548	3.50739	2.97543	3.48277	10.4543	10.8727	10.1979	7.02975	10.2228	6.5099	2.67293	4.60967	4.64043	4.59645	0.762147	4.03138	2.0145	3.06578	3.81833	5.03637	4.12665	1.16121	3.93444	5.98588	2.42925	3.51238	4.20809	2.79422	5.6163	5.9791	3.9333	2.17347	8.06471	6.21979
1555505_a_at	TYR	5.26264	3.12646	4.77749	4.03454	5.94606	4.87271	3.7507	4.17228	4.64236	5.33836	5.21636	5.36254	5.10281	5.09025	4.05185	5.47809	5.20292	4.34939	4.37201	4.50625	3.84534	4.22475	5.13669	5.33929	4.04919	3.34862	3.62665	4.04385	6.64454	3.35238	4.91987	3.99361	4.74523	4.48106	13.6103	14.8029	12.4752	11.9463	12.444	13.5132	14.214	12.8213	3.47231	4.3887	4.88622	4.64635	2.92834	5.58912
1563209_a_at	MACROD2	4.54453	2.29177	5.79554	2.2347	4.05205	2.99889	2.08197	3.18392	3.94685	4.206	2.88109	3.98139	2.3014	3.31945	3.02595	4.29074	4.23758	3.82212	4.3005	7.30221	5.99982	2.90315	3.36598	1.51131	2.05358	2.90433	2.77073	5.97427	2.4528	2.32568	3.99003	7.34588	10.9316	2.815	2.56994	7.5151	2.9028	7.75344	3.76636	3.8097	5.99064	4.80086	8.11063	2.96761	9.81174	11.2269	3.56204	3.96585
229357_at	ADAMTS5	5.77847	11.5027	4.51484	2.65572	3.99603	10.4784	5.028	9.00064	2.32424	11.8667	4.26358	2.89292	2.92795	2.87064	3.66757	2.53407	4.38802	4.51482	2.86594	2.46009	8.21662	3.59839	9.74653	2.81078	3.34586	2.49885	6.52753	3.01974	4.79701	5.72617	3.365	4.61468	2.12503	6.82794	2.33997	4.81467	4.31407	4.0038	4.71093	4.53308	2.74373	2.18154	4.77166	8.49921	6.78807	8.96303	3.63567	8.79742
204591_at	CHL1	3.54827	3.60145	4.31344	3.99803	3.69613	3.75807	8.20246	3.22546	0.883891	5.88518	4.93078	4.85229	3.10171	4.03986	4.28186	4.37955	3.32101	4.42897	3.92743	3.94276	3.96312	4.22219	2.92852	4.61752	3.65885	7.29377	4.70808	2.1992	4.5591	4.86371	3.90648	1.8871	3.18729	3.58028	11.348	12.0299	9.26728	8.94335	9.87712	10.2823	9.80064	10.4976	5.37929	3.75293	2.48688	2.97638	1.80209	4.59053
235700_at	CT45A1_///_CT45A2_///_CT45A3_///_CT45A4_///_CT45A5_///_CT45A6_///_LOC101060208_///_LOC101060210_///_LOC101060211	4.05155	6.58288	3.35659	3.21293	11.4926	4.19981	3.48486	3.5635	4.46185	3.42789	10.5031	5.47816	2.71327	4.33798	3.99626	3.18821	3.14295	4.32166	5.71706	9.86182	3.74577	4.846	3.64208	6.21731	3.4743	4.41095	5.09495	5.42168	3.18755	11.6006	4.99556	5.8605	5.12014	10.8844	3.03844	3.11568	9.94455	12.5198	4.21364	9.54651	4.65101	14.6533	4.79444	12.5138	4.39978	8.43862	5.22819	11.3869
225911_at	NPNT	6.01777	5.39512	11.878	1.90913	11.6922	2.56877	2.98732	9.23274	4.53766	8.25	7.88908	9.60373	9.07498	9.0137	10.762	10.5896	11.7068	2.58034	8.48333	4.07025	3.01557	4.43969	2.53563	8.16852	8.00726	2.85968	3.55227	7.23322	2.71384	3.56446	3.54311	3.68049	4.76174	3.16512	2.00356	2.70068	4.50166	3.24336	3.22296	3.14406	3.72968	4.00378	10.4959	7.33144	9.21821	5.097	3.65593	6.71957
212977_at	CXCR7	10.5035	8.1178	12.9157	4.5693	3.06488	7.72073	7.51878	12.7052	9.52219	10.2	5.90896	2.1631	2.80335	2.68593	2.74328	3.60479	3.13425	4.28382	5.45725	5.64887	7.36742	6.80205	9.81703	6.56817	4.11026	6.90237	4.04034	8.7626	1.99773	2.6159	4.14401	6.85799	3.39517	3.89829	3.28583	2.41072	4.56075	2.73965	4.1015	4.09036	4.10113	4.39541	8.16488	6.43872	3.63552	3.37422	5.29724	9.14036
201058_s_at	MYL9	10.2265	13.17	3.40843	10.689	10.2546	3.03464	2.89973	11.3933	2.78507	12.5773	2.47679	3.36944	3.54703	8.64113	2.95102	3.23722	4.71185	4.64678	4.53082	10.5089	10.7743	11.1895	11.3735	9.60011	3.17237	3.73721	3.03309	2.83076	3.72891	4.20199	3.47402	4.0472	3.42752	2.95644	3.32848	9.42476	6.9186	4.26652	7.41623	3.36034	4.06991	2.64513	10.5159	10.1213	9.232	11.5053	4.48196	11.0019
218963_s_at	KRT23	4.65012	4.068	3.89852	2.78537	12.6143	3.1925	3.80428	4.36034	3.56379	3.14888	5.51613	11.3536	11.3777	11.8993	3.4184	4.41468	2.8604	11.3049	2.7983	4.02647	4.34096	3.67846	3.08046	3.34494	5.28979	4.58539	3.39728	2.94276	3.92903	3.42045	3.43931	4.08787	3.52662	2.3082	2.78646	4.63981	4.32019	6.42494	4.54858	4.94297	5.00269	4.56977	4.19336	3.98814	7.58095	9.19318	13.5122	4.79128
1555383_a_at	POF1B	3.56931	2.94683	7.72599	3.7718	5.57167	2.94894	3.59684	4.88247	2.13413	2.74757	2.11111	9.923	11.4739	4.67259	4.51872	11.3861	10.9561	9.59572	8.34695	7.29434	1.23891	2.9219	2.217	4.4567	7.75675	6.84467	2.82727	7.20842	2.09151	3.75787	3.95514	4.13178	4.26444	4.27385	3.29114	3.18483	2.47289	3.28914	4.20665	3.20461	2.45992	4.62437	2.70828	2.65604	4.68349	3.24611	7.38613	3.01328
219937_at	TRHDE	3.71229	3.60127	2.73736	1.11027	2.76264	6.26289	11.3749	3.77947	4.63086	3.64764	4.03838	3.0034	3.5589	7.33318	3.50336	2.4598	4.7599	5.20151	3.65544	3.45015	9.22824	6.22933	2.42802	4.21673	4.62112	6.25708	3.29093	3.07917	5.04173	5.40396	5.46292	4.12294	4.58688	9.16036	3.22812	2.04783	2.07994	4.59833	2.10591	4.13839	5.02411	3.38324	4.93744	10.5887	12.8634	11.3594	3.44248	7.69812
207655_s_at	BLNK	2.35082	3.05342	9.36027	2.88452	11.5817	5.45017	2.66839	3.22443	4.76812	4.59748	2.9082	2.45472	3.14978	3.68404	4.0939	5.1296	3.01918	4.48025	3.17304	2.88235	3.36509	2.58073	4.43498	2.05188	9.25082	3.61772	1.32869	2.52539	3.42236	2.60016	4.19136	11.8943	4.14073	3.24244	3.8793	3.34787	1.92019	3.25875	1.4382	4.64699	2.99951	2.24677	2.8683	4.22427	8.40799	8.7078	3.36734	4.54601
1555564_a_at	CFI	2.01383	3.00594	4.02811	3.1845	3.56514	4.11613	10.0571	9.2566	11.4565	11.3653	10.9486	2.08608	3.17559	3.04714	1.96465	2.26027	4.12343	4.82124	7.72364	12.5934	11.9481	9.48097	9.56006	2.75441	8.49631	9.55585	1.99521	2.13947	4.45664	4.94185	4.4712	2.91166	13.355	6.67778	6.20579	3.72924	5.5747	2.80816	3.01355	1.993	3.30526	9.21612	8.60637	6.06646	8.48433	8.10774	10.8417	6.82546
229580_at	OTTHUMG00000175814_///_RP11-13L2.4	2.41446	4.34984	3.437	3.44687	10.1307	3.03989	6.23248	3.74302	2.89907	6.59633	6.98965	4.61667	3.38399	3.40882	2.99942	3.44921	3.13133	3.73698	3.25909	2.756	2.48166	2.57274	9.49449	3.07734	3.71607	2.18463	3.68375	3.25471	6.2517	2.41478	3.54227	3.40033	4.06346	4.62816	2.54525	3.68696	3.17526	2.66781	2.93431	4.28048	2.60916	3.20925	3.36251	3.03678	7.514	8.16196	2.5305	3.0358
213880_at	LGR5	2.83223	8.11503	2.8295	3.06042	3.95146	4.59294	6.07643	6.90747	5.93126	4.36908	5.79209	9.84756	9.42602	4.73445	4.80794	7.17499	11.0661	10.1081	3.56859	3.44039	7.30381	4.26519	4.15908	4.08555	4.17632	4.55076	4.22946	3.10938	1.31131	2.63729	2.42502	3.53299	2.57093	4.08374	1.82963	3.33727	4.49195	3.18656	2.70687	2.40591	2.90646	1.13379	8.01468	1.81871	11.2504	10.9104	3.64677	3.88597
231786_at	HOXA13	1.59515	2.01173	2.25869	5.36647	1.52181	6.26239	7.69813	7.13036	5.01508	2.10364	6.24568	7.37467	1.28089	7.26732	9.09745	9.26935	9.92716	3.39035	6.56467	7.07049	5.26152	1.60589	3.3777	2.5893	5.36906	6.18934	6.3337	1.61561	4.95864	0.855951	2.83454	2.03296	1.69993	2.21092	4.1246	2.46017	2.25654	2.95582	5.63926	7.4565	3.29021	7.39003	3.83923	4.42837	3.21588	1.99524	6.04368	3.18722
215646_s_at	VCAN	11.5443	13.5034	4.84103	3.68437	5.39804	11.1213	12.2144	12.3717	12.9079	13.577	10.9212	4.94439	3.61193	9.22496	3.42389	3.07977	3.08518	2.14452	11.2262	12.699	11.5754	11.9702	5.3471	6.36846	3.45035	4.99096	8.54748	2.82367	2.42723	2.38956	6.06254	1.71343	12.3334	11.8617	6.14896	2.80762	9.38186	6.59714	8.45	11.2524	1.66677	10.7537	12.3291	1.63237	11.3137	8.66663	4.51598	3.70516
203824_at	TSPAN8	5.27907	6.53939	4.25513	7.01766	4.14258	3.91623	9.01924	5.92964	6.1151	4.65046	6.0542	14.9744	15.1556	3.58245	11.8808	14.1114	14.6958	7.29687	8.35121	12.057	12.8943	3.63962	6.17265	3.94516	6.88015	13.5063	4.45509	3.33119	4.70791	4.1911	4.47638	5.19842	4.68494	5.31305	4.31906	5.67419	4.60372	4.37012	4.20458	6.85131	2.9412	3.64457	4.21126	3.13058	4.79699	2.81794	7.92567	4.80828
230030_at	HS6ST2	4.04492	3.6477	8.1772	3.1462	3.91166	5.13182	1.90999	7.9428	11.2946	9.56299	10.509	10.0588	11.076	11.1642	2.98737	2.4246	10.576	4.3432	4.05889	2.36933	6.34071	1.9135	5.50259	8.78183	11.6261	11.9031	9.26362	3.52703	4.13092	3.35021	5.10177	3.40047	12.3975	3.67211	7.0415	2.77377	5.71895	4.4955	3.61506	4.43976	5.70396	9.30854	10.892	10.5957	4.72835	6.5358	1.99619	11.1234
208083_s_at	ITGB6	2.84034	3.04554	2.83682	2.62242	5.08817	2.95697	2.532	3.66713	3.81142	2.31908	2.83641	7.90465	8.0288	3.26578	4.98712	9.67829	7.33189	5.16664	4.04206	8.34249	4.14358	2.15946	2.91411	1.30192	8.48232	4.18791	4.13128	1.71573	3.60843	1.64257	1.98368	4.27218	1.9315	4.33818	2.67519	3.31995	2.03067	1.77989	1.26815	2.43419	2.8687	1.72886	3.43345	4.06897	6.02035	7.9569	5.32158	4.53865
211959_at	IGFBP5	5.57915	12.98	12.9523	4.43714	14.6094	13.2878	14.1932	10.3769	10.2529	13.6929	14.4606	5.58612	4.50583	4.9869	2.89848	5.67217	5.27121	4.45831	6.41016	14.5547	6.48671	3.30999	5.38252	3.07505	8.21106	5.41366	3.58403	4.3988	4.62548	3.85799	5.09101	5.21586	3.28048	5.98059	2.20876	10.5956	6.48941	4.62994	3.09526	3.41536	7.80355	9.29323	5.01265	2.87902	6.51708	10.0558	11.8403	2.73398
211571_s_at	VCAN	11.4169	13.2886	3.43647	2.9176	6.8505	11.0059	11.9962	12.1335	12.8064	13.4304	10.6745	1.80817	2.96694	8.78693	1.78514	2.40795	4.60437	2.98205	11.1737	12.5839	11.3957	11.8005	3.28532	6.54464	2.76461	3.16304	8.59152	2.73866	2.70089	3.09987	5.2762	3.06761	12.1315	11.692	5.51043	4.28325	9.5574	6.17436	7.65224	10.9242	3.41298	10.5421	11.8476	4.35137	11.0886	8.09779	3.59712	4.21965
217388_s_at	KYNU	10.673	2.05412	10.7273	6.31412	12.412	3.72847	13.1874	3.58093	9.69347	9.77267	4.24233	8.82737	8.62074	3.54819	3.7681	8.40751	2.49261	3.95183	14.6994	4.3114	11.342	9.46285	1.21726	7.46534	11.5933	13.9521	6.7489	3.21747	4.93648	10.3402	2.95284	6.53057	4.14006	13.1835	10.7135	6.64469	11.4159	12.1661	9.95906	12.8666	8.20503	8.14839	2.52535	1.8819	4.14613	4.43521	5.48002	2.42139
203828_s_at	IL32	8.43561	11.0514	2.82838	10.4206	3.6727	8.69561	9.89382	5.98454	3.36696	8.7032	3.55524	3.81643	11.6585	3.45171	11.8838	5.85582	3.98339	3.57904	3.78078	7.1946	8.42807	10.6371	11.2905	3.0196	3.46745	10.0983	2.64418	12.6726	3.75716	3.46421	7.94706	4.12713	8.5082	4.6498	2.67005	2.75444	3.31391	2.66091	2.54767	3.13793	3.55531	3.17873	4.30984	10.4131	2.83908	6.71017	5.10679	11.2418
220468_at	ARL14	0.413452	3.26747	3.63358	3.58961	2.36759	2.41892	7.00557	1.26228	2.23911	3.97055	3.38392	8.61083	9.88199	5.16749	3.64118	9.50673	6.86614	5.71467	7.06067	5.16108	10.1478	8.95467	6.05376	9.54309	6.67786	6.59522	1.52793	4.14444	3.02371	2.20013	2.51707	4.0991	3.07466	4.35921	2.72484	2.29246	2.49169	3.41019	2.03842	2.67795	3.23932	2.68691	4.46528	2.39135	4.01963	3.15907	8.49705	2.96766
209396_s_at	CHI3L1	5.77812	4.75321	3.03866	3.05275	3.68691	3.60263	7.77448	11.4484	6.88497	15.1594	6.69429	3.27936	4.54776	2.6139	3.85577	2.38867	3.88211	3.58825	4.47597	4.20342	5.81161	8.91707	14.0609	4.87658	3.98204	4.9041	2.48344	3.51677	11.0282	4.44996	5.99088	6.33932	3.60166	3.86854	3.02224	7.57472	5.01082	5.64939	5.36342	3.09827	3.69314	3.32327	5.56627	4.45341	5.81337	10.2471	2.67552	2.76815
213537_at	HLA-DPA1	3.36673	2.65135	1.96668	6.89939	3.8569	2.87922	8.17585	2.36269	1.98767	5.92777	2.87461	3.12053	2.58461	5.41394	2.69829	3.25584	4.50539	3.31121	2.62458	1.95382	3.40851	10.8025	2.54438	5.8059	1.82317	3.62969	3.31904	3.1479	2.64723	3.11785	3.87044	4.8608	11.3109	2.94788	7.25389	3.7365	2.87277	9.56777	10.1203	5.70463	7.60116	4.74888	3.06402	3.18266	2.97903	1.70125	3.99946	4.52357
224400_s_at	CHST9	1.97459	3.68265	4.45467	3.86724	3.83238	2.15419	2.3852	5.06398	2.56632	3.27051	2.44125	2.87107	2.35075	2.15671	2.80156	3.08573	2.3	4.90805	4.41939	11.6552	5.14052	1.50723	2.36137	3.42053	5.6474	2.56534	3.64522	4.25474	5.5825	3.0463	2.54975	3.29401	2.08562	3.69103	3.56368	3.18475	3.12051	3.10669	7.8641	5.1444	7.30849	4.90787	2.82246	3.70365	5.33173	6.13437	7.67264	5.64777
217339_x_at	CTAG1A_///_CTAG1B	2.67562	8.35036	4.42466	3.47546	4.75375	3.45692	4.85296	4.33867	3.16305	3.35144	3.61941	3.45667	4.02536	4.37475	3.35387	3.47917	3.85548	3.06504	4.8342	11.813	2.55861	3.76602	3.89336	3.88838	3.43886	4.23655	11.7822	3.21699	3.80109	7.80524	3.03119	5.77536	4.77656	2.9904	3.62129	4.61945	11.2492	11.0887	2.20258	3.43541	12.0372	6.39001	4.41899	3.29963	3.14671	4.65429	3.3052	4.51809
231721_at	JAM3	3.03837	7.82134	3.26666	3.10193	2.22988	8.38574	8.78253	1.9963	9.84072	8.84833	7.81534	2.19364	1.75494	2.87392	2.76112	2.45956	3.61876	2.80546	5.8404	2.34527	8.88243	2.48797	4.06911	9.03305	2.45902	7.25434	10.0727	8.08575	3.32948	3.02165	6.72607	4.25077	8.24484	9.17169	7.80506	7.78915	6.83459	6.77733	7.78145	8.12707	9.11999	9.63411	2.16317	3.67687	2.53277	3.47365	9.19835	4.2649
219584_at	PLA1A	4.61568	3.55283	3.10233	3.29792	4.34351	2.67502	3.64914	2.99197	3.46093	3.25392	2.20183	6.25279	5.47839	2.82129	3.15666	4.33837	2.74242	5.292	5.13553	3.42376	4.21001	2.82958	3.61234	3.62821	5.3649	4.65494	2.75988	4.54791	2.88317	3.37947	4.16477	5.80142	4.0615	4.7891	8.61986	12.2184	3.29858	9.79202	14.553	4.46272	13.9082	10.853	6.18135	3.37279	3.03455	6.91651	6.28927	2.73589
201852_x_at	COL3A1	13.0049	15.0131	6.55446	4.10278	4.28911	9.537	6.62093	15.4195	3.40454	14.4322	5.21189	4.66364	4.53563	5.99982	5.56594	4.66894	5.05476	4.70681	4.59667	12.2804	11.233	4.82354	9.03679	8.38448	2.45286	6.24078	11.8221	3.38775	4.79604	3.43378	4.8477	3.10419	5.18831	7.25678	3.95535	3.85975	4.44627	6.43893	3.60184	3.99709	5.02473	5.69584	4.73137	3.87433	5.63925	4.17166	5.1456	5.73853
204457_s_at	GAS1	12.9052	10.1403	3.24317	1.75495	3.60266	9.57359	4.84072	12.6835	10.1471	12.672	9.82453	2.53631	2.56026	2.94421	5.30892	2.49752	3.06221	3.14571	4.06643	5.10151	5.35002	4.58143	10.2739	9.8077	5.06055	11.583	6.19033	3.69521	5.92428	3.67629	5.43881	3.83574	14.6876	2.68302	10.5705	11.0232	12.1382	9.77044	9.95098	9.57105	9.5788	9.65615	8.49294	7.65315	12.7945	8.89701	8.1489	8.35883
204351_at	S100P	4.50352	4.2496	7.23403	5.38256	11.2629	3.81975	6.48412	5.48605	4.00911	4.13377	4.11447	14.2616	14.3505	6.90448	7.28121	15.1343	14.5107	13.9684	13.0682	11.4776	9.3115	4.44731	4.80295	3.73939	13.2516	13.4694	3.80687	4.87266	11.8652	12.9119	7.22733	4.29662	5.07309	3.43602	3.9902	3.94593	8.83144	6.41767	3.81402	4.99474	3.97975	4.67095	7.25247	4.27384	5.82001	6.13213	10.5636	5.50614
234970_at	TC2N	1.89227	2.23551	9.44387	1.44615	9.93372	1.80699	1.51693	3.24286	2.60381	3.25314	3.04805	7.59274	9.0888	7.27956	7.28363	8.82919	10.3838	6.98369	9.30152	8.67381	1.40034	3.56776	2.76982	2.57175	9.62752	7.71635	4.12654	3.80891	3.30217	8.26295	2.64492	3.45671	4.15375	2.54006	3.8049	3.78241	2.84695	5.15266	5.92141	5.98458	7.29626	4.92785	5.70661	5.83012	8.79638	9.0912	6.82037	5.28528
229459_at	FAM19A5	4.56287	2.98173	7.76081	2.65344	2.13561	7.70988	4.00127	3.32162	2.6363	3.37805	4.82925	2.10545	2.60689	2.00536	3.44743	2.5327	1.73449	2.76748	7.67561	9.90628	2.93094	5.14783	5.00067	7.44493	3.48478	7.36434	8.87289	4.11007	2.9423	3.29594	4.08735	7.23405	3.2464	2.66142	5.12742	11.5375	3.73259	3.60944	5.01382	6.74739	8.6963	8.17903	2.25525	3.39978	4.69171	3.77748	3.41067	2.0098
221029_s_at	WNT5B	10.8955	9.80852	4.08376	8.86319	3.63897	10.6332	8.86097	9.19093	8.83624	10.2511	8.98868	3.29296	3.18114	3.46023	8.19726	3.8736	4.44401	2.47824	4.23335	4.21629	7.08748	2.60978	9.51126	5.43311	2.75302	2.29784	3.35484	4.26982	3.4739	7.12907	3.55118	6.58416	2.24803	9.42569	1.86324	3.3097	4.5596	4.51885	2.06465	1.99118	5.3481	4.90023	3.43572	9.19373	3.72229	2.541	2.39604	9.06104
223861_at	HORMAD1	7.69205	8.61971	3.75418	2.27174	4.29979	3.83261	4.14645	3.61667	3.07824	4.82672	6.34909	2.42179	2.55933	3.56253	3.8308	2.94088	3.68266	4.43553	10.1317	10.9565	2.98881	4.24035	3.21387	2.87874	9.00594	8.09705	3.32394	3.46031	2.70465	1.84191	3.46688	5.01106	1.52984	2.86369	2.84828	2.66255	4.85617	3.14552	4.96026	9.66592	5.19799	2.62016	2.65505	1.44833	8.59518	5.55014	3.07965	2.44663
206640_x_at	GAGE12B_///_GAGE12C_///_GAGE12D_///_GAGE12E_///_GAGE12F_///_GAGE12G_///_GAGE12H_///_GAGE12I_///_GAGE2A_///_GAGE2B_///_GAGE2C_///_GAGE4_///_GAGE5_///_GAGE6_///_GAGE7	2.82906	7.66197	3.37534	2.98413	11.9449	3.90389	9.62383	4.61708	4.03794	5.13402	6.61811	2.73256	4.9347	4.03766	4.58165	4.20206	5.24751	4.17404	5.11823	4.21145	2.90508	3.49185	4.67226	5.38827	4.4563	4.06478	5.10078	4.8625	4.32808	14.9268	4.72984	11.5455	3.35567	5.12549	12.947	4.34853	6.02966	8.44238	4.17151	15.5474	3.09294	9.75101	3.63008	5.02601	5.88026	4.55394	4.33947	3.84915
1560562_a_at	ZNF677	8.54846	2.74472	2.60848	1.8253	3.142	9.08247	4.37671	6.00121	8.16164	8.9808	7.29738	2.09259	3.24806	3.78895	2.52702	2.15207	3.45354	3.0691	2.08136	3.83696	2.02288	8.92781	8.24791	3.91458	8.3468	2.08915	2.34642	5.52588	4.44658	6.35944	8.9453	4.93662	4.0684	2.56673	3.86599	2.12339	4.53291	3.78099	2.44889	7.37289	4.21688	8.28695	2.51226	8.56347	3.86663	2.03324	3.38026	8.64419
210809_s_at	POSTN	12.3731	15.4604	4.624	5.01773	3.6976	5.80548	10.9186	11.1794	8.00897	14.0622	14.6218	4.85098	4.31628	5.30911	4.0868	4.50043	4.5746	5.17361	4.10797	10.788	14.6474	3.51998	9.30325	6.28144	3.79806	4.90201	5.68594	5.06987	4.39842	5.17698	5.27718	4.25913	3.74577	13.5271	4.54458	4.67884	5.85727	5.97242	3.06852	5.26273	4.28844	6.63891	5.37776	3.51018	5.56342	3.34264	3.75802	4.44251
204557_s_at	DZIP1	9.25545	9.26958	2.57254	0.519273	1.94812	9.47933	9.30245	11.0562	8.05628	10.0096	8.70779	1.68199	3.07266	0.703276	2.16705	1.91978	3.04858	3.56536	8.29443	2.92561	9.41568	8.41214	9.78819	8.55258	2.99268	5.39077	9.14606	1.90681	4.15923	2.29013	2.22087	0.7808	9.55308	3.91218	9.4221	7.34951	9.67719	3.28941	8.53954	8.5704	10.7851	9.02884	7.7235	9.53105	6.58811	7.29936	3.47116	10.2757
207957_s_at	PRKCB	4.14508	4.34687	5.05348	3.09706	3.6262	2.8046	2.85629	2.44249	3.61385	2.7776	3.44382	2.76647	4.38153	3.58075	2.08286	3.79327	3.90908	3.15382	5.57078	8.81181	2.59948	4.15955	2.0245	5.38748	4.75944	6.53162	3.46145	11.8793	10.3042	12.8464	11.0597	5.46179	3.1626	4.30901	3.08155	10.3043	4.64033	3.28477	6.23069	8.70274	5.93845	6.10946	8.06418	2.66476	3.57264	4.90208	3.76743	3.85788
204736_s_at	CSPG4	4.86827	6.69899	3.03808	5.16709	3.27748	8.59205	2.99402	9.29978	3.82191	8.72674	3.10564	3.96991	3.04774	6.3288	3.97669	3.48115	2.49604	1.89758	3.20771	3.63064	5.32186	6.35369	3.76355	2.38702	2.92632	5.13439	3.21024	2.93362	3.05911	2.94142	3.29457	3.77977	4.27534	6.52023	10.629	11.6469	8.53305	8.06804	10.4983	5.84432	10.6498	10.4272	2.26458	7.74878	5.78299	3.85449	5.06145	6.53156
209655_s_at	TMEM47	11.3921	11.5713	3.94497	2.85103	4.7312	10.371	9.68861	4.40909	5.78531	10.5597	10.2885	3.06313	2.76272	3.14206	3.3896	2.58248	3.96295	11.1408	7.78813	6.47116	2.73227	4.9665	2.38323	2.25979	2.9136	8.52362	5.10022	3.46115	4.70929	2.37858	3.84375	2.73853	4.60553	2.7921	7.85554	3.95559	8.93893	2.22884	2.16539	2.30217	5.10421	9.49342	5.44736	5.96829	7.88787	10.4113	6.73648	4.39146
209167_at	GPM6B	6.27269	3.92701	6.011	4.40834	6.48352	6.88392	3.47579	3.88208	13.9641	12.5748	12.3738	3.66074	4.90995	3.9158	5.70553	5.21277	3.28192	4.79366	4.67117	5.24932	3.63462	3.3383	6.27629	6.03881	5.13086	6.07108	5.57298	3.63738	5.74891	3.62342	7.55789	10.1035	4.03721	3.39113	13.1695	13.6054	12.2952	9.36102	13.6571	12.6896	14.0369	13.849	7.80403	5.02697	6.29065	9.20362	3.32977	6.49516
203757_s_at	CEACAM6	4.14963	4.91118	4.06066	3.32741	7.55833	5.35626	2.94576	3.16512	3.56093	3.62489	4.78313	7.80376	12.3474	4.67826	6.20629	9.70955	10.4212	3.83363	12.7639	12.398	3.36802	4.07856	4.81045	3.18572	10.3249	3.69814	3.31574	3.6367	9.93963	3.4214	3.93088	4.43008	4.16897	3.63049	3.44759	3.28343	3.51295	4.0874	3.47957	4.50221	3.99351	3.87445	4.42435	4.34312	3.81429	5.2916	10.742	3.74097
1555854_at	AKR1C1_///_AKR1C2_///_LOC101060798	4.39806	4.64044	4.4247	3.32232	3.23172	2.95363	7.34029	4.15005	5.37587	6.39012	3.76602	9.53179	10.3344	3.26871	4.03515	4.22994	4.55074	6.01995	13.686	12.5713	4.41012	4.82586	6.14019	5.06138	10.9114	12.1241	7.1666	4.13387	3.65824	8.3285	4.04796	3.92056	4.39171	2.76518	2.63896	2.9101	4.51549	3.89977	2.35967	3.69408	5.32873	3.48327	8.9449	1.66762	2.97263	2.8062	5.62552	4.2207
228821_at	ST6GAL2	3.18738	3.69777	4.93542	4.14785	4.91178	6.78722	1.87011	8.71263	4.76566	4.38827	3.08766	2.25311	2.29725	3.49305	1.92792	4.34877	3.79545	2.74954	12.2275	4.0303	3.83476	4.04743	7.59313	3.90702	2.89504	0.676607	4.49807	1.63446	4.81649	3.75288	2.7624	9.67403	2.76127	3.85947	4.99163	4.11847	4.125	3.34403	4.05887	3.60602	2.42168	3.34526	6.3489	4.35127	10.5709	5.29213	3.94969	5.38141
209277_at	TFPI2	7.11138	3.48604	3.11314	10.0644	4.8945	8.02883	8.39841	4.19111	4.36707	7.8718	1.4109	3.80463	2.81186	3.68098	2.94688	2.40084	3.47912	3.20893	11.6673	14.517	9.15719	13.0115	10.5635	14.4521	11.4299	11.6453	6.60861	3.57827	3.31143	2.06353	3.889	1.97241	3.09592	13.6591	4.06321	8.27995	3.1438	10.4811	10.2555	6.13532	11.9533	3.94423	8.28831	11.4822	9.67968	13.3252	2.33154	10.2936
207173_x_at	CDH11	12.5932	12.127	5.29977	9.96377	4.70645	6.61649	5.94168	13.6446	13.2733	13.693	11.598	5.3009	8.32203	3.53098	4.35979	3.37159	4.58363	2.79327	5.18289	12.8118	13.1	4.73658	13.0114	8.20713	5.1416	7.23174	3.75462	3.81973	3.7248	4.93721	3.48056	3.50331	5.84444	3.11237	5.73123	3.09183	6.46989	7.8369	2.22857	3.58997	4.06523	2.99168	4.55444	6.6468	5.40548	4.13463	4.51047	6.01871
219850_s_at	EHF	3.90484	2.40599	6.49919	9.575	11.4438	3.73572	3.89602	3.86935	7.8107	1.8233	4.87191	10.4952	11.1515	9.40329	10.2076	11.2344	11.6774	8.27961	7.84256	8.39184	3.07338	7.87772	3.26008	2.8067	10.5987	5.35631	2.6528	4.64052	4.28968	4.51548	3.75429	4.54144	6.14865	1.19367	2.03063	3.13547	3.88727	6.4577	5.40582	3.38226	3.5204	3.88607	8.63051	2.69861	11.23	5.24737	5.38363	3.00674
202196_s_at	DKK3	7.15496	11.229	3.12304	5.3031	3.16977	12.7407	12.2361	11.8574	11.2092	11.281	10.9279	2.37974	3.85536	2.93238	2.53167	1.91712	3.34336	1.78624	7.95358	8.79286	9.80702	10.6849	10.5094	8.16122	3.09047	4.83039	3.39912	3.47201	3.17988	3.12452	3.1414	2.55043	1.85176	2.35559	6.38289	6.5732	5.85992	3.34422	3.34228	3.62361	5.44425	3.65259	8.25096	10.8024	8.84663	7.88256	9.40237	11.1792
212909_at	LYPD1	3.12396	2.3382	6.09748	2.72014	4.04481	4.27862	10.3478	2.69152	12.1414	10.5443	11.0471	3.54108	3.43703	2.37481	3.23791	3.10738	3.39477	3.79056	7.14908	9.15587	8.13163	4.53354	7.36745	2.15325	8.543	2.97981	3.58675	2.58786	3.32061	3.14408	3.70899	3.78943	3.11704	5.85949	10.1764	4.75834	7.11804	10.4724	6.91353	3.26012	7.17932	3.67512	2.74192	3.38806	9.47522	3.40441	7.57473	2.90961
204409_s_at	EIF1AY	1.31944	4.38067	2.68629	4.4625	4.77095	7.80532	3.83368	2.2656	10.5505	3.64554	11.2554	11.467	3.34407	8.07848	11.1684	3.01537	5.0959	4.44588	10.8991	10.2674	2.6448	4.04994	11.2162	4.70878	9.38421	11.8985	4.26258	1.95272	4.82881	4.26168	8.4535	11.5478	11.2579	3.85736	7.70217	9.93201	6.05503	7.98374	10.0983	5.00168	3.27661	5.17525	6.07572	3.99826	4.0282	4.80773	2.9807	3.79346
203477_at	COL15A1	13.4957	11.366	3.23377	5.81639	6.12316	4.04052	9.27554	10.1652	1.93702	7.57947	4.74142	2.76367	2.5776	3.9152	2.10396	3.45394	2.30157	2.83808	1.75024	7.30276	5.88959	5.13073	5.41246	5.93652	2.54603	2.98182	4.11944	5.42416	6.34956	10.8835	3.23026	5.32866	3.37607	4.10094	6.67665	6.65259	3.94626	6.69779	7.1795	3.35349	10.6376	8.34378	4.72484	3.89184	3.06775	3.51415	2.29128	5.26723
209170_s_at	GPM6B	5.58388	5.57788	7.18798	4.62888	6.77007	7.17025	3.34097	3.36718	14.0311	12.4475	12.2934	4.235	5.76508	3.64614	3.37908	4.75674	3.36841	7.14174	4.03639	6.14892	3.78984	4.34916	3.96912	5.43688	5.47854	3.88686	5.05503	4.60645	6.84276	5.24479	7.25034	10.3317	4.73501	2.86507	13.2697	13.6686	12.421	10.7291	13.6578	12.8655	14.1051	14.2315	8.25824	5.36007	7.19447	9.06059	4.01113	6.26422
201163_s_at	IGFBP7	13.1326	15.0848	5.35352	14.4767	5.61092	13.151	8.52873	13.2512	15.1642	14.366	13.9351	3.59819	3.16936	4.0361	1.50503	4.07025	1.89234	3.3663	10.0186	11.0352	13.2964	14.5601	13.7763	7.41702	9.2567	3.40696	4.31781	1.97185	12.083	2.74904	5.94708	2.99147	10.0589	5.43551	13.3233	13.3972	13.0518	13.5776	13.5817	12.2988	12.2501	8.59256	5.1212	3.3109	6.03795	13.6255	6.14673	4.39629
236539_at	PTPN22	3.21234	2.98252	6.3256	5.24485	2.22438	4.96213	5.84085	5.97656	2.26575	5.74751	3.39325	6.10674	4.57009	1.79842	3.28224	4.64116	3.13879	7.09415	2.84641	5.463	2.44231	7.21513	1.58707	2.49209	3.00289	2.86417	1.9496	9.43363	10.054	7.16151	9.64662	3.8896	11.0324	9.1708	3.85083	3.84959	1.45985	5.01166	4.8351	4.69994	3.38831	4.22972	4.29596	4.51917	2.33225	0.949882	1.24273	6.05624
207781_s_at	ZNF711	6.08572	2.22056	6.25745	1.31171	7.27468	8.85267	5.78603	2.48309	1.91255	3.38965	1.41322	4.55686	6.91879	7.94598	9.37421	6.67664	3.09761	9.90368	5.96295	7.86349	6.85773	1.78978	1.02019	7.54926	5.76069	7.64535	9.86182	9.9952	3.53059	8.22979	7.5517	3.28971	3.82726	1.04613	1.40897	3.08256	1.72024	4.72595	3.93993	6.2136	3.94978	1.41974	3.40015	7.81214	7.06027	4.44509	4.8762	6.49371
225792_at	HOOK1	3.21903	1.82796	10.2731	2.57616	10.5677	4.04513	1.62867	3.32989	4.90893	1.94416	2.53516	11.3028	11.0309	10.5531	11.5852	10.523	10.6555	10.8134	7.54154	7.74192	6.573	2.95292	6.84466	8.25181	10.9463	3.19725	3.5069	1.89829	2.51722	2.69042	2.35765	10.6671	3.44119	2.79878	5.88364	3.85587	2.42552	8.52481	8.63351	3.97583	6.98164	2.19499	11.7639	9.13762	10.7245	10.9886	9.33339	9.85006
227623_at	CACNA2D1	8.37081	8.94143	10.2708	8.14894	5.80537	9.97914	9.15479	10.8023	2.73336	8.72754	9.04164	3.06898	6.36023	3.8447	4.74149	2.78882	2.12532	3.05474	11.1674	1.57775	10.6186	1.59384	9.92849	11.1296	8.6473	9.60461	2.75928	1.63779	3.70414	1.45125	2.64019	3.28167	2.74862	10.4032	1.90356	4.55534	3.53139	7.64784	3.71112	10.3941	1.90863	10.6139	2.74446	8.64689	7.17768	2.60073	8.92827	8.56723
214603_at	MAGEA2_///_MAGEA2B	4.86605	7.22158	5.21356	4.66133	5.36179	4.34053	10.2025	3.07613	7.2986	7.61274	11.2251	4.58715	4.90603	12.0823	3.78797	4.27207	3.57094	4.92866	4.932	11.8868	3.04851	4.72027	2.48781	3.46501	6.09618	4.63195	2.18883	3.71733	5.28764	10.9965	6.04217	5.52063	4.52796	12.1804	11.6474	4.94387	12.382	11.3026	10.7545	12.4755	10.0548	11.9558	3.39021	3.25985	3.53165	6.02097	3.77997	4.57459
209480_at	HLA-DQB1	2.49695	2.29974	3.90634	1.69013	5.88747	2.9677	5.62643	3.77516	2.65953	2.11711	2.24239	8.32027	3.54267	3.77284	4.81061	2.64766	2.39495	5.79419	3.38915	4.02311	1.9156	9.73953	2.57074	5.47609	2.41944	3.76845	4.26523	2.75031	3.5354	3.26372	3.31573	3.18254	11.9365	4.03109	8.07586	2.87579	3.59321	7.99009	2.21034	4.56989	3.36228	4.23507	2.89196	8.08957	3.78782	3.10441	2.59078	8.22673
204933_s_at	TNFRSF11B	6.59423	12.1029	3.68182	6.24682	3.87838	9.76032	10.7092	7.95523	4.37304	9.74404	8.61148	8.74083	5.60833	3.71459	3.24216	5.80433	4.88683	4.35057	4.46273	8.82578	10.5497	4.30529	6.39439	1.90104	4.58418	4.31595	3.75444	2.04406	3.603	2.55142	2.88925	3.12581	2.64064	3.29152	5.47485	3.78499	3.04138	3.24518	3.75572	3.34883	3.13905	7.17371	13.0072	2.99166	4.1432	3.99473	8.17462	2.42564
213160_at	DOCK2	5.70142	2.68821	3.74975	8.54037	3.88269	8.10013	5.45807	4.20386	6.39352	3.68493	4.76085	3.09626	2.71986	3.00021	3.28161	3.99694	3.48774	3.95805	2.25021	2.49388	7.79529	3.64953	3.11898	2.62016	4.06432	4.0553	3.56216	11.8776	12.32	9.93424	11.8649	10.1409	12.4658	2.5067	4.10863	3.8288	6.11217	6.56077	4.865	4.3317	5.4688	2.57693	3.56799	5.18565	3.87173	4.06867	5.00474	4.98013
206785_s_at	KLRC1_///_KLRC2	4.94898	3.06637	2.71079	6.08559	2.78023	2.90494	6.18408	10.7785	2.43304	6.8291	2.5084	3.88275	1.5304	10.2689	9.79931	9.84918	3.719	10.013	7.9919	7.41686	6.00534	10.2002	5.47937	13.3932	5.01473	2.84821	3.21254	2.47456	5.26372	1.45855	3.40207	3.40128	2.08576	6.05271	4.83265	3.49661	6.92631	7.56336	3.2035	1.69585	8.14244	3.50357	2.41187	5.34399	3.61808	3.05023	8.75922	8.06969
226847_at	FST	9.9084	10.3723	3.53328	10.5251	2.7877	10.4039	7.42222	7.16773	7.77992	9.03551	5.14036	3.14967	1.15437	3.47867	7.03046	3.21592	2.79808	1.53623	9.08244	10.2772	9.99905	6.67812	7.23877	3.93788	8.1309	4.60324	4.27864	1.72872	4.40837	3.28799	3.28197	3.3619	2.43263	8.1845	10.4545	3.37536	7.3245	6.27754	5.86751	5.08952	5.20435	9.39913	1.08586	4.26884	12.152	6.65372	3.50507	5.92312
205824_at	HSPB2	3.17387	8.32214	3.9822	2.72941	2.68025	3.55695	2.68635	3.05637	3.10533	8.21106	2.41293	2.86145	3.61386	3.61561	2.94379	4.51338	2.8964	2.99115	3.15442	3.88719	2.42805	3.74769	3.26817	4.03187	3.3342	2.40486	3.04296	2.60997	3.75595	3.14086	3.4422	3.16332	3.35891	3.12382	2.86253	4.55546	3.80454	5.63508	3.06994	3.25658	10.123	8.57468	4.40666	10.1946	5.08241	3.52196	3.82478	10.7736
204844_at	ENPEP	3.63819	2.71682	7.90562	3.96219	1.98189	3.82088	3.42183	4.69483	3.38567	5.26524	3.96605	8.26849	7.98698	7.59384	7.71357	6.81386	5.25207	5.64757	4.60262	8.95804	2.3583	2.72654	4.04055	7.19712	7.3899	5.84489	1.98624	5.03536	1.29978	4.26392	6.78529	4.62148	2.23397	2.86661	3.88741	1.56702	4.53639	5.47944	2.35142	2.61539	3.08226	3.51527	4.62026	2.00574	7.40923	2.76091	4.92142	2.4847
205980_s_at	ARHGAP8_///_PRR5-ARHGAP8	3.63637	3.98254	10.2774	2.43142	9.14517	2.34734	2.09543	2.9597	2.43835	2.77319	2.43927	9.06292	9.75635	10.1782	10.3762	9.22115	9.92664	9.46346	6.43996	7.10176	4.74648	2.85169	4.17877	8.23192	9.94206	2.98164	9.39804	4.5761	2.24547	4.17104	3.16477	7.68168	2.87381	2.43361	2.62711	3.29459	2.47906	5.143	2.61661	3.98623	6.391	3.35141	9.96101	5.76507	9.90002	10.1216	8.46474	7.35708
223975_at	TRIM51	3.02344	2.60583	4.57287	3.76527	3.76543	3.23237	2.90854	3.58011	3.69465	4.08933	3.10207	4.04549	2.85357	2.95543	3.39016	2.78687	4.89376	3.11991	3.82388	4.22579	3.75148	2.44279	2.39337	4.14763	4.5054	4.12524	2.95119	3.87988	3.6368	2.84407	4.23574	3.99872	9.32336	4.85199	9.9857	8.25981	11.3561	9.24764	9.51699	8.40357	10.8848	11.3419	4.54999	4.52029	3.60769	3.36325	3.20404	3.3087
1405_at	CCL5	10.3144	6.46058	3.75292	4.20386	2.59517	3.82518	2.98566	8.66111	4.85945	7.17163	2.3676	2.32973	5.75026	4.21051	3.45398	6.27139	3.73466	2.58961	2.10104	1.96518	5.94353	6.7368	11.2258	6.45572	7.67736	5.73884	2.58261	2.73228	9.64157	3.72261	3.97174	9.98949	3.44055	6.98513	4.26036	3.0718	2.22566	4.74703	2.82557	4.67912	3.11319	3.80519	3.67259	4.03102	3.06544	1.73193	3.15722	2.50971
203453_at	SCNN1A	3.50118	3.53001	3.94451	8.61932	10.5465	3.06922	3.22617	3.33893	8.17133	4.88177	5.65325	11.4294	10.9709	12.5851	11.9035	12.6504	11.1585	10.7074	8.38423	9.2097	9.28971	6.852	8.49092	4.0738	13.2229	9.18686	3.61074	2.62121	3.44152	3.26675	3.78307	2.50793	3.43168	3.60978	2.57965	3.98292	4.62239	3.32761	2.10687	3.60538	2.72046	3.46535	9.14863	6.70968	13.2496	10.9581	13.2246	6.47461
235359_at	LRRC33	4.78362	3.84416	2.9256	5.32381	3.74862	3.08115	2.75662	3.55193	2.73854	3.66402	2.71139	6.72391	3.3465	3.20888	2.73026	3.49744	3.59931	2.91828	3.99785	2.73289	4.22125	6.40264	4.14116	6.44525	3.19773	3.09803	3.4229	10.5738	10.4332	6.76006	10.8458	9.77819	7.33299	3.4514	8.71991	9.14402	9.42764	6.48861	11.1416	5.91111	8.75333	8.80636	4.00004	3.39423	4.18388	4.00385	3.26078	3.67448
222922_at	KCNE3	2.05073	3.27441	3.80121	2.04833	2.70869	4.58608	3.92764	3.09068	3.13341	2.50548	2.00636	9.37878	7.40591	3.34885	4.409	9.8122	10.4627	9.02372	4.4755	5.41205	5.08757	2.90053	3.52421	3.00339	2.50759	6.78126	2.39572	3.43354	7.44047	7.84072	5.67407	2.93448	9.36837	3.0776	4.05144	3.34156	2.47957	3.55969	2.52062	2.66352	4.58297	4.22813	8.8785	2.6757	5.04816	3.22344	5.39706	3.87323
213652_at	PCSK5	2.72202	3.61148	2.93665	1.42211	3.19022	5.85966	3.35456	1.63635	7.85758	6.85406	8.94202	6.52172	5.36875	7.19852	5.43985	6.53979	8.59356	8.55003	9.11292	3.89354	3.29424	1.55472	5.08767	2.97547	6.82087	7.78039	3.01405	6.73063	3.25608	2.52627	6.12928	3.66022	8.69744	2.11831	5.0316	1.85556	4.04606	3.82909	2.57361	3.95713	2.28448	8.62997	9.28788	6.23931	8.56722	5.15771	6.41487	4.11373
229352_at	SPESP1	3.21014	9.80325	10.5695	2.71818	2.47061	3.65579	3.35991	4.80014	4.19069	3.62412	2.80128	3.78341	5.40247	3.74859	4.11143	3.93722	5.49597	4.20077	5.00947	9.74614	2.91485	4.1933	3.30993	4.94264	4.06978	4.85286	2.25621	2.43536	2.84037	3.64389	5.39339	6.75852	4.81026	9.50558	10.1713	10.6511	8.22822	5.69391	10.1712	12.4368	4.40445	5.09335	4.22569	4.09502	4.26973	4.79474	3.73945	3.80269
206155_at	ABCC2	4.34902	3.44403	2.89923	2.64471	2.90013	2.748	6.57555	4.55596	3.53164	4.79738	4.53463	9.94827	10.0501	10.364	3.47886	3.35475	7.56805	7.67777	12.2073	3.37331	3.77184	4.46105	3.85786	3.4707	9.38146	11.5372	2.70506	4.24657	4.14	3.59316	3.41454	3.54566	3.74925	3.72102	10.4197	8.42053	8.98313	8.28852	8.6439	11.0372	8.77458	3.8572	4.03288	3.39795	3.81746	2.28485	2.90556	3.44524
230741_at	OTTHUMG00000172919_///_RP11-340F14.5	4.25458	2.6713	4.88941	2.92045	6.72609	7.28459	8.69413	8.88266	6.11848	8.79731	7.72397	2.32311	1.88341	3.63605	2.04675	2.03601	2.47355	2.64416	2.51522	2.5948	7.15217	7.45191	7.87457	2.67734	4.04386	4.39598	3.22483	7.67964	7.60606	7.85212	7.00875	11.4799	2.26329	2.5289	11.0795	9.11321	8.68153	9.79424	11.0727	10.4036	11.761	12.2529	4.36597	6.28513	3.68799	3.84765	3.80815	7.3345
202156_s_at	CELF2	2.24413	5.03596	2.8855	6.98069	2.71777	7.51501	2.94132	4.97534	3.81737	7.79717	7.87056	3.37787	2.32394	3.8891	7.13255	3.58226	5.13067	3.86687	1.93338	8.86476	2.07341	3.64848	9.66262	3.71947	6.69976	1.4203	9.64125	10.2728	10.0619	9.25231	10.0238	8.80141	11.516	2.75381	10.5936	10.6923	8.38687	9.55125	10.7046	6.44178	9.07613	8.16685	3.21845	6.50006	2.41334	3.21461	3.70277	7.48811
204320_at	COL11A1	4.90331	4.84207	2.64543	4.43862	5.16516	4.46005	6.92549	5.84384	12.6077	13.1371	14.0909	4.68834	3.31597	2.90512	5.27346	3.37206	3.20148	4.52737	3.60804	5.31241	6.61201	5.38093	3.77516	5.19114	6.21249	4.81812	14.5118	4.16437	4.34931	3.99307	3.9934	3.22143	3.81711	4.30886	2.96471	11.4943	7.10197	7.71581	11.2723	4.52571	10.8987	5.05083	4.80032	4.99286	9.96189	5.75223	4.81775	4.17282
214803_at	CDH6	9.36833	5.66742	4.35965	2.62773	3.10899	5.19681	10.8	3.90605	6.0516	8.42077	6.87626	4.71915	2.56781	4.33333	4.55931	3.17359	3.2624	4.2183	5.41049	3.39857	9.44782	3.75815	4.01788	5.11997	5.7794	3.14309	8.64984	4.85962	4.47472	3.6034	3.75068	3.59885	2.74723	2.66005	3.46355	4.42094	3.53579	4.39232	3.43973	3.38483	3.60136	4.22159	4.13376	3.37806	13.1829	12.1443	7.69162	3.52536
220004_at	DDX43	2.77377	4.09998	8.37068	3.3812	3.57989	2.66697	2.25792	4.38819	3.78202	3.06416	3.24621	2.44385	3.37884	3.65326	3.84645	2.70198	3.58658	3.0763	4.18124	9.85924	7.92055	8.60035	3.33507	2.58068	3.92126	3.60489	3.2981	2.86732	6.07241	5.44169	3.89811	3.97552	9.0614	10.7613	8.27857	3.18007	9.62718	9.09096	3.08009	4.87083	8.51899	8.95655	4.43192	2.35894	3.27929	3.72152	3.25562	3.14951
231007_at	---	1.7745	1.96224	3.63406	2.30926	2.82782	2.35576	3.32898	3.1387	4.9565	2.86593	4.00749	4.6351	3.68947	2.4751	3.50999	3.17192	3.07217	3.77033	3.81086	2.51104	5.23554	3.08234	3.47248	3.15642	4.41142	5.08985	1.85499	1.57997	4.43596	2.16723	3.67191	3.02052	3.89078	2.5554	4.95296	4.89247	3.03782	3.96665	5.44487	4.56973	5.01886	3.48365	9.67427	3.31496	9.56204	10.8579	4.48344	3.62221
204439_at	IFI44L	12.5982	6.84341	6.26182	3.49835	3.41745	4.62638	9.46879	13.838	6.05956	10.1974	13.0354	2.68995	7.54372	4.42135	4.02124	13.9368	3.78793	2.39546	3.63861	2.76363	7.29781	9.62859	12.0564	3.98093	10.2398	10.2705	1.6853	3.15739	4.73681	1.86063	5.07108	10.2969	3.54362	8.02428	6.22621	4.97257	3.29769	5.14235	4.73611	4.20987	7.00163	7.46723	2.42038	4.27473	7.91811	3.244	6.20965	6.25439
244802_at	---	5.57244	3.81016	8.00533	3.30766	6.88018	2.51098	2.17994	3.92316	2.38101	3.96354	3.6318	3.44631	2.42209	4.14562	4.05738	1.87603	2.80263	2.96939	7.19398	7.03261	1.38146	3.8037	3.87318	6.04626	3.22079	4.11764	2.06865	3.82707	2.76426	8.1316	3.16968	4.50064	2.05906	2.15126	8.70849	6.44808	8.0434	10.6577	7.32927	8.01668	9.13944	10.5507	2.39932	5.81714	3.76753	2.14458	5.69249	7.24863
231120_x_at	PKIB	4.78257	2.22943	9.69388	1.71447	5.43002	4.65339	3.05796	5.26253	3.64178	8.85172	4.42572	4.58038	5.51452	10.1446	3.32829	2.34195	7.37566	2.78399	2.90257	3.78316	7.23408	4.77327	6.3862	2.00079	5.63781	4.98607	0.957289	4.79617	3.78831	8.15031	2.93876	1.85445	9.42317	6.52151	4.12481	3.95778	4.09997	3.10761	3.60263	4.40872	4.78356	3.88264	2.58711	3.1789	2.05792	3.25795	8.62728	0.694191
207016_s_at	ALDH1A2	2.44345	3.48737	2.92635	5.62539	3.57846	2.55376	2.85476	4.20578	4.12971	3.27892	4.58516	4.03198	3.5737	3.92171	3.59965	5.27124	2.31784	8.18979	3.19347	5.14776	4.44495	6.19876	12.1563	2.85341	4.13147	4.275	3.28017	13.6336	3.37103	13.0491	11.2085	4.54973	4.41407	3.21335	4.43734	4.11615	4.49678	5.21031	4.96308	3.39356	8.89148	2.75069	6.06065	5.20072	8.08831	3.68654	5.8308	4.83059
206893_at	SALL1	4.31343	4.17452	0.4087	5.03648	4.67664	2.944	8.80576	6.22977	10.4522	8.36478	10.0436	3.19303	3.72177	1.95638	3.10977	1.68444	4.04521	1.86616	4.3885	5.3411	5.64359	2.17875	4.62444	7.87211	5.18618	6.87741	4.83497	3.5998	5.34715	1.29379	3.03923	3.77081	4.221	3.65016	7.71603	2.35003	8.48265	2.78584	8.32853	4.29747	8.42094	6.63645	11.6014	2.18256	3.79015	6.07139	4.6518	3.68108
203404_at	ARMCX2	9.76513	11.2933	4.60893	10.0703	11.4629	12.2125	9.63955	12.5176	9.32585	12.2296	9.66722	1.89756	2.03655	2.78532	4.35444	3.42498	2.33234	3.53618	3.20968	8.95991	11.4899	12.2177	4.03221	12.9589	5.28823	8.66882	1.28881	6.88849	3.66848	1.87515	3.68035	2.1012	3.40091	11.9413	2.79633	10.8574	6.39792	9.56449	11.1851	10.0848	10.4745	7.88842	3.53829	12.6814	10.782	9.43258	7.78491	12.2534
213317_at	CLIC5	3.19217	4.78088	2.38675	9.14863	3.59531	2.85537	2.50069	4.98764	2.23058	4.86524	2.87923	5.02057	7.29719	3.58615	7.9523	9.27299	2.77883	8.84892	3.20472	3.62796	2.51074	2.68485	7.28595	1.8064	8.57518	3.06233	3.41747	2.76166	3.83692	4.04691	2.56216	1.80577	6.9741	3.27164	4.14971	3.84904	2.40986	3.8798	4.45826	5.2123	3.54049	2.41278	6.15897	4.51231	11.4105	8.07695	10.2876	3.83417
231766_s_at	COL12A1	11.2748	10.3474	4.37564	10.3761	12.3574	12.1423	10.669	13.5562	9.24114	11.6129	10.6778	2.1966	2.46094	8.80207	2.77547	1.88707	2.84611	2.29516	4.99733	13.0249	10.9124	9.46726	11.3465	5.02007	3.46192	8.84674	2.84664	1.95569	2.4498	2.35408	2.42698	2.93112	10.8918	8.53562	1.77103	3.75288	5.02881	10.0856	6.23408	2.64682	7.0446	3.44568	4.3675	8.64827	11.2852	9.48116	7.51269	8.60817
228438_at	LOC100132891	9.85972	12.2813	3.07853	2.04115	1.81442	4.26107	10.3297	10.4721	4.24743	8.97801	6.00853	1.67314	2.50784	1.99259	3.07499	3.08135	4.08784	3.23699	7.01462	5.97565	8.79047	4.33698	7.86389	6.49987	6.8686	7.25533	2.1093	1.08923	4.13515	3.65425	3.49931	4.90987	5.62506	9.1648	7.38467	3.48297	9.47678	7.55336	9.14515	6.77545	9.28315	9.43444	1.67997	8.36467	7.60807	3.23308	0.951292	9.3903
200951_s_at	CCND2	4.52314	2.99594	4.18669	1.955	2.82642	3.35749	3.58657	3.66396	3.51606	2.88381	2.99559	4.06781	8.46875	3.48813	3.4292	3.49589	7.95661	2.99381	3.17355	3.1721	2.37825	4.38154	8.53596	6.80899	2.52949	2.65289	3.1158	3.61094	8.93185	8.98267	6.365	11.2811	3.18464	3.26131	2.17221	3.53282	3.12409	4.25311	2.32143	4.79576	4.02855	5.1867	7.11976	2.95014	4.097	2.82204	2.70526	3.01273
203435_s_at	MME	4.32237	6.95375	3.30176	2.88922	3.51105	9.99071	9.10217	9.9321	3.78571	9.69374	4.00353	3.72507	3.19216	4.23396	3.51409	3.33928	3.78114	8.37867	4.12732	3.39226	5.7939	6.94467	10.7453	2.95567	3.96465	6.00827	9.44956	8.45023	3.41215	4.35266	3.49024	7.58336	3.07728	11.6429	3.33733	11.8614	3.17294	9.90754	11.5089	10.8582	12.0976	3.01529	4.21925	7.42109	3.7424	3.20555	3.99333	6.17999
227690_at	GABRB3	2.04396	3.51274	5.58073	3.65565	4.2092	2.78458	1.18295	2.67937	1.55361	3.55943	2.49803	9.16828	6.96755	2.10316	3.392	4.11548	2.7215	5.16411	12.1484	10.737	1.48315	2.1132	2.51596	6.89309	4.98958	9.79414	8.86595	3.63838	5.20024	4.6441	7.89333	4.58432	3.02253	3.50075	5.43145	3.98548	3.01062	5.87609	7.09428	8.95205	5.8251	7.10213	4.0731	8.19508	4.25282	3.66052	3.34957	9.15326
205681_at	BCL2A1	2.51228	5.14765	5.6449	4.14487	4.78635	3.77157	3.96905	5.43819	4.16697	7.7877	4.4407	5.46188	4.10821	3.85697	2.08095	4.68211	3.94798	3.89238	5.80587	3.10626	5.40815	6.07948	8.57066	5.55023	4.28708	3.24335	7.96504	6.96773	9.44765	5.33627	7.47406	4.85335	7.96779	12.2774	13.844	13.915	10.9047	8.76057	14.3765	13.0207	13.5801	13.2233	4.7949	5.57833	2.8547	5.12898	5.56102	5.16017
239468_at	MKX	3.40011	9.15578	4.1643	6.51347	10.7754	5.45143	9.8486	9.47744	4.66263	5.25071	3.8564	3.87489	6.58889	10.9512	10.7389	4.43849	3.94385	9.86915	3.53968	2.44799	6.77434	7.44193	3.78577	4.18242	5.7209	2.26815	3.3661	4.22078	3.27747	2.33426	6.47668	3.99978	4.13534	2.41013	1.35019	2.14232	1.55337	5.14507	0.774702	4.00327	3.78921	2.92095	5.2641	7.35751	8.21602	9.38879	3.58181	9.74582
205000_at	DDX3Y	4.57108	2.88039	3.9618	3.21817	4.45391	8.55291	3.22447	3.3864	10.7665	3.69324	11.7691	10.4041	3.18882	8.70382	11.4801	4.18005	4.38367	4.74349	10.9253	11.1251	3.4137	4.12643	11.7418	4.19106	9.13722	11.9036	3.01984	5.185	4.77947	5.71643	8.82528	10.6245	11.559	4.10679	7.54798	10.1012	6.29204	8.7919	2.29511	4.76484	2.83934	3.85171	4.62807	3.62642	4.54202	3.84906	3.96963	4.57838
244829_at	LINC00518	2.97962	5.99518	3.76478	6.44733	5.5659	3.60077	4.28241	4.52612	4.90165	7.33568	3.66401	4.73475	4.50518	4.16462	5.12567	4.87348	2.12231	3.22319	2.43604	3.28879	4.24619	6.19816	4.29521	5.59395	4.78841	5.40275	3.00287	3.91107	5.03763	4.97186	3.62319	3.83596	5.65667	6.18312	11.1275	11.468	11.2113	12.5969	12.2215	11.9648	13.0945	10.6542	3.72284	5.03968	4.42335	4.04311	3.749	5.16289
1552623_at	HSH2D	2.8472	2.9729	7.74556	3.26986	3.61795	2.92925	2.91815	2.96858	3.01317	2.00798	2.47359	7.70499	8.27594	8.8311	7.96691	8.74982	7.53002	3.33518	3.15928	3.02736	3.21739	2.73388	5.64301	3.49048	6.91806	3.28954	4.44183	6.39724	10.9727	3.06917	6.31465	10.5139	7.59974	1.92846	3.45484	3.01212	2.30345	2.61032	3.08119	3.08352	2.71076	4.25968	4.65642	2.14614	3.16886	4.59618	3.2888	2.99311
214702_at	FN1	4.40693	10.7085	4.73468	5.79637	2.92415	7.80529	5.63804	7.80099	5.30833	8.50712	5.90858	3.1228	3.55733	3.39696	3.35275	2.46371	2.70135	5.20861	7.62339	3.96713	6.45138	8.84878	5.06143	1.49605	3.48836	4.48354	4.50063	3.34614	1.55815	3.6573	4.24559	9.46945	3.58077	6.07148	7.03713	2.81708	4.10223	7.02845	8.33656	1.64165	6.92948	4.91208	3.25123	4.93249	3.81426	1.81243	5.58472	4.15954
225381_at	MIR100HG	9.72751	12.2167	1.76038	10.1724	2.78473	11.7757	10.3446	9.06842	10.8496	9.86406	10.0742	1.35123	2.33401	11.4127	2.9569	1.40825	3.7886	5.86175	6.53315	7.37415	10.9327	11.6497	10.4494	3.99224	5.54696	6.77111	5.97603	3.72224	3.40518	1.68688	4.32261	3.02415	4.19427	11.2728	7.34799	1.39344	9.15587	8.21363	6.45335	5.96033	10.8773	11.5748	1.11102	6.32734	5.65073	3.49566	4.84536	2.82475
205081_at	CRIP1	5.18356	4.327	6.52981	2.93685	13.2734	3.56937	4.51297	4.21562	3.34058	4.29872	4.8963	10.262	12.9149	11.6565	3.19856	12.3396	9.55152	5.10648	13.7358	13.2707	9.69598	4.95123	10.1283	13.1599	5.60394	11.0185	10.5226	13.0949	7.88506	3.64482	7.41749	10.0736	13.9254	3.57467	2.49366	10.2136	3.15014	4.57379	2.59162	3.62872	2.6931	3.81284	4.08473	11.2437	13.0187	5.75196	11.4545	9.60395
228335_at	CLDN11	7.6282	6.53968	4.36066	6.15307	3.63081	10.3628	10.3587	5.14488	5.59025	13.3258	2.44003	4.66784	5.19832	3.8259	4.54571	4.87613	2.91952	13.2913	4.4735	6.31101	12.1967	9.08253	6.8335	6.23809	2.42342	6.41859	4.44325	2.35031	4.32913	5.65731	4.01302	4.3555	1.00282	5.83132	12.1173	7.1808	2.58765	7.52011	3.40407	4.12111	3.86577	6.65093	3.5289	8.11675	6.59678	4.98946	13.9599	7.94377
237086_at	FOXA1	1.62965	3.04702	11.3901	3.20755	11.2676	2.43271	2.94174	3.6872	5.41677	2.4548	4.64418	5.16116	5.0728	4.42088	7.83771	8.42163	7.58556	3.02607	7.55699	8.15718	8.5101	3.04346	1.12349	6.42187	7.60263	8.52775	8.00883	1.46087	3.56438	4.84075	3.641	4.76571	4.95556	3.58262	3.36926	2.67394	3.4885	3.2946	2.98119	3.44434	1.60689	4.905	3.26473	5.07317	5.46671	2.96704	6.21594	2.2861
205765_at	CYP3A5	3.04487	3.06072	3.43349	3.29123	4.827	4.117	4.55235	2.85776	3.04829	2.33515	2.74936	10.2707	10.7735	4.86074	4.09685	12.0391	5.4483	5.20926	9.29979	9.11094	4.33807	3.59369	6.60835	4.29447	2.91917	2.35246	3.95779	3.32162	5.5262	7.78103	3.89023	3.52376	3.1607	3.15294	2.98189	4.00261	4.72477	2.68326	1.28041	3.05405	2.74208	5.6129	4.75199	3.26077	3.38844	3.06707	11.0169	3.72899
228083_at	CACNA2D4	3.16364	4.92917	4.16148	2.51126	3.53735	3.58204	2.91625	3.84353	2.50298	5.10065	2.97746	10.6612	7.5345	5.45224	3.3643	6.79855	6.05861	11.7885	3.43208	3.27547	10.6979	11.0722	5.03097	5.5479	3.21206	8.75057	4.50188	7.0447	10.5845	4.38657	7.88405	6.04984	12.5837	11.0754	3.06365	7.467	3.58593	10.469	3.15901	2.97981	3.28834	4.24462	3.38816	5.33859	3.86869	4.74416	10.0603	7.22443
217757_at	A2M	3.99527	2.68791	4.80826	4.32417	4.07696	4.00864	4.24539	9.6221	8.27238	13.1022	4.07779	2.90985	3.00907	4.64352	3.3749	3.49808	3.163	3.40074	3.78817	8.02906	7.19014	3.15168	5.94484	5.24064	4.48201	3.65543	4.19987	2.56666	5.61657	5.34312	3.82894	6.76316	5.12125	3.19495	9.63164	12.3738	5.55105	10.3962	12.2359	10.5618	12.9477	11.2581	5.07584	4.09098	5.7374	4.4923	4.6229	4.06874
209498_at	CEACAM1	3.63125	2.64713	3.60657	2.53479	4.47484	2.9896	6.94633	3.72341	3.11501	8.02983	3.70092	10.6516	8.99875	5.7794	3.80912	12.1664	8.94361	8.86324	9.49922	6.1609	6.27249	6.29633	9.78815	8.05485	8.73267	6.60187	3.07051	2.249	5.19062	4.6618	4.54352	4.77175	3.89226	4.15154	8.88952	9.9529	7.83207	10.9935	13.268	11.6048	13.4143	9.98049	4.90917	4.31784	7.88034	5.60109	13.2193	4.65548
205767_at	EREG	4.03851	3.25311	5.65736	8.47844	6.44125	3.50453	4.7316	2.89567	4.18209	3.81518	1.74323	11.0895	11.2884	13.379	10.8717	11.9922	11.8101	7.62589	10.091	8.95529	9.66793	12.8029	3.74232	7.15837	9.35153	8.21252	12.0664	4.62445	4.66453	7.72788	3.58942	3.31343	3.98162	11.6768	4.29767	4.91398	4.03133	5.17061	5.04838	4.34784	3.77829	4.5652	11.851	1.57491	1.8271	5.03623	11.5216	3.94395
201909_at	RPS4Y1	5.34918	4.54036	5.62106	4.2602	4.95736	14.6289	5.42727	6.14202	13.5333	6.0491	13.8043	5.09852	4.52526	12.0526	5.79431	5.88233	5.26399	5.3648	14.0136	4.74348	4.28797	4.94402	14.1957	4.81894	12.1324	14.8625	4.78262	4.59101	7.04156	5.21776	11.4293	12.1314	14.7806	5.23968	9.90977	13.4296	8.99615	11.865	13.4945	6.88476	5.78761	5.1316	5.61247	4.85882	7.20176	2.56769	5.35206	4.83691
226676_at	ZNF521	2.4296	8.79837	3.31255	4.84706	2.83309	2.62791	9.52822	9.32565	4.61404	9.01939	3.05731	3.61082	2.47224	3.39572	2.92056	2.90024	8.80492	3.27762	3.44323	3.35064	6.80456	6.63642	3.75954	1.5205	3.27365	3.24141	3.555	11.4615	4.44912	7.29006	7.66527	4.22503	8.59052	9.01446	8.80027	2.52162	8.2731	6.71151	2.44235	5.89643	5.65941	9.31362	4.01491	7.51309	3.69562	4.41548	2.34691	8.09415
210143_at	ANXA10	3.36664	5.69933	2.22835	5.55824	4.96712	5.3078	8.24351	4.43574	3.49966	3.16621	4.57007	4.58573	2.97041	9.60415	2.90498	11.9224	8.87051	4.02186	6.89852	4.44264	12.52	6.45318	5.28434	5.25053	4.0629	14.1308	4.19419	2.79469	4.202	2.88093	2.58861	4.05631	4.68417	5.416	4.34127	4.54128	4.60328	3.24122	4.55661	4.11977	2.59039	4.83255	3.07566	3.81575	3.867	3.40507	4.14788	4.74899
229839_at	SCARA5	7.62597	4.62096	3.26342	2.02919	2.75976	3.21326	3.05895	2.38392	3.75335	2.59891	3.61752	4.86709	1.83468	2.11105	3.76098	1.88013	3.82456	4.28473	10.2706	8.45172	2.77279	4.79571	4.20243	10.9752	2.8942	9.33244	3.60117	1.99126	3.24081	5.50604	3.62712	3.43478	3.94404	4.06811	4.49406	4.31252	4.76624	6.19522	3.01435	7.95329	7.31276	5.01553	3.65957	4.07969	2.81062	2.01108	3.75943	4.23171
209301_at	CA2	3.74482	3.28493	4.42114	2.39332	1.50254	2.50901	2.63672	5.27711	7.78433	5.35161	3.45712	4.55011	9.08097	10.5226	8.30426	4.41609	12.0145	4.86944	8.45186	10.7993	5.98496	7.57171	7.26326	9.44585	4.93564	9.85661	4.62437	1.66831	11.4268	4.77895	5.53883	1.81973	10.7229	6.99495	3.09838	1.73953	5.13844	5.26886	3.8604	8.77886	4.23179	4.6634	12.9966	5.90232	15.0941	8.96271	9.242	6.17904
228128_x_at	PAPPA	11.4255	10.857	2.86819	6.38362	3.14323	11.3292	6.07267	6.04343	9.76162	10.2465	8.5122	2.73028	4.32243	2.63082	4.62476	1.64753	5.27955	3.91396	12.9666	12.2347	9.55381	10.861	13.094	6.70506	5.50016	10.2642	2.17401	3.79207	1.14147	8.36374	4.5397	4.53387	4.12914	10.9813	3.32782	1.19114	6.6993	5.74419	4.91082	4.08616	2.92313	2.46701	7.89064	6.82942	5.08842	3.74835	8.62465	6.42581
217028_at	CXCR4	3.80956	3.18405	7.85751	8.82883	6.24431	6.79057	7.14835	5.41446	7.42521	9.808	6.09245	9.37339	4.78811	4.32071	4.18361	6.88462	2.91028	4.5436	4.64218	3.7853	3.95333	8.73075	6.75626	6.704	2.50042	2.96335	5.13797	14.1525	12.7714	5.04909	14.6596	10.9984	2.07199	4.86691	3.96925	2.46965	3.91935	4.45235	3.28864	8.93826	9.14063	3.24205	10.39	8.71249	7.03254	5.86343	1.96244	6.88972
204114_at	NID2	8.55979	7.34545	4.76042	2.81827	3.39604	8.19356	9.86796	10.3285	3.60955	13.0528	2.95741	5.43381	2.62455	2.53469	2.90071	4.71486	4.30608	2.90163	7.17281	8.7575	7.74657	3.54358	10.4666	5.70704	5.25699	10.4754	4.65853	8.50201	4.68424	4.0631	5.95465	3.55921	4.89256	3.88419	2.3509	4.21528	3.22023	4.70945	4.09568	3.75343	2.61734	3.81266	13.4581	7.48695	10.4385	10.487	2.68026	4.06313
235599_at	LOC339535	3.29052	3.76164	1.11582	5.01679	9.68396	1.20494	7.34981	2.5661	3.72595	4.08164	2.22099	3.46921	2.65794	1.91834	7.81705	3.74472	2.7961	5.68248	4.9554	2.34426	3.64296	9.54958	6.95094	8.5526	7.71799	7.41457	5.81672	3.00084	4.08149	3.25582	3.14008	4.52505	3.03538	6.73758	2.80469	3.24976	1.99165	7.35501	1.80209	4.68492	2.30599	8.29413	3.72654	7.58265	7.17502	6.21878	4.37152	8.33079
210198_s_at	PLP1	4.57608	5.02345	5.80677	3.70712	5.67357	4.3197	7.21117	3.39702	6.13934	12.7276	5.75291	4.42493	5.23683	4.50411	4.70292	4.81351	4.47407	5.22118	5.43604	5.81649	3.51992	5.42772	6.30819	5.11272	5.19163	4.55413	4.86809	3.4579	5.00606	4.71147	3.03817	4.65748	4.68791	5.15638	13.3404	13.0024	12.905	13.3026	12.8432	12.9035	13.2577	13.7475	5.42747	5.0203	5.01478	4.97403	3.41008	5.43289
205694_at	TYRP1	3.7992	4.37225	10.1029	3.39639	11.2988	5.59004	10.9706	6.78474	7.00325	7.27763	4.37752	3.61297	3.25287	5.36251	4.03013	3.6292	5.45465	5.1232	5.06473	7.30482	9.91265	5.02645	7.96248	4.15879	7.20466	6.03428	5.13815	4.91657	5.20543	3.88902	3.08749	3.10347	4.52668	4.98061	13.0904	11.5234	13.6806	8.30989	12.2843	15.4048	15.5404	6.55591	5.12613	5.20062	5.66615	2.69614	5.16636	3.94722
236918_s_at	LRRC34	3.09881	9.27639	4.31279	7.02249	2.76872	6.43589	6.79192	4.84372	2.18077	5.53244	4.43356	3.1956	6.07653	4.3507	8.74281	6.52905	2.21477	8.61127	2.21895	2.42883	6.68528	8.32317	1.42235	7.55405	2.23947	8.62799	3.16268	8.9161	9.74342	3.40725	7.33324	2.50141	8.63971	8.80408	2.40275	8.78755	4.08228	1.91701	2.2743	8.98461	1.90115	7.68768	7.58969	2.23699	1.92296	3.80282	5.51636	2.87245
208235_x_at	GAGE12F_///_GAGE12G_///_GAGE12I_///_GAGE4_///_GAGE5_///_GAGE6_///_GAGE7	3.43933	7.49072	4.19116	4.06341	11.7483	4.60022	9.32458	4.57399	4.83659	5.22876	6.35588	3.23018	4.52111	3.58422	4.15405	4.39398	4.06219	4.80854	4.61775	4.70351	4.40071	5.84541	5.98929	5.08881	4.81888	4.08952	4.78026	3.38781	5.18228	14.7717	3.72869	11.3612	5.87102	5.95491	12.8868	3.59969	6.17556	8.18867	4.0366	15.5468	3.52479	9.71877	5.06401	4.23092	5.30325	3.63006	5.21778	3.97965
210103_s_at	FOXA2	3.76218	2.57772	3.75335	7.92788	3.46478	3.48288	4.97354	2.71254	2.90124	2.73017	3.0366	10.0419	3.20649	4.86588	2.76677	7.87413	10.0496	10.4099	9.94216	9.32523	4.14664	3.45377	3.12749	3.79214	6.84393	3.43822	2.87013	2.80571	3.47736	3.82603	3.56134	3.20468	4.17374	3.29932	2.7676	3.48934	3.02491	2.86301	2.84821	3.40353	3.06603	3.49187	3.66813	3.58666	5.04733	3.23215	9.65272	3.98327
206482_at	PTK6	2.47079	1.88968	8.7365	8.80134	9.67196	2.92359	2.61347	2.88163	2.82207	2.45415	3.45548	8.69198	10.052	8.24585	8.62756	10.0423	9.08044	8.59466	5.56149	5.18752	3.76657	8.71559	5.49673	5.06853	8.41336	6.35497	4.0271	2.04213	2.60382	4.05457	4.08065	3.15489	8.14315	3.15363	2.20778	6.52681	2.85302	2.23457	3.33952	2.49296	6.23151	2.83758	3.92595	7.44508	2.7565	2.91109	7.94045	8.05795
206391_at	RARRES1	3.82179	4.92478	2.475	3.19224	3.11476	4.68914	4.76014	7.0145	4.29136	6.17578	2.63789	8.98952	7.42297	3.93741	7.06914	8.86865	10.0444	2.58415	9.61574	8.78361	12.3421	6.80755	10.9734	5.69223	3.84314	2.41279	2.24347	2.94879	4.42149	3.10462	3.04898	3.68091	7.35927	6.11429	4.52646	3.58032	3.02967	3.49147	3.26641	2.76351	2.65566	3.43822	2.76191	5.39756	6.38621	2.91374	11.5004	7.27412
221644_s_at	SLC45A2	3.51949	4.59596	3.98449	4.44137	3.83226	3.81894	3.6093	3.43294	4.55457	3.20678	2.74447	3.69173	4.26013	3.36898	3.70427	4.85499	3.12713	3.50665	5.3632	3.41871	3.20623	3.97813	3.6999	3.30224	3.49079	4.39534	3.51006	4.27744	5.07322	4.72158	3.27637	4.66988	4.5985	4.8141	11.5187	10.6403	3.71485	7.8161	11.0943	12.7234	11.4668	11.1737	3.06016	4.43591	4.05688	3.94628	3.47459	3.10752
235683_at	SESN3	4.44625	7.73732	5.3247	2.54097	3.9054	4.00176	1.00112	4.48311	11.2875	8.51516	9.8849	2.28957	3.7898	4.2043	3.42598	2.16268	2.54072	7.98844	4.62422	5.5719	6.29639	2.64112	4.92727	4.60978	9.99338	9.37363	2.60651	1.97032	7.41779	4.49316	3.88627	3.96218	2.39996	4.64361	10.2313	7.01756	9.1536	6.06847	9.01527	4.91563	8.42285	10.0237	9.94456	4.10599	7.96811	7.23411	9.01979	4.23778
203131_at	PDGFRA	6.31943	11.7643	4.07338	3.11372	4.54392	11.8311	7.71888	12.5011	12.503	11.2481	10.8247	3.93147	3.37969	4.26497	2.43384	3.86743	4.05197	3.61953	5.50185	3.11976	9.00187	6.65696	2.80883	5.08993	2.20986	5.60808	3.26661	3.84659	3.03279	3.37844	4.21235	3.05921	7.28595	8.73039	3.08549	5.40085	6.46934	4.21561	5.59032	5.77991	3.28837	7.71533	7.20309	2.69428	4.82851	4.39894	6.92724	3.67388
224650_at	MAL2	6.66963	6.4913	13.0414	5.1746	13.4545	5.55508	5.67452	3.78021	3.43806	3.88929	3.56968	13.0076	13.2286	13.3347	13.1364	14.6105	13.5415	5.48414	5.41304	12.5621	11.5105	3.60885	7.23205	4.15222	13.9716	7.62723	3.20056	4.41892	4.68202	3.36558	3.33533	3.86458	3.58719	6.68915	3.87821	3.58608	4.06777	4.65931	4.63605	6.89028	6.59142	5.20033	14.0156	6.43383	13.5947	13.2295	10.4387	8.5041
1552365_at	SCIN	4.10938	4.18872	8.50366	3.25317	8.36982	4.32341	5.25523	2.85618	4.1657	3.92336	4.00329	2.45986	6.36433	4.35904	3.01013	6.44932	7.70214	3.70433	6.35767	4.19001	4.80866	3.35478	0.13967	3.94896	9.76425	6.58374	2.31009	1.87127	3.2897	9.20439	4.46514	7.66519	4.00491	2.36348	5.89647	8.31418	3.49834	8.20861	11.8616	2.92067	10.265	4.28467	12.7055	5.78904	4.58023	1.71957	7.35687	3.69572
203913_s_at	HPGD	2.71679	3.64237	8.39205	4.19651	2.42579	2.62443	2.97854	3.73163	2.82437	3.9531	3.38587	9.26891	11.5003	2.88435	9.51979	9.9365	7.9846	3.26058	11.9126	12.0057	6.95646	2.34293	2.8739	3.42322	8.01185	3.57511	2.81681	11.211	7.92135	7.43818	8.03277	4.10689	8.3551	2.17135	6.94525	5.3028	1.94895	8.00054	8.12229	11.8794	9.87493	7.58139	3.92454	4.17031	5.24707	5.26553	8.76728	3.81329
201843_s_at	EFEMP1	9.52125	11.8176	10.844	11.5237	11.1439	10.3315	5.94575	7.55286	13.4645	12.4799	12.8614	3.57803	3.8032	3.35378	5.1971	4.3073	3.79409	3.92306	6.10392	10.9006	13.0427	11.8553	13.8089	7.41897	11.065	7.21812	2.85621	4.41795	5.02254	4.8379	3.6431	4.27566	4.40116	3.60771	5.34664	2.94524	6.50901	3.56525	3.62112	3.5184	1.87704	5.11999	6.90741	6.9888	8.96369	6.83291	1.16104	8.85002
228863_at	PCDH17	5.67562	2.75412	1.22946	3.15609	2.98635	3.3226	4.61768	2.79904	10.9414	3.06828	10.6411	2.89506	1.246	3.45529	2.70265	3.97928	4.35308	3.33713	5.54102	2.16076	6.38375	3.75868	1.19227	7.64339	6.19525	10.9139	5.61992	4.11926	2.88327	1.27771	3.53208	4.64008	4.87659	5.82528	3.95301	4.41398	6.00999	7.15373	2.4044	6.84955	3.45025	3.33448	5.60623	5.27872	8.9716	4.51866	3.55942	3.53133
207522_s_at	ATP2A3	3.06636	6.68842	9.01917	3.08516	6.57109	2.69102	2.36489	3.22382	4.83034	3.12913	4.61469	9.25457	4.69504	7.06392	3.15696	7.84217	4.18168	3.38164	7.16823	4.21244	5.82156	3.03439	3.09613	3.92259	5.50441	3.17347	2.61518	11.2883	10.1857	11.4992	11.3994	8.0895	5.59272	3.07767	3.29962	8.65707	3.33141	3.12807	3.37561	3.54777	3.34827	2.69179	4.31241	6.72897	3.64877	3.57466	6.33484	7.62176
211518_s_at	BMP4	9.5108	5.16886	7.76751	11.3527	8.80685	9.18449	4.14513	4.85193	4.8891	6.22977	5.52056	11.8687	10.7268	12.0196	12.097	12.2174	10.6	10.7555	9.1029	9.33864	9.15956	7.75623	9.48531	3.2702	7.19879	3.25373	7.61893	2.9957	3.7875	3.03632	4.69488	3.40527	3.35557	3.01089	3.06475	3.03517	4.25697	3.20841	3.11304	3.47901	3.34756	5.01453	5.58578	4.00341	9.63876	3.68262	11.0716	3.76969
1552367_a_at	SCIN	5.03727	4.69909	6.96973	2.30227	7.10833	4.27691	3.99146	4.95836	3.12808	2.18983	3.43596	4.0538	4.39425	2.79155	3.62219	2.85226	7.32539	3.11962	5.31342	2.14745	4.22848	1.20995	4.24199	3.99922	8.622	5.814	4.26031	1.44805	2.73799	7.60901	4.32343	5.2581	2.7156	3.77205	4.83341	7.69047	2.35919	7.40781	10.3829	3.0599	9.0073	2.88137	11.6625	4.30404	3.55824	2.25418	6.47716	2.82639
1555233_at	RHOJ	2.13241	7.23708	3.99066	5.19653	4.2159	8.61984	4.83722	2.14908	9.85931	10.0947	9.34246	3.65787	2.60895	2.21083	3.46868	3.04239	3.50441	2.82869	3.18304	6.15175	4.25411	4.86504	4.00014	3.60545	3.40458	4.65338	3.26891	3.23549	2.21446	3.55493	2.48023	3.53196	3.25075	6.45081	9.48171	8.87283	9.39528	9.6329	7.69733	7.47533	9.60905	9.70111	4.57813	4.91832	2.12748	3.1285	6.77092	3.45136
229218_at	COL1A2	10.181	12.103	5.03856	3.89318	4.74075	11.1558	8.70783	12.2984	8.47145	12.1752	9.22087	4.08536	4.27976	3.47509	4.89041	4.30707	2.69559	3.85764	3.08119	2.75627	4.91652	8.71015	4.74024	3.72585	3.91204	3.08028	3.5188	3.60951	5.57496	4.11641	5.01332	3.97753	5.01661	3.89551	4.95353	4.08479	5.48678	1.91917	3.25234	3.58456	4.53243	3.69883	4.09089	5.09129	4.9398	3.48976	4.20923	3.31977
233092_s_at	LOC100271840	5.25619	9.48647	3.58537	4.18747	2.75381	10.3519	9.44909	3.2743	4.4677	6.44553	7.41433	3.603	4.3131	4.84559	2.79608	4.97127	3.86793	2.89915	9.81696	3.08916	3.1461	3.24475	2.35957	4.561	7.47959	3.86034	4.61719	4.18711	2.08644	9.34034	4.40584	9.64375	3.25471	4.55445	8.55302	3.82281	6.90636	9.41661	1.69606	2.20986	10.549	3.61707	4.20737	2.84147	7.731	3.7006	4.19937	2.74864
220994_s_at	STXBP6	3.50787	4.22384	3.11678	3.29001	3.24654	10.8066	2.69388	6.98371	2.96442	9.66143	3.47567	2.96383	7.78316	3.33153	7.76845	8.1731	8.38868	4.40214	4.18131	3.07599	2.85159	3.30732	10.1458	4.00614	7.73926	7.5888	2.60737	2.32426	6.13271	7.15485	2.83709	3.64647	2.85274	4.59313	10.1717	10.166	7.82558	10.1332	10.0466	10.0492	8.78632	10.3433	3.04261	8.43127	11.4609	8.58849	7.71597	7.67601
1555890_at	OR2A20P_///_OR2A9P	1.90294	2.4342	5.19295	5.52252	7.35155	3.47376	3.00793	2.10757	3.4372	1.4123	2.77977	7.55587	7.98063	7.90588	5.55326	6.91233	8.19159	7.99577	1.50904	4.27874	5.54297	2.07475	6.7264	6.00384	4.67342	8.55285	3.28756	0.381194	2.64229	2.18194	1.57796	3.27229	1.96296	1.67022	3.15147	2.61826	3.03691	3.13315	7.94828	3.77509	7.68003	2.66885	4.60289	7.57605	3.39986	7.99023	4.63369	8.89707
229802_at	WISP1	6.75567	11.3165	3.82041	2.85546	4.46273	8.28464	7.01589	11.8565	3.62711	11.423	3.54222	2.70464	4.47667	4.50509	3.51928	4.1762	4.66039	4.79431	3.09626	4.69187	4.58294	7.3148	1.84197	2.80324	3.29896	3.59934	2.71718	3.36702	4.88019	2.94258	4.12137	3.72373	3.12392	4.7971	3.23724	4.81707	3.62389	2.68794	2.07626	2.69973	7.79115	3.20313	3.95266	3.54831	4.12749	3.64007	2.48577	2.8248
213355_at	ST3GAL6	2.80762	7.08325	3.18462	7.86041	2.8333	9.15002	5.26242	6.85511	4.30311	7.3224	5.37089	1.66868	3.0598	8.16621	2.1543	4.14297	2.5964	3.63788	5.23007	3.52214	8.04548	8.52548	8.63265	6.59929	3.18193	4.20984	2.32119	7.09931	9.46108	3.70918	8.04388	13.6279	3.3386	7.84766	12.3203	11.8729	12.4889	12.0375	12.5298	12.3062	13.0854	12.0805	5.42739	2.92931	4.09577	8.69617	7.04888	5.63625
216513_at	DCT	4.57606	4.26926	5.56638	3.24076	5.25846	4.90178	2.90383	3.89472	4.94953	4.68931	3.48825	3.19728	3.52619	3.27982	5.20152	2.85554	4.64618	4.69123	2.34698	3.03392	4.76522	4.40227	3.67564	2.84467	4.16246	3.58172	3.43798	3.97789	4.00154	3.998	2.48263	4.56475	3.73194	4.24344	10.3982	9.48354	10.6295	8.28704	9.95003	11.3618	11.662	7.63747	3.45439	3.29305	4.09776	3.47153	2.91947	3.96886
200953_s_at	CCND2	5.60179	4.76253	3.9639	4.83466	4.33304	5.97412	5.18098	5.40035	5.46722	5.45725	5.48455	4.08648	11.0341	4.35148	6.04569	3.64945	11.4433	6.98467	3.50296	5.05569	5.54068	3.08517	12.5377	9.3685	4.25642	3.65041	2.56654	5.00278	12.9132	12.7214	10.4271	14.3913	4.78631	4.10647	3.75571	3.63444	5.1454	5.26006	4.08661	8.34442	5.2966	7.36108	10.9537	4.40694	4.87844	4.58276	5.44656	5.15502
206470_at	PLXNC1	2.44155	2.99129	3.06331	4.50944	3.99896	2.62638	2.61385	5.08184	2.3843	2.5611	3.08672	3.95759	4.41958	3.94892	4.11968	3.50537	2.95923	3.44556	3.85019	2.78038	4.86015	3.42383	5.41848	2.139	2.39867	3.49773	2.53486	4.5905	4.42181	5.1242	3.77297	8.5549	8.37185	2.23522	8.62586	11.5243	6.63463	5.06446	10.3357	8.80747	9.33155	6.19659	3.08673	5.06482	4.09242	2.66721	3.01617	3.00691
207663_x_at	GAGE3	3.82102	7.42552	3.63305	3.54626	11.1359	3.39279	8.50936	4.10539	4.41662	5.03756	6.09473	4.1823	3.73659	3.8893	3.50392	3.73654	5.05784	5.38615	3.68543	3.74928	3.52521	4.22308	3.33023	4.98946	3.98106	5.49099	4.70998	3.94008	4.71127	14.2965	4.52853	10.3866	3.58485	3.59961	12.2432	4.04552	5.7836	7.74467	4.49792	15.3686	3.82219	9.16418	4.10747	4.56777	4.57565	4.4642	4.25491	5.47781
201131_s_at	CDH1	6.06231	3.47508	14.5784	7.25485	14.3449	7.43503	3.96357	4.11425	4.54613	7.27641	3.90792	14.0205	13.8566	12.7568	14.2216	14.1761	13.111	11.9479	12.2963	13.4509	8.72639	3.02288	9.82418	5.88535	14.2953	7.05719	4.05732	2.47852	4.07943	4.08807	3.07082	7.27093	2.35736	3.85825	4.43046	14.2577	4.09224	5.5251	8.47436	10.2423	13.963	4.6761	7.05948	4.75222	12.9193	12.9481	7.32985	5.40083
239218_at	PDE1C	11.6176	11.328	3.30944	5.7411	4.59733	10.1304	7.29908	8.5309	11.1217	11.0887	11.682	5.05136	3.45539	2.31674	4.12336	3.30456	3.462	5.31923	9.26155	6.80588	6.53076	5.63995	11.9544	2.88175	4.88925	8.44412	2.49947	3.09136	3.36668	3.58138	3.47197	3.82812	3.69519	2.71642	5.92224	3.60237	8.39078	6.01205	2.52027	2.40377	4.65152	7.36231	1.49998	9.50981	2.03174	7.19258	7.84002	9.65596
1559827_at	LINC00960	9.92518	10.5983	7.31293	9.71384	3.64885	1.22142	7.72589	1.50203	2.00626	2.62394	3.9166	3.30724	9.45144	5.14297	10.1057	2.92291	9.99106	1.78035	3.1551	8.73934	10.6586	2.98268	3.2864	9.60981	2.69509	8.31575	8.68689	2.33255	4.85398	6.68526	8.69909	6.54992	2.12473	4.19256	7.80063	5.98414	10.2653	9.4986	7.34598	3.34195	2.3982	8.18988	7.18043	7.09898	8.13029	2.76242	2.36436	9.16912
227725_at	ST6GALNAC1	4.09634	3.49253	4.2732	2.55051	2.68765	3.92829	3.11105	3.3072	2.75462	2.94923	3.60029	10.3096	5.47132	3.89729	4.39293	6.54485	9.79894	3.15046	7.34632	5.68149	3.69042	4.71723	5.48748	3.69638	11.8672	7.40374	2.93261	7.68407	3.33567	11.177	4.24077	3.51941	3.66074	4.62811	3.47158	3.56267	3.4479	3.59556	4.3586	6.63862	6.68624	3.52427	8.12255	3.43075	8.84436	11.5399	7.06843	4.34361
242093_at	SYTL5	2.14076	1.47413	9.28742	2.92052	3.79353	3.49555	11.8112	2.30238	10.0774	6.99809	11.3133	8.0976	3.72253	7.95161	5.6436	9.09561	5.39784	3.44081	6.25734	3.51972	7.811	6.82531	2.55735	3.00393	8.47928	6.46174	2.35207	4.03077	2.50148	4.72234	4.22017	4.35472	6.32592	2.46965	7.51134	3.44031	8.66466	6.25408	4.73049	12.5329	4.18653	8.33501	3.89666	2.31173	4.23055	3.0054	3.51424	2.94523
204508_s_at	CA12	5.73108	7.40224	9.79281	7.89155	11.7972	3.23917	5.36936	6.62517	2.98768	9.35754	3.68667	7.75733	3.45525	3.83949	4.60482	8.61366	8.48457	3.80368	13.4398	7.49423	5.67318	10.0179	4.22921	4.52361	3.5365	9.81826	5.38673	3.18988	2.84689	5.59115	4.14598	2.82793	9.76276	3.09745	2.5756	7.16339	2.90352	3.62315	2.87642	3.02957	4.08989	7.12959	8.99064	3.27816	3.45708	7.72543	10.4142	2.60262
212489_at	COL5A1	11.4503	13.1996	6.17772	9.74091	4.27969	10.307	12.0269	13.3436	12.0081	12.8545	12.5311	5.66527	4.76941	4.62789	3.9732	2.69772	4.14591	2.91501	7.42234	10.9765	10.8401	8.55393	9.79815	7.34006	4.18559	6.76163	6.64877	3.2114	5.49522	4.72192	6.2471	4.56609	10.5689	4.09217	3.35939	2.96171	7.05896	4.99266	2.4685	3.01984	4.34582	3.76231	7.56838	3.4774	2.96357	6.06801	3.49248	3.25435
236313_at	CDKN2B	11.9727	10.5506	7.5619	0.731618	7.62108	0.0785856	3.1847	9.75357	2.96557	10.4925	2.33596	6.76182	7.28563	7.40036	4.43716	9.22188	6.98856	11.3047	3.40075	12.0256	11.0088	11.1825	10.7044	8.61649	3.48195	3.08669	9.04109	2.16769	7.05923	4.87934	5.67095	5.91511	4.02184	8.97613	8.54082	1.44626	9.37559	7.24872	9.47285	2.7955	9.89936	2.56169	4.86394	10.3608	8.69653	10.8848	4.48315	10.0289
227061_at	---	9.51944	10.456	2.90943	7.0816	3.26839	6.16727	4.7809	11.223	2.65626	11.2616	6.89294	2.63666	3.04893	4.29985	3.97445	4.3516	2.86844	3.47182	8.47541	8.16985	9.25954	9.71559	10.6302	2.31098	6.08025	5.93912	4.43948	1.92171	2.19599	5.58991	2.81601	2.71072	4.20092	7.90798	2.29292	3.36014	2.75909	4.16344	3.937	3.61901	3.13834	4.23429	3.88887	9.5076	6.86761	7.24882	5.66469	11.8017
207325_x_at	MAGEA1	4.45326	7.72029	3.35406	3.76975	9.22693	4.7575	8.15356	6.67845	7.76442	5.92254	10.5988	4.41903	3.71089	7.18878	3.92833	5.29605	3.50682	4.35159	4.1293	11.696	2.64169	4.42321	4.24733	7.18264	7.21862	12.0424	2.69049	4.68265	4.98145	11.1729	4.78013	10.9493	4.51808	12.2643	8.45226	3.5768	11.6709	11.9778	8.91991	9.32187	11.8557	12.5056	4.19308	4.65856	3.24106	3.74363	2.96953	3.40829
223278_at	GJB2	3.13783	3.00733	2.29091	8.68496	5.03685	2.56541	6.66227	6.51192	11.059	6.22956	13.0001	12.8638	10.8561	10.9201	10.9504	11.038	10.6786	5.6168	7.15025	6.88093	4.91989	9.36516	7.33589	5.10947	9.54333	4.47408	3.81564	2.86605	5.59395	3.46214	2.70677	7.39611	1.77497	6.76488	3.49535	8.55672	7.23551	3.58425	3.75241	2.80985	7.1775	2.5212	3.09014	2.7264	9.62912	11.1706	10.4179	3.13585
230760_at	ZFY	1.73394	3.60493	5.033	3.03194	4.51496	9.18105	4.88105	2.88302	8.22083	2.498	8.62597	2.54931	4.52237	6.23837	9.30036	3.50834	4.55915	3.84639	8.13631	8.62854	2.62774	3.62885	9.26298	2.33235	7.17993	8.68928	3.57134	5.44957	2.16559	2.19441	7.39742	6.7141	9.78577	4.14587	6.02726	7.75185	4.87835	5.67197	8.58729	3.93927	4.02764	4.74108	3.18087	2.64739	3.26173	3.47608	3.27994	4.38293
230147_at	F2RL2	2.77367	6.08263	3.34812	2.34238	4.61176	6.02581	9.25513	2.49487	5.75062	9.04442	6.81557	3.32751	3.4928	2.85698	3.42922	4.39125	4.29567	1.70831	8.98397	2.03505	8.83212	9.3158	11.9222	2.67539	5.64476	11.6668	4.01208	4.75445	4.90573	5.11837	4.42356	2.93951	5.98764	10.3305	1.98669	2.86324	5.01402	3.75624	1.59795	4.30543	2.7698	9.63557	6.88844	4.6919	4.01316	5.86282	9.55568	3.90241
202888_s_at	ANPEP	12.9362	9.71273	4.568	2.57522	4.17545	2.73998	3.64958	9.88735	4.22061	10.4348	4.41949	4.42708	3.97121	2.96631	3.8099	4.55648	3.60201	4.19853	7.48833	4.26449	7.58206	10.7213	3.36855	7.93632	5.2029	3.60468	3.94989	4.126	9.89571	7.45323	6.02261	4.56841	7.8312	10.423	2.60632	5.01021	4.03389	4.19916	2.54936	4.19137	3.82894	4.96969	5.36426	9.86572	10.9833	3.66042	5.08101	9.33368
225275_at	EDIL3	12.9925	14.326	5.30241	13.5449	5.40531	13.607	14.675	14.1235	14.9419	14.2125	14.361	3.28233	7.12984	5.18845	4.02926	2.72633	5.05061	4.02326	4.52379	8.42081	14.5429	14.1871	13.3099	13.6079	6.03996	8.71627	4.39628	3.76606	8.51194	2.81794	5.72363	5.63066	4.65243	5.63028	7.44184	4.37858	6.50454	4.31531	5.86819	9.28499	3.57346	8.55895	5.05889	7.90179	9.17938	4.94153	4.04713	9.20497
232151_at	MACC1	3.76601	3.55261	4.89368	3.29092	7.51281	4.18648	4.63278	4.61857	3.18073	4.50077	3.84383	10.2933	9.43425	8.7121	7.84199	8.81233	7.52259	10.7819	2.6928	4.38192	2.9918	4.25537	3.57757	4.56152	9.36291	4.50104	3.57349	3.78418	7.06011	7.93915	4.17324	8.67564	4.81503	4.30758	1.87958	4.1121	2.57238	4.50083	1.28683	5.3798	5.15129	2.91226	4.22342	2.50122	10.9664	8.51136	3.47466	2.21511
228080_at	LAYN	4.062	10.1628	3.69152	11.7986	4.73355	11.5249	9.69759	10.6601	12.0131	10.6203	11.0043	4.00454	3.80209	3.60986	3.46673	4.69872	4.72078	4.16992	4.39243	3.109	10.2799	11.0632	12.1613	7.8418	3.86553	4.24828	3.83922	2.33443	4.93555	5.62876	4.36155	3.90774	4.83916	3.86031	4.31395	8.30066	6.91981	4.79999	3.95912	3.68673	4.47827	5.74728	3.66983	10.7963	4.81282	9.58427	2.98944	11.016
201427_s_at	SEPP1	3.57656	1.69053	10.8516	3.35992	13.9668	6.67366	7.3781	4.98495	6.91633	7.85296	2.13653	7.24496	5.05623	10.7161	10.7902	6.8307	8.32259	8.42353	5.23163	11.5403	10.0316	13.0619	2.59021	8.4602	9.48229	10.7369	4.41241	2.88822	4.69292	8.95714	2.86583	12.2179	4.85878	4.00287	1.71138	2.96465	2.17967	6.33854	1.91332	6.94453	4.92831	3.11894	8.44408	6.0761	9.12228	5.46653	10.5861	7.48972
232843_s_at	DOCK8	2.25773	2.53029	7.31911	2.19157	6.63566	4.83819	6.98837	4.24647	4.79178	3.55809	3.08558	4.05068	3.4903	1.56229	8.6296	3.4092	2.49608	5.34449	6.43746	7.23084	5.5115	3.1434	6.72272	4.8405	7.63078	4.27041	3.89719	10.6165	11.5523	10.9383	10.4059	9.56504	3.01867	7.60049	5.78393	3.46509	2.49781	2.06508	1.90825	4.13407	6.64604	3.28776	3.54155	4.47908	6.28786	4.05111	8.90509	5.48626
204749_at	NAP1L3	3.09563	4.93662	4.71232	0.97591	3.36163	7.88991	8.07697	4.14712	4.00227	8.34808	4.15399	2.70066	2.21822	4.54956	1.48983	4.29416	4.08583	4.24373	3.94183	8.02856	6.19135	9.35157	1.98985	7.95055	3.62836	7.76953	8.10001	8.28736	2.63621	3.26163	2.63241	3.24499	2.72367	8.4822	3.86142	7.32456	4.63555	6.62987	4.13644	7.18966	2.22876	8.41885	6.48799	10.3928	9.26977	4.26202	2.27786	10.2718
205524_s_at	HAPLN1	4.15123	3.52948	3.80687	3.68803	3.16228	9.45331	4.76205	9.06553	3.33715	5.76571	3.38007	3.43835	3.66031	4.72675	3.88265	3.34979	3.36029	3.45904	3.23251	3.99844	10.3767	11.3161	3.37643	3.59425	3.21936	3.5049	10.0037	4.40842	3.99942	3.50777	4.07006	3.42392	4.73846	3.53503	3.49365	3.77907	3.84067	3.50301	2.99282	3.36341	3.04826	3.82985	4.06999	3.48012	4.43638	3.46636	3.51793	3.46139
226834_at	---	12.4262	11.4926	2.40219	8.57139	3.76306	10.092	10.7971	11.0774	7.13989	11.7441	8.40799	1.27743	3.29648	5.13011	5.84215	1.40019	3.28992	3.21233	5.9793	7.75369	10.2837	7.86485	3.35549	7.6129	4.91263	8.67437	3.46435	2.63281	3.11665	1.70384	2.44586	2.65954	5.33881	10.7196	4.93375	5.17632	5.24527	4.31458	3.12366	3.56237	5.87633	4.54541	7.22987	10.741	6.79455	3.92893	5.22386	11.0032
209496_at	RARRES2	4.59275	5.78413	4.36009	9.35612	4.06963	4.36315	4.14253	9.87647	3.6307	7.09439	4.22743	7.93354	4.16541	4.43014	8.85256	6.89849	4.43906	8.61132	4.48045	5.48112	9.94161	10.0629	7.4195	3.60758	4.04503	4.04592	4.64905	3.43601	4.50715	3.4074	4.3187	3.80428	5.02071	3.44479	3.64129	4.1702	5.03338	4.54294	3.89914	3.74976	3.91084	3.69009	4.24183	4.19122	8.74505	7.83896	6.15016	3.30156
224589_at	XIST	3.74732	4.48779	5.01875	3.73543	3.94823	4.05141	9.68072	3.06116	3.29952	2.75664	3.97412	3.56536	10.7388	4.87674	3.2627	10.2566	4.20366	5.04812	3.77273	2.79793	5.83407	3.62853	4.85285	4.07409	3.72213	4.06596	2.8431	11.6104	5.01568	10.1246	5.68846	5.54954	3.96258	3.45915	3.30724	3.45771	3.89282	5.605	2.54191	4.89361	2.87404	10.94	3.79214	4.30057	9.82271	10.1472	3.64908	5.08072
205559_s_at	PCSK5	3.59663	2.21378	4.18898	2.49905	2.37232	5.57469	4.05543	2.97777	7.86622	5.50196	9.12831	6.27548	6.46649	6.91906	6.01849	6.57506	7.918	8.00746	9.14485	3.01818	2.89785	4.76383	6.0988	5.80156	6.86383	8.1214	2.83706	6.24179	2.22136	1.89503	5.92066	4.06852	8.71544	2.52983	3.32372	3.22151	3.34568	4.3905	0.900739	2.3171	1.99158	8.71855	9.21925	6.15212	8.65506	6.32903	6.63869	2.68605
238460_at	FAM83A	3.65251	3.5396	2.73923	4.46192	4.40479	1.37561	3.54185	2.79917	3.15373	1.5782	2.89279	2.28513	4.2383	4.35687	3.57029	7.22672	3.09472	3.64327	5.62807	9.23803	2.70379	4.74071	6.81142	3.09012	5.04386	9.07679	2.32096	2.8265	2.56906	11.1615	4.7103	2.7847	3.40638	3.79131	2.996	3.83892	2.90473	3.46641	3.87628	4.60558	5.11715	3.21211	4.29285	7.50231	3.2325	2.84961	3.89123	7.29817
203638_s_at	FGFR2	9.53614	3.23534	4.63451	3.77304	10.8269	7.54442	2.97177	10.1109	3.02486	10.9863	8.33932	5.26451	6.84448	9.50559	8.93385	11.1459	9.79674	2.68761	6.87758	8.91398	4.61017	2.57121	8.63735	6.59048	10.9521	4.10344	7.33873	2.64446	2.69297	2.36945	3.04098	8.62443	2.30323	2.92228	2.39605	3.1982	3.23672	3.60363	2.2016	7.75416	3.70658	5.74468	10.5561	3.28535	10.391	11.0245	8.44643	2.41815
201428_at	CLDN4_///_LOC100996451	4.47668	3.06648	10.772	10.2683	11.1127	2.63828	3.63766	4.37722	6.38404	2.99715	7.81475	10.8062	12.6972	11.0474	10.9415	12.5016	10.1243	10.3663	6.08026	3.54303	8.47982	10.5848	3.57923	4.52192	11.9864	9.60767	4.68748	3.32548	4.40667	3.68219	3.25484	5.70692	3.92374	3.77464	3.31563	3.69175	4.19159	5.61559	3.73098	3.91524	2.85127	4.56841	5.55692	4.00041	11.3578	10.3983	9.54774	4.81899
230493_at	SHISA2	13.0902	3.89031	7.15816	9.49045	10.6301	10.0284	5.72661	10.3005	9.36377	9.11899	9.93767	5.01645	3.31146	4.88264	3.45786	3.37222	5.92723	2.42976	4.8572	2.85728	8.09853	4.25717	4.69115	6.18902	2.83866	4.67321	3.75403	4.59632	6.93714	1.36217	7.99904	6.37796	2.18115	1.59708	10.9935	8.19055	7.35343	1.93189	6.54275	8.6579	10.6204	4.27379	11.3798	7.45391	3.56776	6.57488	13.6379	7.27623
232760_at	TEX15	4.85062	2.62887	4.9656	2.54216	4.07187	5.31645	3.0829	6.28772	3.82977	2.42323	3.59416	1.96161	3.58427	2.52963	2.60983	1.35868	1.61764	1.48502	4.60408	5.94692	5.21475	5.21656	2.94522	8.84505	5.63444	6.79815	9.97738	3.52538	9.68316	9.90047	6.05813	2.25962	3.94284	3.47178	3.4005	3.49165	4.37462	4.92839	7.26685	9.90504	6.06251	8.10732	5.14481	4.35344	10.0184	1.40695	4.90128	5.90818
208894_at	HLA-DRA	4.66725	4.76612	4.44154	10.4164	4.02689	4.27057	7.81298	5.14236	2.84238	10.3476	3.84949	4.36895	3.53467	7.51328	4.61475	5.40581	4.93536	4.94974	5.92626	6.15251	6.14993	12.8998	4.22045	3.04803	3.05393	5.10982	4.19016	4.74587	3.21037	3.95774	4.53681	7.7922	14.8307	3.54167	12.4443	4.60143	5.2486	12.0977	8.34218	3.06425	4.23184	8.24297	3.76027	3.06871	7.61758	3.60877	6.09078	6.04746
201162_at	IGFBP7	12.2814	15.116	3.60637	14.0793	3.76591	12.075	6.1363	12.3861	15.4297	14.1032	13.0727	4.34992	4.4459	4.28598	4.74913	4.06025	4.0849	4.5433	8.33349	9.93698	12.3753	14.2694	13.3858	4.19864	8.17629	4.00755	4.18485	4.15942	11.266	5.37605	5.83705	4.44455	9.05112	3.91802	12.7331	12.5364	12.6041	12.9076	12.901	11.6258	11.3822	8.17753	4.42291	3.87612	4.50833	12.7131	4.09949	4.19388
229372_at	GOLT1A	2.15592	3.02991	8.89917	3.27146	8.18334	2.19144	3.84288	2.59005	3.36566	3.16257	4.65286	9.59589	9.89272	7.33401	7.38481	10.4859	8.59995	8.86668	8.46143	7.76132	3.07662	6.72244	7.51043	7.47494	7.06867	4.42818	3.24779	2.4473	3.04904	2.31455	3.51519	3.82126	3.7889	2.30552	2.97781	2.60841	2.63683	2.48644	2.55225	3.55011	2.30869	3.37594	3.67392	6.83019	6.75369	5.95253	5.38769	7.78541
243366_s_at	---	7.52752	5.30884	3.50014	3.29669	3.63805	4.92635	9.42835	9.69443	7.41544	8.66751	10.1037	2.63377	2.65006	4.76559	3.43802	1.87819	3.91908	2.66167	3.30672	2.84028	5.96401	3.24289	3.22313	4.1016	3.07824	7.53152	3.43445	11.9801	11.7518	3.00244	12.0043	7.07004	12.114	10.9153	8.21303	7.79976	4.21312	7.85437	8.58768	3.26576	9.04834	9.1642	7.97685	6.94293	3.13756	4.66055	4.62672	6.69925
204845_s_at	ENPEP	1.27466	3.61111	7.12422	2.94062	3.0475	2.29734	4.06804	2.18692	4.3234	3.43189	2.70589	7.01872	7.0924	6.68779	6.58396	5.6115	1.92767	3.87912	4.7058	7.66039	2.2444	4.74752	5.05466	6.19093	6.81668	5.27611	2.24695	5.44464	4.55159	4.53349	6.69171	3.46986	3.13197	3.24242	2.57031	4.50582	4.06878	5.80796	2.5034	3.78335	2.45097	1.02169	3.56698	1.77985	6.68413	3.00123	3.7405	3.81972
205535_s_at	PCDH7	5.39791	6.98323	2.8129	1.79584	3.41197	5.48083	5.30919	3.75927	2.78127	6.05185	2.78483	3.999	5.15514	4.25732	6.48899	2.14552	3.69759	3.10898	2.50857	7.9946	9.00917	3.52343	5.8109	9.73301	10.8192	3.78719	4.35307	2.42208	2.9976	2.49211	2.82631	1.57934	2.50523	5.0391	7.15863	8.94381	1.65584	7.09643	8.46703	8.60049	7.81172	9.27521	3.84136	2.42873	7.47967	4.0475	9.59306	4.01825
221942_s_at	GUCY1A3	5.22876	6.8446	7.51205	3.06482	3.16436	2.83391	6.95252	5.58014	2.85471	8.89638	4.43879	2.62158	3.89033	2.9309	3.30254	3.74923	3.02908	5.29324	2.65317	3.15429	7.51135	6.4126	3.70791	4.20752	9.80895	3.60525	2.82939	2.91212	3.1882	3.4313	8.16159	5.31179	4.121	3.61686	2.95192	3.32291	3.53611	3.3836	2.94514	2.31014	3.46135	3.53828	3.58632	3.4433	10.0113	3.97424	7.68533	2.98186
230563_at	RASGEF1A	3.07399	1.8593	9.72099	3.73125	11.2633	3.76564	2.84105	4.37968	5.46289	6.89871	6.60029	3.63669	3.87162	11.3058	7.38129	3.35981	9.74651	7.63082	8.58884	9.72978	2.35968	3.17786	7.6252	11.1135	6.45178	9.78513	8.07408	2.31801	5.46605	9.23406	5.44817	4.8625	2.62007	2.50664	3.14116	1.78533	2.68519	4.29784	2.53653	8.89983	3.56299	4.82629	10.7722	8.43342	10.697	10.2835	6.1336	9.39229
222717_at	SDPR	5.37062	9.23962	1.84829	10.3292	1.0969	11.8593	2.27668	4.01863	7.87064	3.56212	10.2412	6.22408	3.43239	7.80073	2.83526	3.99206	3.97946	7.68221	9.76322	9.81006	7.61517	11.0793	10.8026	3.85602	4.31712	8.75635	3.68282	3.63752	3.42633	10.7806	4.06073	4.73874	4.8465	4.08611	5.18957	4.178	5.35965	6.17163	4.45095	4.4655	3.2857	1.08678	8.5668	9.89362	5.30785	5.75436	10.5519	10.2407
226103_at	NEXN	6.35813	11.0637	1.86529	10.1496	3.17372	11.3114	9.89724	10.8413	7.85828	11.113	8.09388	2.87484	1.02901	2.65636	2.71796	1.99616	3.70763	3.58921	4.60492	9.44255	9.13494	9.32688	9.12096	6.70805	1.90136	7.68996	8.93245	9.86399	6.98786	4.72533	9.30037	2.4434	1.88538	1.63672	8.25941	5.1632	6.91733	4.36478	6.45013	2.00749	2.38714	3.04436	4.70688	8.02013	2.74852	10.4252	7.13842	8.52658
232618_at	TXLNG2P	3.41808	4.76594	4.59447	4.63422	4.0778	5.18698	2.47214	2.51819	7.53803	2.63727	8.40084	9.00438	2.35572	6.46659	9.13843	3.40868	3.84527	3.44847	8.21395	8.43061	2.97273	4.42564	8.85684	3.39416	6.74043	8.58119	1.80532	1.95948	4.34053	0.631546	7.16595	9.13577	8.03508	4.62108	5.7077	7.83633	4.09624	6.70764	2.99335	2.89942	3.21205	3.8697	3.02302	3.16562	3.31294	2.95301	2.05728	3.27129
210445_at	FABP6	2.35402	4.98574	4.12821	3.99409	2.76116	3.5913	5.61469	3.89372	4.55466	5.67172	4.2456	9.15255	2.44635	10.0981	2.13434	7.2149	9.15627	4.47134	4.35711	4.3061	6.25462	8.28805	2.6749	3.29574	3.12406	8.55196	2.69766	5.34067	3.48429	2.80499	6.09742	4.69191	2.71245	2.02836	1.91999	3.53866	6.42689	9.54903	2.68386	5.64214	2.77642	8.23177	3.87072	2.22905	7.45647	11.3359	7.43737	3.58101
205498_at	GHR	4.80782	4.46965	9.3591	3.44872	12.9395	6.01108	4.31844	4.35706	4.92075	3.05108	2.7303	3.04683	2.76154	4.06702	2.62697	2.59767	3.15912	4.90358	4.29819	6.40951	5.1403	5.8467	8.8259	5.48784	7.18098	7.39251	6.23685	3.18055	4.51759	3.85579	3.21597	3.84195	6.52275	8.08888	7.70712	10.7066	8.91221	5.84991	10.6218	11.9637	10.2439	12.6801	2.70755	7.29911	3.1686	4.05529	5.21558	6.99723
228640_at	PCDH7	8.17503	11.086	5.25393	2.67002	4.26101	5.98356	7.57557	5.33223	2.93167	7.96168	4.71458	4.08375	5.6567	13.4011	9.0887	1.65761	4.51878	5.15859	2.84299	10.5766	9.9541	7.37626	7.79846	11.0012	12.9683	5.83614	3.34015	3.36227	5.28816	3.66492	1.67777	3.71203	3.34506	4.8569	7.60679	11.3492	2.26618	6.80506	8.22838	4.07791	10.3639	10.5687	4.06556	3.69865	7.57717	8.16833	12.1121	2.02159
229331_at	SPATA18	4.36391	3.79172	7.49066	3.34095	3.27687	4.81157	1.88151	3.76926	3.53166	3.15993	4.3329	1.60609	4.41103	2.79644	7.28178	4.40395	2.21742	3.94339	7.70476	2.96367	2.66569	4.74815	6.66542	6.59551	2.76456	6.41746	2.39331	3.50768	5.17517	2.9728	4.10729	4.04435	2.4572	3.60564	3.18952	7.59618	1.98071	5.08715	2.84233	3.79763	8.61397	2.43223	4.42744	3.60522	2.96885	2.30643	3.9932	4.55889
1554195_a_at	C5orf46	4.37325	6.18269	3.68308	3.14236	4.24548	8.43262	7.59907	4.08458	13.2314	8.98402	12.6296	3.38587	3.66814	4.24059	3.68114	4.0381	3.93342	3.59879	5.22688	11.254	7.31894	4.24671	3.58465	3.25861	3.68862	3.66254	3.46891	3.34997	4.15405	3.67832	3.96248	5.06844	4.01802	5.08156	4.08567	4.26274	6.68174	3.89398	4.03506	3.96381	3.31428	3.8343	3.9924	3.42236	4.47892	4.27114	4.29312	4.02661
205422_s_at	ITGBL1	6.34014	10.6029	3.94502	6.28085	2.39807	7.94568	8.96825	8.20224	5.73059	8.10327	6.19538	3.70487	2.28919	4.44376	2.1728	2.01305	3.13336	3.05332	4.41998	7.82133	7.84898	9.23452	8.51075	3.76627	1.79164	7.39648	2.8737	3.96961	4.77625	4.71128	3.33211	3.01804	2.18718	3.48681	2.67362	3.95242	4.21823	4.24316	2.40696	7.14653	2.63933	3.05842	5.20756	2.35218	3.74964	3.89947	9.23309	4.958
202833_s_at	SERPINA1	3.60771	3.50352	6.00842	10.4532	13.795	3.20578	7.51328	4.37513	7.86219	6.63075	8.92259	3.79952	4.04264	7.35043	9.19996	12.3428	2.92887	8.85489	8.57182	7.15814	10.5143	10.7391	8.48979	5.61709	8.99868	2.21956	1.94894	2.26585	9.62629	2.25193	4.58984	3.41083	15.4793	2.90571	1.47037	7.86441	3.96078	11.5838	3.36423	4.89882	9.20518	4.99033	3.22971	6.8265	11.0125	8.77022	11.1279	7.40579
227361_at	HS3ST3B1	7.41466	9.27324	5.14939	10.3646	7.90948	10.006	9.12127	11.2621	12.7834	8.40773	12.2282	2.65498	7.21847	7.06485	8.20866	3.87638	9.33628	9.3301	8.43085	3.49151	3.56016	6.80702	8.50431	3.60664	8.03178	8.66187	4.86478	8.72875	8.97171	9.76644	8.0336	2.33638	13.4395	11.9033	6.55516	1.88725	5.82727	1.47558	5.15468	2.63074	2.53938	9.03345	2.95059	10.6399	2.29433	3.49978	6.39133	10.0844
230836_at	ST8SIA4	8.28388	3.66044	8.97836	5.66365	2.8502	2.64732	3.29717	7.27206	9.80106	4.02986	7.98989	2.13275	1.33425	1.98133	4.34609	3.41386	2.54881	4.80762	10.8153	2.24045	9.58004	9.53511	3.47725	6.01731	8.25333	10.9152	2.07593	11.1637	9.61428	5.87566	10.5419	11.6481	11.5345	7.9931	7.16719	2.92331	6.3164	5.87484	4.69969	7.68144	3.76457	6.34863	5.12741	2.36584	8.45709	3.26674	5.23872	4.30446
221024_s_at	SLC2A10	2.60796	10.9324	10.1719	7.32256	10.7775	8.99546	9.61997	12.1101	10.0104	10.9899	10.0132	2.24868	1.84859	2.64209	10.5271	8.76432	3.28751	5.39533	2.22507	11.4967	10.5612	2.47832	2.13911	10.7148	12.1844	4.41928	3.61671	1.45522	4.33637	2.58566	3.8412	3.22863	2.16724	2.225	6.10403	11.1093	3.96385	8.93769	10.1437	5.0955	10.7738	11.0849	2.98104	7.94372	9.50543	9.95835	10.1078	9.91776
206067_s_at	WT1	2.7655	8.04647	3.42751	10.2808	8.7805	9.51763	2.87152	9.4514	3.32954	7.65363	7.54243	10.3933	1.83707	3.21272	2.65425	3.30728	3.97108	9.65156	8.01519	3.35724	10.2546	4.96053	11.3044	8.05752	4.10457	5.83941	9.51268	10.8779	11.1255	11.3388	10.8568	5.44205	3.66063	6.72303	5.05985	4.27972	2.83999	2.5227	6.74479	3.83136	7.17681	9.73269	8.31513	7.93131	11.894	4.48081	3.13219	5.66447
204879_at	PDPN	3.55225	3.86462	3.65197	4.61816	4.21773	7.08288	6.83459	6.44773	2.67122	10.5596	4.58592	3.0817	3.94983	4.21065	3.34223	2.21223	3.12233	4.6864	5.21874	2.22134	8.118	3.41957	10.8549	4.31863	2.26295	3.60144	3.53614	3.03371	4.49222	3.52736	3.08108	3.7189	3.11815	2.54294	2.64644	3.46251	2.68065	3.39647	3.67425	3.72337	4.62838	2.73293	4.28941	7.08667	2.93093	6.45038	2.64946	7.92508
230560_at	STXBP6	3.71073	4.66257	4.45988	2.88593	3.58914	10.5612	2.63127	7.00279	6.82262	10.7401	3.95422	2.04758	8.0431	4.56994	8.09994	9.10833	9.54341	6.41174	6.47154	3.52727	3.87108	3.22611	10.878	4.37099	7.33703	8.37053	4.07321	3.7332	7.02721	7.88942	1.63258	4.37697	4.42336	4.43921	10.8762	11.0221	8.18285	11.1592	10.7728	9.95301	10.4596	10.6368	2.37318	9.12237	11.9987	9.57771	8.43938	8.93012
209291_at	ID4	10.8713	3.63758	7.59133	4.01663	7.73904	5.17892	10.8511	6.4366	10.0774	10.8161	6.46212	4.19059	8.5582	6.09753	3.09897	3.27225	2.82365	4.30346	7.49625	12.2131	8.90441	3.12798	10.9878	9.13535	9.36929	6.25497	9.87681	3.74146	2.67162	2.16875	3.36752	3.66872	4.61077	3.45823	11.741	10.5422	9.27045	10.9629	9.89332	10.0573	8.82193	11.393	14.2386	2.81775	9.8965	13.0257	5.38396	4.52958
235651_at	TTC22	2.16502	3.1935	3.18221	3.64323	4.52507	3.58252	3.85359	3.77254	3.88653	2.90978	3.77518	10.0523	10.4154	7.41893	4.70686	10.4996	6.32055	3.48347	3.5055	9.30325	6.23704	5.68568	3.96866	7.54238	10.6658	2.87454	4.75453	2.64632	2.73441	3.1163	3.51715	9.04162	2.29843	5.33101	3.61756	2.6257	2.30641	2.64819	2.88274	3.37403	3.25388	5.78391	3.60735	4.67713	6.50702	7.24997	8.6241	5.74875
205309_at	SMPDL3B	2.01916	1.91942	7.98002	4.72943	8.99207	2.19566	3.09483	2.31705	2.26118	2.00918	6.1622	5.86044	8.21967	8.74309	9.1427	8.25362	7.51845	4.96439	5.99091	8.64556	3.26782	5.22702	4.12675	8.06763	4.01534	3.90672	6.4574	2.89129	2.51428	5.06398	2.28821	9.25791	4.8353	2.21775	2.55456	3.36648	2.29863	2.80842	2.31193	3.64439	4.84786	3.00289	7.91423	7.01467	9.03072	8.85722	7.66759	8.84241
225996_at	LONRF2	4.15472	1.55693	10.2285	4.85078	9.47088	7.37048	8.18195	3.29919	8.09644	4.52628	8.68149	1.86386	2.17803	6.34819	2.60511	5.03198	3.1802	1.78892	9.01807	9.60544	5.36949	1.99171	6.98008	11.4938	7.617	8.10356	5.68241	2.42223	3.94584	9.41842	3.29955	2.4188	3.87769	4.01899	9.54263	7.36559	7.19874	7.1035	4.2087	9.41757	9.80495	10.5045	6.38538	3.91919	10.1789	9.65579	7.5923	6.86229
211844_s_at	NRP2	4.23922	7.00516	2.85145	2.54831	3.70038	3.91956	8.44029	9.12501	10.8779	6.89714	9.84334	4.24702	3.50031	3.25668	2.75457	2.78818	4.18679	6.58007	7.70738	4.0978	5.91842	8.22365	5.973	3.42732	5.26668	4.25041	2.34284	2.26174	3.20963	2.86418	2.13227	6.60389	4.01813	10.2952	9.22489	9.19024	10.2997	9.27809	10.3333	9.16468	9.55093	9.32771	3.21231	2.44999	3.33967	3.34776	6.07484	3.34793
239153_at	HOTAIR	8.94587	6.42482	7.78522	2.12916	10.6669	7.35505	6.22625	7.18322	4.28726	6.73281	5.2331	5.60111	2.23621	3.44268	4.20987	10.5832	6.23897	7.67521	3.63504	7.65569	6.719	1.72971	4.71781	6.80712	2.96033	4.37808	3.9313	1.2345	2.90868	1.06878	3.17668	2.14131	3.64733	2.7104	5.59966	2.68582	4.94757	3.48558	1.50495	2.25581	4.65104	3.13399	2.89286	5.02929	2.79656	2.2073	6.30811	7.16271
204469_at	PTPRZ1	6.73763	5.16959	4.38394	3.30048	5.62896	7.54485	4.73902	4.20922	11.9788	10.8352	11.5298	4.29371	5.68221	1.98774	4.60634	4.4686	9.5591	7.68959	4.58449	3.17228	3.58538	5.34906	4.26215	4.70406	10.7773	3.82884	4.87695	4.1274	4.93291	4.62242	2.6767	3.84977	3.34798	4.9139	10.8609	12.0511	8.69223	7.16317	8.22508	7.0158	11.4063	12.4073	2.02293	5.07462	7.16191	4.67866	5.02672	4.17196
210467_x_at	LOC101060230_///_MAGEA12	4.52603	8.70983	5.27763	4.24136	8.35247	7.36631	11.6491	7.85232	12.3239	9.2635	12.542	4.47738	5.99074	9.96357	5.90904	7.94278	4.0015	6.40578	6.65278	11.0587	4.43717	4.21304	2.22842	7.44977	10.475	9.276	3.77059	5.00198	3.96712	12.4877	5.1798	9.10684	4.77566	12.9441	12.9787	4.98222	13.1972	13.519	12.5492	13.5029	12.8799	13.2847	3.08015	3.10424	6.31208	5.87246	3.80999	4.56772
202997_s_at	LOXL2	11.4604	12.2154	2.96655	9.18127	3.15456	9.12899	8.34021	9.69596	7.94379	10.0135	8.99071	3.04944	3.22624	3.9914	3.00859	2.78784	3.27244	3.14512	5.26877	3.91084	9.19643	6.58473	9.35354	4.9682	3.041	4.63035	7.84044	2.98361	3.30042	3.31756	2.76632	3.57083	3.91084	9.04807	3.83632	3.15156	4.36381	8.81512	3.12782	3.05078	2.54851	6.06686	7.07159	5.42674	3.95379	3.59003	6.65343	5.12694
232504_at	LOC285628_///_MIR146A	6.92507	4.30279	2.44684	7.6636	3.29554	4.20373	6.5815	4.42281	3.1567	5.81568	5.70013	8.81536	4.64859	4.68287	6.95175	4.52319	3.44445	4.55115	2.70104	4.42086	5.2353	7.81203	4.5704	3.26195	2.68088	3.06317	3.18679	4.64029	5.86744	3.68794	4.28183	6.80794	3.41175	9.601	11.1464	10.3216	11.2373	10.1371	10.4347	10.9166	11.0888	10.1613	6.51763	3.08625	3.47917	2.39929	6.86992	4.55474
215733_x_at	CTAG2	4.96174	9.73529	3.48372	4.34766	4.37114	4.79503	6.96987	3.98338	5.45649	4.20946	5.22381	4.43533	3.85805	5.43307	4.08062	3.60088	4.00284	5.21945	5.05799	12.4465	3.66698	4.27833	3.73697	4.31613	5.19189	3.07909	12.7046	3.37555	4.36315	8.65318	4.14964	6.59172	4.54974	5.43917	5.07874	4.13723	12.6768	12.2283	3.8615	3.73985	12.8785	7.34494	4.02351	3.9523	4.15893	3.79308	4.28622	3.22559
205978_at	KL	4.54083	2.32861	2.87539	2.87449	3.62306	4.01108	2.00243	4.90111	2.52172	2.95623	4.95518	3.8551	5.31099	1.17252	2.91423	4.60231	3.87504	4.56435	4.57833	4.71921	5.2603	8.10588	3.61405	6.35805	3.46948	2.05972	3.32555	3.38535	6.00735	3.76152	4.72105	3.35243	2.66549	4.34124	4.50631	2.90678	4.51218	2.83303	3.30774	1.62961	3.58888	2.72158	2.96718	4.72137	4.55782	2.58188	4.84838	2.3797
232056_at	SCEL	4.22337	4.27426	5.10465	4.35618	4.84835	4.51237	3.30283	4.10697	1.88558	3.2446	3.64459	5.29061	5.58926	2.384	4.86287	9.39102	3.64493	6.9413	7.21246	9.53446	2.18244	2.6761	2.7593	1.9125	11.4899	3.61827	7.58243	4.38156	3.61224	3.73358	3.84303	5.07192	2.83821	3.47873	3.72286	1.93173	4.26779	5.26476	4.86916	2.14851	1.49938	4.76858	7.66616	3.96825	7.5149	7.74258	11.3862	5.08313
219263_at	RNF128	3.62941	3.16471	5.28331	8.3637	8.01818	3.28235	8.45982	3.8585	4.42249	10.0093	3.58127	12.5706	10.5454	9.60796	3.17413	12.6807	11.9854	12.1782	7.29661	5.04568	8.78615	11.6196	2.91009	4.74487	10.8546	5.96282	4.20782	3.01547	3.73267	3.19847	3.59083	3.12509	1.73061	5.38355	10.6447	9.97596	10.3214	11.2758	10.997	10.572	9.56662	11.0797	2.95743	5.99897	2.84203	2.60481	10.7894	4.15729
244741_s_at	ZNF667-AS1	11.0775	5.7429	2.83403	3.02781	11.1151	10.0287	9.23726	8.07043	11.0619	11.0994	9.68237	2.53657	2.95867	4.89631	4.25478	3.83798	4.60675	2.65708	4.38361	7.86744	8.27338	2.54856	2.68749	2.2737	9.41261	3.36346	11.1011	4.0865	6.56856	5.55781	6.11777	9.90328	3.63177	3.23447	5.36796	3.1431	6.21927	10.2137	6.45579	7.61049	2.9265	5.70068	4.15186	10.6508	7.22522	8.18749	3.82751	10.1259
203548_s_at	LPL	1.75314	3.79181	2.72728	6.25479	3.50765	5.19146	4.63309	6.44443	9.7093	7.55846	4.61179	2.29756	3.17297	3.57318	3.74401	3.70124	2.77434	3.93922	4.56649	7.63059	5.04567	4.38183	2.75193	5.09682	3.76638	6.45587	2.47199	3.33427	9.21212	6.86045	4.73447	10.7343	2.81453	3.97027	5.63692	8.51389	4.85967	5.46816	3.38316	3.48229	6.78732	10.4429	3.03444	8.05658	6.31781	3.43274	2.39345	8.42539
219564_at	KCNJ16	4.19587	2.95286	4.53746	4.1142	3.35097	3.93841	3.20884	5.63091	3.36272	3.49104	3.68624	5.6501	4.66976	5.84411	3.62375	2.92417	5.20706	3.58371	9.14017	8.85059	4.04932	3.93056	3.57743	5.12546	5.0813	5.30382	4.95581	4.04495	3.12452	5.87689	5.10423	4.06181	4.39031	4.66409	5.20032	3.89045	4.86248	5.16621	3.52412	4.70343	5.68433	3.71271	12.6978	3.63562	5.14408	5.00524	4.36153	2.08101
205884_at	ITGA4	7.03153	5.72843	3.2343	3.4759	3.48223	6.05845	8.85713	9.30997	7.71983	8.84839	10.2445	2.89789	2.66076	2.96708	4.82279	4.15941	3.76642	4.31358	2.69913	4.3803	5.42406	2.3707	5.91002	3.66927	4.57129	6.39431	3.00436	11.4724	10.8518	1.87517	11.9511	6.91415	11.4887	10.403	7.88967	7.21416	6.20019	8.19018	7.62194	4.37904	7.60393	9.58487	7.69737	6.29025	2.78839	2.74973	2.61017	6.06217
201130_s_at	CDH1	5.76312	5.47026	12.0841	5.81933	11.9323	5.01141	3.43861	5.99067	3.50983	4.92223	3.58895	11.1896	11.1155	10.0914	11.6804	11.2412	10.3388	8.9657	8.90042	10.4353	5.98288	3.17385	6.84613	3.89885	11.709	3.72852	5.03959	2.33437	3.75243	3.35696	3.98295	3.17214	4.25015	4.49737	2.53541	11.6293	4.9531	3.93664	4.72499	6.40709	11.1682	3.74432	4.18845	5.4484	10.0242	9.36348	5.76803	2.53329
209631_s_at	GPR37_///_SEL1L2	7.42763	9.71142	4.45483	2.86702	7.2652	8.90937	11.1287	4.64669	2.19205	8.89388	6.68373	1.78662	6.57106	7.87659	5.79682	8.31839	6.95953	1.53652	9.5661	11.9748	8.33482	2.16453	10.0266	11.9649	8.68601	3.10391	3.43142	2.6277	2.88	2.66266	2.34747	4.08177	3.61098	1.71574	9.69838	8.46966	7.49346	7.56641	7.94772	10.1567	6.91374	11.0268	1.67142	6.66396	5.42928	2.42595	7.82284	5.54461
228038_at	SOX2	2.88131	3.59054	3.95028	5.3335	7.39197	5.32745	10.3938	8.46995	14.0214	11.4228	13.5276	4.86259	4.2852	4.56099	3.89186	5.21023	10.9122	11.2401	9.51221	11.1225	5.66575	5.61794	3.63972	7.17209	13.4712	7.63261	13.864	4.04007	4.4596	4.43772	4.31544	8.08614	11.3575	6.2206	6.87469	2.05399	9.41449	3.51768	7.56521	4.60652	8.04676	6.87171	6.07867	5.44784	12.5184	5.9299	7.59216	2.16992
203886_s_at	FBLN2	11.3726	4.41154	3.44468	3.4104	3.37829	3.29928	7.52037	4.26905	3.44839	3.82578	3.79431	2.9084	2.92905	3.78164	4.4119	3.7133	3.82453	3.23371	3.10879	4.33664	7.27376	9.32359	3.49824	7.75694	3.82593	3.64335	2.97327	8.66612	3.69871	3.20812	3.72213	3.12061	3.78093	3.94575	3.20545	3.31227	3.50996	3.57824	3.15073	2.91145	3.50105	2.90731	9.00485	7.13508	5.04196	6.37234	3.77145	8.94878
224463_s_at	C11orf70	9.57831	9.44073	5.09017	6.33079	10.3637	12.6526	8.79758	8.06872	3.77558	7.51166	8.44751	7.02771	4.75409	3.79386	2.33361	10.3985	4.44805	3.34463	8.66036	7.47042	8.49368	7.11073	4.87164	8.90956	2.22495	5.96404	4.32876	3.53442	2.92225	1.94883	4.37467	3.2507	2.68631	4.36678	2.63938	2.32021	3.22439	2.2859	2.14558	2.52805	2.71569	2.23722	3.42596	8.49814	8.1582	6.77568	7.58713	10.1598
236972_at	TRIM63	3.22718	2.94379	4.35753	5.31436	5.73742	3.36432	4.63959	4.0857	3.48065	5.15374	2.53821	4.49001	5.01278	3.48737	2.90635	4.90957	3.39136	3.97114	4.10041	5.65239	4.32788	4.30154	5.0218	5.42929	4.24403	4.33037	3.30396	3.00647	4.02296	6.40917	3.28148	5.14382	4.65455	3.48734	10.1846	10.0106	8.16838	8.56709	11.6582	11.1463	12.7058	8.43465	4.27	3.20953	3.49746	4.91434	4.03238	2.80379
206157_at	PTX3	6.10239	14.7686	4.1189	12.8123	4.84299	13.1424	11.1678	12.9929	8.65565	10.3489	11.118	2.56004	4.49626	3.73423	4.23204	3.33251	3.10054	3.43159	2.5792	3.52313	11.0744	12.4651	12.707	8.56394	3.62057	10.507	3.57233	4.19472	4.72366	3.57386	6.45061	3.36198	5.23517	11.2605	6.44575	8.23142	5.00181	8.31791	3.19255	4.19274	4.36113	7.24741	3.64327	9.27869	8.36236	10.7575	9.98652	11.8665
234994_at	TMEM200A	6.37057	5.9539	3.8879	2.26103	2.92798	11.3668	4.39366	6.54178	7.06211	7.53544	8.72541	4.73578	7.39634	12.6552	9.4075	5.25659	11.3213	4.3864	1.8528	4.40678	10.347	2.82644	10.7541	5.25671	5.11905	2.56352	5.16708	4.62204	2.38938	5.4317	4.89016	5.83827	8.02227	13.1684	4.52205	3.12308	4.3227	4.22096	3.68784	4.19012	2.97699	3.25609	5.49662	9.50689	5.60524	4.16517	3.11874	8.28616
228750_at	---	4.20581	7.91	4.98915	4.02382	3.89025	2.50451	4.06916	6.08317	8.91903	10.1339	10.7081	2.90665	3.13846	5.64508	2.67373	4.19417	2.85128	2.47453	3.54787	3.77562	7.36702	2.89829	6.75159	4.97647	5.65238	2.63741	11.0519	2.9801	4.6732	4.62264	4.10444	4.07023	2.14136	4.30568	4.37485	3.28634	6.35577	3.12818	1.30675	2.25174	7.17099	4.26785	4.27537	1.59785	2.97883	2.74965	6.33213	3.05859
219768_at	VTCN1	4.48698	4.55175	6.96471	4.39086	8.61271	3.83677	3.37214	2.78322	4.38795	5.2152	3.87453	6.30763	4.3408	5.31876	2.37695	4.80066	3.73442	4.40903	5.77921	9.85138	3.20915	4.2034	2.85972	4.80599	11.3054	2.07364	3.66817	3.97931	4.55144	3.22297	4.69377	3.15167	4.59371	3.09807	2.329	5.56998	2.98007	3.3167	2.99255	2.16973	3.79153	3.52922	8.88066	2.97211	11.3106	11.5918	4.05518	4.40425
225660_at	SEMA6A	2.61275	3.08192	6.50679	3.22626	9.6833	3.03174	3.92055	3.46539	7.56095	5.10476	5.9217	6.96262	8.44272	6.41685	3.70233	3.84676	5.3038	5.0153	4.32944	3.89717	4.61365	4.52751	2.98786	6.86156	4.58203	4.46269	3.04184	3.24575	5.87175	4.70947	3.05311	4.07063	7.92316	3.32471	9.43014	10.4131	4.32136	9.84454	12.4023	10.0091	11.3495	8.85775	11.0095	3.01644	6.76928	3.39418	9.88172	3.21097
222020_s_at	LOC100653217_///_NTM	2.90291	9.79844	4.24375	3.38425	4.24796	8.77589	5.46766	4.2502	6.78293	7.73042	9.8668	3.94458	3.80437	3.80459	3.36006	3.02889	4.34974	2.95053	2.98534	2.95809	7.59925	2.76736	5.28298	3.76962	3.10937	2.59017	3.58403	3.94635	4.55952	4.18047	4.39814	3.46009	3.22559	11.1482	8.91679	3.26789	4.91758	5.64681	3.912	2.81145	3.4185	8.32269	3.73581	3.36287	3.52484	3.79491	4.19359	3.59793
211564_s_at	PDLIM4	4.34924	9.91584	3.74157	9.62065	2.2209	4.14644	10.9034	10.1375	11.3845	3.09786	11.7265	3.10617	2.81014	4.66315	3.67684	2.23905	3.88508	8.70332	3.11105	8.34148	10.5098	10.7483	9.83179	8.6092	5.20807	8.03071	3.06832	4.76385	3.19625	8.71318	3.94285	3.73636	4.22721	4.31502	10.2925	10.7043	8.71498	3.98734	11.0609	3.5488	8.36409	10.7223	2.80704	9.73069	5.32512	6.58779	9.55491	9.48586
206336_at	CXCL6	4.521	4.7347	3.86554	4.13408	4.05601	5.87319	4.9576	5.0137	4.05455	6.57344	3.22525	3.16382	4.39689	5.21285	2.7589	5.52973	4.1318	8.10714	5.21274	9.12977	10.8008	9.95236	9.93941	7.59174	3.7301	5.35579	3.87067	1.54525	4.99339	4.11946	5.37135	5.35454	3.90258	4.93363	5.32399	4.0357	5.15652	3.46826	4.81757	3.4323	3.75165	5.09611	5.64763	3.00422	8.65829	5.75599	5.25879	4.71595
211372_s_at	IL1R2	2.83192	3.90986	3.42395	2.96479	3.98054	3.08197	3.83413	3.2531	4.04193	3.58429	2.86386	12.1094	3.15483	3.36392	2.76609	5.81346	10.4599	5.83248	8.38042	6.89596	4.87788	4.29002	4.94899	3.70576	3.79436	4.94233	2.48494	2.86524	2.87769	2.70706	3.14864	4.57104	11.8125	3.40612	5.07464	4.85333	4.01896	6.49133	3.90203	3.46199	3.08882	5.70078	5.99417	6.02185	9.06701	11.5724	6.09388	4.6069
201117_s_at	CPE	8.63625	12.2796	8.06995	7.24654	12.023	9.71552	10.9634	10.7903	9.52091	12.3778	8.67079	3.24285	2.38652	10.666	6.09688	1.9506	2.94237	8.78951	5.84683	8.76023	9.33651	12.3862	7.57795	13.7419	10.8822	9.37266	5.07318	2.45691	3.10186	5.0883	2.77273	2.87896	3.55985	6.25292	2.62477	2.20927	5.16216	3.35671	3.14021	5.13671	1.48537	7.6016	9.62175	9.9876	9.70284	9.83691	3.17908	11.0801
221690_s_at	NLRP2	4.52129	3.96694	4.57598	7.97631	10.9798	4.05262	7.7454	3.77766	4.04497	3.90747	8.14225	3.57885	4.05851	10.3778	9.91571	5.13917	4.63805	3.81082	10.5821	10.937	8.67008	3.58039	4.56868	10.8475	4.27183	3.55451	10.9227	3.41557	3.72297	9.66744	4.69297	9.79242	4.86827	4.07019	2.85864	3.69407	3.05567	10.4546	8.29381	3.7402	3.80309	4.41336	4.20101	3.77747	5.56438	5.50194	5.2591	3.87926
219121_s_at	ESRP1	4.10023	3.82571	12.5116	3.71574	12.3707	5.09237	6.20268	4.37523	4.4818	7.35282	4.64685	12.4419	11.8984	12.1055	9.54556	12.4337	11.7776	11.2134	4.10626	8.37704	3.81553	3.3667	3.32316	3.76883	12.655	4.45663	3.33924	3.79729	2.94972	5.34097	6.66954	10.9688	4.88509	3.30724	9.89759	10.7731	10.74	8.94687	9.97083	10.9909	11.3871	10.7382	4.51011	6.83546	11.4057	12.2136	4.51139	8.53402
229222_at	ACSS3	5.72645	5.80217	10.2519	6.75003	8.7707	8.98553	5.89647	7.30912	9.21729	5.50675	8.75582	2.94857	5.40407	4.58793	3.89735	4.44627	5.46747	2.01934	2.23839	3.11093	8.6515	7.8092	1.63383	5.20354	4.23362	9.94288	5.23975	4.35789	4.18357	4.56562	4.04998	4.49505	3.47895	8.65	9.20504	2.99981	11.2117	9.91072	0.214491	3.72905	2.04936	4.5564	1.64612	7.65391	8.85739	4.47415	3.68964	8.91387
219042_at	LZTS1	3.81944	5.26081	2.78127	3.70365	4.30202	5.87747	3.73742	9.15382	5.15546	8.83852	7.32765	3.37122	4.79929	5.32316	3.24486	3.98808	3.86593	3.91263	3.13799	3.73816	3.87377	3.17559	2.56664	2.69407	2.80942	3.47412	2.87509	7.0366	3.12879	3.7478	6.87326	3.61	3.21674	4.12681	10.0523	9.90985	9.94987	8.8389	9.69055	9.80168	8.80531	9.9316	6.61581	3.58393	3.4387	7.67083	4.83388	5.3489
203424_s_at	IGFBP5	2.83959	9.22626	7.93414	3.07457	9.7859	9.25235	9.89185	5.72849	5.86315	9.16597	10.1946	4.27962	5.25099	3.48402	3.46162	3.2827	3.36504	4.08614	3.94869	10.2371	3.75533	2.87419	3.59327	3.47035	5.67246	4.02275	2.97542	3.5352	2.71228	2.71369	4.1717	2.53251	3.25772	3.71117	3.49726	6.33562	3.8042	3.61333	2.0608	3.38153	4.73573	5.99483	3.44199	2.56572	3.75531	4.50293	6.51888	2.90647
209955_s_at	FAP	6.35902	11.5085	5.85488	2.20572	3.36762	7.0091	11.373	11.2147	7.50458	10.6439	5.8596	5.49442	4.9318	4.57776	1.84743	3.23015	3.60163	3.22798	3.92683	3.54828	8.76969	6.69957	9.48974	2.79962	4.22032	3.37562	6.51414	3.64834	4.68417	2.28986	3.97423	5.36987	4.32351	11.2557	11.3145	3.09445	8.11867	8.19606	4.24882	4.31421	8.64108	7.05805	5.58624	5.10022	4.63813	5.3819	3.57268	3.40684
33767_at	NEFH	4.2221	3.34199	3.87511	3.75753	4.07111	3.82538	9.97063	2.54774	3.78301	3.17747	4.58034	2.7833	4.30842	3.70097	4.54637	4.3443	3.80476	4.72124	3.45916	4.43111	3.89796	2.95911	4.25554	10.1691	3.41096	6.95802	7.1714	3.187	9.4051	8.10233	8.68623	2.68446	8.45263	2.9934	10.1574	4.56246	3.65427	4.48135	4.76731	5.78311	8.19946	4.3339	5.99236	11.9968	4.68432	3.41844	3.84356	11.7053
222162_s_at	ADAMTS1	9.94337	12.4559	3.16627	3.05841	2.23151	10.4529	8.77845	9.83898	3.45806	11.7695	10.1779	3.48723	2.68552	2.88297	3.3306	2.40981	3.11381	3.09771	3.56892	7.86557	10.6734	3.24817	11.1908	4.99135	7.88343	9.81597	10.8345	8.46521	5.14655	2.77815	5.55088	3.44681	2.27773	11.4451	9.71767	4.64829	6.17934	9.51017	7.37415	9.92276	8.23242	9.42098	10.3436	11.2166	12.0675	11.3984	2.68668	11.1129
214954_at	SUSD5	9.55986	6.90499	2.37278	7.06338	6.82229	6.18129	5.83594	9.95518	3.63483	8.87677	5.63281	2.13188	2.61354	3.31851	4.31646	4.16059	4.47896	2.84681	6.07052	1.36604	8.7847	3.66105	9.36638	9.39331	8.93683	7.21363	5.71757	1.44408	2.80827	5.11841	3.56214	3.06265	4.85043	1.32465	6.1598	4.56832	3.39598	6.6301	9.35771	3.62082	4.70298	8.2208	4.13742	5.77032	5.81884	7.42239	1.2959	7.89326
203485_at	RTN1	3.18792	3.57277	7.14684	3.02997	5.15632	10.8313	2.92467	6.27955	9.28386	6.72783	8.33418	2.61521	3.27402	4.15498	4.34081	2.34611	3.01129	2.73451	2.74385	3.25119	6.62841	4.94837	8.60462	6.914	3.54303	8.32443	2.69413	1.67512	4.4615	3.92101	5.55652	2.25986	9.51998	7.47232	4.60795	1.82773	6.20049	2.7629	5.61758	3.0983	3.99623	5.27842	2.659	6.39282	3.99839	2.00496	7.8429	7.9069
204803_s_at	RRAD	4.33043	7.1131	3.68478	9.24754	3.12117	4.73767	9.58404	5.4995	5.06741	7.19856	8.09868	3.25133	4.05581	7.17929	3.21757	4.14358	4.8773	3.99152	4.29856	5.65648	9.23152	11.4262	9.94712	4.82017	5.4012	6.04322	3.80606	3.58329	3.26456	4.41302	3.72112	3.94308	3.96884	5.07501	3.46716	5.67764	5.64971	2.81157	3.26419	4.65009	3.89458	4.88563	3.85933	4.79734	5.00283	3.27176	4.28945	6.92714
226612_at	UBE2QL1	4.00564	10.8181	10.209	2.44494	5.55064	10.0446	5.5432	3.56178	4.83802	7.69792	5.25313	3.70915	2.61743	4.07081	4.95444	3.93339	3.42671	4.9361	4.22538	6.82898	4.80479	3.92757	7.08198	7.59382	3.65448	3.29753	4.61673	3.84264	3.49524	3.6773	3.02141	7.44747	3.46435	4.15569	3.71574	1.77495	1.85007	2.6607	3.47967	4.82867	3.41975	5.15042	2.36319	4.156	4.99719	3.62018	3.80024	5.29658
241365_at	SATB1	3.55513	3.89932	3.08476	3.70092	10.9372	7.64287	2.25445	3.96056	5.88712	4.99344	4.42896	3.57891	6.45119	5.15674	5.82544	7.41993	8.51032	4.34129	1.66726	4.05725	6.14056	6.91997	1.10549	2.73406	7.10788	4.32516	1.19754	11.0875	8.72614	0.915504	9.18279	4.60894	8.15572	4.75702	4.36197	6.79722	3.87133	4.27089	3.82319	3.27618	6.87497	6.94583	3.83527	4.27173	2.36259	2.86171	7.46596	5.74634
206343_s_at	NRG1	10.8063	7.51201	3.13436	10.0121	2.89105	10.6941	6.82099	8.09645	8.17598	8.15264	7.81741	2.36129	2.59295	6.95786	3.1495	2.86497	4.40305	2.9434	11.1084	8.31121	7.51982	3.03496	8.96565	5.1586	7.48677	9.7531	14.3069	3.83067	3.35513	3.34881	3.63827	2.07583	3.45801	12.3206	5.57684	3.07971	3.85973	5.33267	6.16601	3.21639	5.35566	4.11279	3.91865	9.0944	8.79713	9.18198	2.87789	8.40946
228885_at	MAMDC2	2.94898	11.0733	2.66368	10.3542	4.02114	8.70073	6.10175	6.88594	10.5596	8.84574	9.35609	4.44562	4.37741	6.74238	4.78964	6.13069	4.07117	0.95279	3.0208	8.27334	9.12949	9.84076	13.0622	5.0718	2.3541	6.50555	4.05595	3.72034	3.68516	4.04995	2.57256	7.96136	2.35661	2.32082	5.09781	4.56986	5.68587	9.21233	8.7008	2.78074	8.38515	9.73222	4.01502	5.29364	7.90913	5.93058	10.6336	4.39805
219836_at	ZBED2	4.83311	2.49173	2.61561	2.48504	4.21018	4.28833	5.34241	4.13311	4.46204	5.59511	3.07782	4.36028	5.05617	10.1495	4.48895	3.00269	3.14569	3.45596	4.48388	2.79274	3.40936	3.88363	4.94019	4.51143	4.21158	4.10943	3.81837	3.37645	5.02492	3.0681	5.89551	4.50491	11.3519	2.58222	3.98022	1.76228	2.3352	5.26043	3.06558	3.3288	4.15095	3.91185	9.20094	4.93401	10.8881	7.98963	5.07692	4.63329
213415_at	CLIC2	4.60907	3.62371	4.65505	2.5579	2.48899	3.13646	5.6427	7.44345	5.84608	6.22117	6.2801	4.21861	4.42351	4.87869	4.23233	4.89211	4.12466	7.56692	3.57649	5.63631	5.85124	10.704	7.88048	4.58279	3.12245	6.69494	3.44811	5.57495	4.91178	11.6141	5.17896	11.881	5.27086	3.60193	2.36584	2.11169	2.20576	3.51928	3.82779	2.58728	3.51833	3.42891	3.02705	10.1287	2.15881	4.03612	4.10466	9.70405
202202_s_at	LAMA4	6.31748	7.38606	4.69672	4.27482	4.37678	6.0802	12.2012	11.5825	11.3289	12.5292	11.1399	3.94154	1.511	6.66466	5.13104	5.00113	3.56127	3.91644	4.03499	9.61402	11.0502	8.78995	11.6297	6.88062	5.46841	4.32003	8.72392	3.97263	4.07317	5.4724	3.77143	1.99451	2.47072	3.87304	11.2702	10.78	11.281	10.6784	10.5274	8.69044	9.79951	13.1744	3.6825	5.47211	5.94713	3.06916	10.1248	4.76586
232176_at	SLITRK6	7.74681	7.13813	6.48053	2.87189	7.37298	4.46276	9.48639	3.36705	10.5332	9.28043	9.16282	2.64916	3.1452	4.9301	3.90779	10.8822	4.22871	4.53857	6.83401	9.33826	8.77841	5.21186	3.48061	9.93097	10.8381	4.28329	3.56857	2.69433	2.29382	3.65042	4.68078	5.3727	3.31297	4.66888	4.07121	3.61628	7.11545	8.20205	3.36531	4.73748	4.96223	6.30872	3.79159	4.72317	2.71019	3.12739	8.84657	3.24303
228827_at	RUNX1T1	3.44444	10.4899	2.48285	4.09439	6.60128	9.79633	7.32404	9.99683	4.87715	7.40171	8.17081	3.00035	4.75398	5.52618	3.27211	4.20976	3.18377	4.61002	3.5859	4.4832	4.10248	3.05798	4.31882	6.68001	2.82057	3.19445	4.24755	3.9751	2.97591	3.33542	3.21715	2.70577	8.41313	3.7905	2.14828	3.93792	2.48405	3.58348	2.89457	2.7197	3.30107	3.20366	3.87771	5.12937	3.64001	4.03425	3.11602	5.55024
219936_s_at	GPR87	2.21432	3.95221	4.3362	3.51595	5.99777	2.89763	4.41507	3.60889	4.05241	3.91516	5.1951	2.50445	4.73852	7.61171	3.56179	7.31891	3.36513	2.92241	3.23804	3.19881	8.85722	9.26977	7.08865	7.8288	11.5464	4.55074	3.32528	4.44045	2.44059	3.34332	2.36826	4.33122	4.36472	3.81342	2.02002	4.07077	3.20909	4.7327	2.65569	4.47649	3.19561	2.65493	2.62366	4.0228	7.77119	7.15081	3.28133	2.66378
221558_s_at	LEF1	1.68025	10.6075	7.8892	6.10178	7.32948	7.8928	9.42277	8.885	10.8054	9.14014	11.517	8.29933	10.3701	2.55115	11.575	2.85521	10.0529	8.60864	2.82799	3.55825	5.26291	2.95239	7.17429	3.34452	8.30805	3.15643	2.76038	14.2252	7.0146	10.7349	10.5228	5.7392	3.62884	5.74954	11.6529	13.967	11.347	11.6419	12.9221	10.3368	11.1779	11.5044	4.69937	4.66953	8.58478	2.81702	5.0316	7.27553
221801_x_at	NEFL	3.63924	4.60193	3.89152	4.68248	2.65253	5.93291	10.0069	6.52138	8.52942	3.56043	10.4903	3.35164	2.81682	3.14512	4.13297	3.36685	2.84859	3.15888	5.67643	3.3732	6.59	4.35002	2.38847	8.47117	3.08533	10.5816	2.77885	4.53622	2.41885	4.18874	4.78305	3.38993	3.31998	3.45886	4.98879	3.5274	5.65845	3.89627	6.43162	9.54811	4.93994	7.37805	4.94735	3.19475	3.0123	3.85734	4.05924	5.19001
235728_at	ZFP3	9.55968	4.77614	9.61724	6.70126	8.45485	3.16805	4.16134	6.35862	8.82543	7.47931	8.19617	3.07349	3.37319	3.88331	3.95494	2.74846	3.13699	5.38811	7.02232	9.30224	5.48365	3.62492	8.54664	8.07047	3.07416	3.04126	2.50146	8.11878	2.53026	3.26479	2.11904	8.47356	3.52724	2.79103	3.88942	3.92741	4.49112	3.48083	3.25159	3.368	3.4642	1.99972	8.59945	8.0907	3.89187	8.68639	3.80293	8.66528
223629_at	PCDHB5	4.1589	4.34768	4.85965	3.0779	9.8448	4.59438	6.73095	6.803	6.14307	3.54721	6.20317	3.15802	4.01852	2.70299	2.27475	3.24046	2.57582	5.42346	7.185	10.9629	2.7342	5.18787	8.59984	11.3654	10.8228	3.35912	11.1315	3.61069	4.5174	4.09403	3.20498	5.10066	4.02185	10.5234	7.55308	4.28029	7.39774	8.56892	6.92047	7.4757	6.47549	10.7072	3.31865	8.59038	4.51477	5.11428	4.13786	10.2399
201667_at	GJA1	13.6854	12.6456	4.1152	7.1314	3.88544	12.882	13.943	14.4223	14.7761	13.8876	13.698	3.18537	4.68342	4.60886	3.82599	4.32365	3.75131	4.62961	13.056	12.4934	13.3433	11.1035	13.7831	12.9601	6.53636	12.1269	14.966	5.11447	3.68595	4.87888	4.04994	7.14961	5.74709	4.05364	3.77545	2.82133	7.29412	5.7881	3.4765	3.36671	3.95864	4.96842	10.2968	11.7991	10.609	11.9624	7.87471	11.591
219686_at	STK32B	3.51133	10.0557	3.49159	3.29552	3.7771	7.4234	7.46478	7.47616	3.69533	8.91565	3.1232	3.08683	2.74117	2.78189	3.51446	3.40771	2.88972	5.27614	9.78882	9.3506	9.14415	3.69445	6.83598	7.38145	4.16094	5.77607	8.87269	3.46016	3.89177	4.26226	4.31642	3.09018	4.15183	3.21386	10.7987	9.66126	10.1671	10.0354	8.54143	3.99524	7.35929	9.80466	4.07117	2.71018	3.98571	3.87754	8.21767	4.57147
203029_s_at	PTPRN2	3.60936	2.84784	5.19291	3.09742	3.31915	7.50359	8.4075	2.92961	8.16042	6.36727	8.06378	9.83462	8.81809	7.61795	5.60655	8.1003	9.71889	12.4653	6.6802	2.76866	9.59627	8.31144	5.0764	7.34502	3.9945	3.12358	5.67371	9.06682	5.67338	2.84847	8.26244	3.05544	13.6583	11.6154	3.25825	9.4614	4.45844	7.70136	2.48106	2.83047	3.73064	4.05905	3.59312	9.64395	3.43448	3.10419	7.48347	10.4387
222281_s_at	C1orf186_///_LOC100505650	3.42137	5.60533	5.09286	5.73754	3.82249	4.77214	5.17499	5.682	4.2292	4.1393	5.05904	4.35164	4.65075	4.74888	4.32917	3.79375	5.27829	4.88282	4.84388	5.42755	5.24189	3.28937	4.5483	4.22484	4.50981	5.96319	3.6894	9.00405	2.98445	3.25793	6.22396	8.9419	5.97263	3.24014	3.58687	5.66303	5.07677	3.83902	4.14985	5.07567	5.49797	5.10499	11.4155	5.43721	13.3053	12.5852	6.12475	3.48206
202411_at	IFI27	10.9499	4.24673	3.60484	12.5724	11.1062	4.66763	6.56582	14.8773	4.19161	10.5286	14.2666	8.84841	14.1794	9.82324	7.89749	15.1084	4.03458	3.77455	4.31795	4.12665	11.1623	13.7567	15.0047	3.75757	6.23396	6.67464	4.11	5.23998	3.54862	5.36546	4.62609	9.21957	6.23284	5.42418	6.30994	7.48562	4.00124	5.72236	4.8924	3.7402	8.07867	5.82623	4.85314	8.90025	7.71585	9.84108	12.4076	11.1211
232054_at	PCDH20	7.28039	3.79658	2.83773	2.65308	6.36736	3.88303	3.98979	4.74537	8.49167	9.01038	8.18607	3.86755	7.87035	4.21789	4.04026	2.83092	2.07351	2.5119	3.37754	2.57556	8.37864	3.61073	2.33146	8.85364	5.33183	7.48814	2.54714	3.64251	2.18258	2.33989	4.86396	4.04099	2.79967	3.78057	3.46415	3.88405	3.64062	4.29022	5.16783	9.46876	4.29546	2.46823	3.62767	5.45954	6.28572	6.47801	8.96701	5.89597
241789_at	RBMS3	7.14366	9.56245	2.4615	8.50178	2.47648	8.90014	7.04743	8.09696	9.1448	8.90205	6.7004	3.18493	0.987903	3.59301	5.22016	1.83984	3.62556	2.30342	3.42437	7.68765	8.32077	8.4385	7.87034	4.30662	4.33578	7.45915	2.03508	1.75321	2.66787	3.05494	2.26308	1.1479	3.54262	7.2205	6.44485	6.13419	6.92386	6.44109	3.38245	2.55321	6.22262	7.96986	1.4825	7.28077	7.73387	8.24836	4.27368	8.81691
223618_at	FMN2	4.50482	8.39338	3.57971	4.73688	7.55706	10.6539	6.71997	7.13286	8.01619	6.55176	7.20738	3.22132	2.62758	3.46227	6.06616	4.17676	3.02609	4.14915	6.65477	3.88097	6.93555	4.86308	9.24207	6.12829	3.52671	5.42877	4.53045	2.69591	3.86481	3.33812	4.02189	3.40962	6.05964	10.9537	7.58789	5.46761	10.8242	9.79211	12.0943	13.3228	11.0257	11.8497	3.51861	10.587	4.03763	0.773094	4.29266	9.51146
230876_at	ZNF883	8.66243	6.51076	1.88604	3.07939	7.92789	8.53802	7.23906	5.58171	8.06638	7.28136	6.57124	1.82333	3.94523	3.20994	2.4094	2.89964	2.40463	1.89639	5.40634	7.14463	7.44682	8.55327	3.81577	7.06605	4.07858	1.53177	2.64596	2.08842	3.67215	6.26421	1.56275	7.60214	2.54854	7.20971	4.49586	3.60689	7.60014	6.40764	1.11788	3.92952	2.80292	5.2997	3.19807	6.65388	4.99652	4.22244	4.53497	8.99066
232024_at	GIMAP2	2.56806	4.3853	3.92053	3.37249	6.17621	3.17444	9.70384	8.50474	2.37585	4.18038	7.64344	9.5841	8.29015	2.23234	6.17024	5.65751	4.02065	3.07914	4.51518	4.71999	6.96247	6.5391	7.15192	3.83451	3.01085	9.20402	2.37857	11.5312	10.6276	7.68299	11.6304	11.3164	11.5062	5.31947	8.62601	8.98489	8.9807	10.5371	8.3838	7.76601	8.62537	6.09271	2.37425	5.67436	4.072	3.33734	7.35446	2.52508
235942_at	FAM224A_///_FAM224B	3.02762	3.40047	3.25999	3.08048	4.4448	2.21636	3.61777	3.20592	4.70048	2.87515	4.27327	4.45183	3.61061	3.93171	4.08837	4.40438	3.31076	4.16086	10.5561	11.3958	2.96137	3.97651	7.7992	3.32502	8.97373	10.1317	4.04802	3.09507	3.74311	4.57681	6.32979	4.99194	2.46286	3.38439	5.15568	2.97473	5.39596	3.70462	3.9527	3.33602	4.05417	3.79434	5.28311	4.0821	2.55098	3.72912	2.20802	3.31998
229947_at	PI15	4.63937	3.52932	6.32686	3.24124	5.49019	4.60101	6.51582	7.08937	10.93	12.1997	6.20509	4.86598	4.19587	4.17197	3.67785	4.11042	6.59006	4.98003	4.92825	5.28766	4.53917	6.22665	2.79304	7.48277	4.59758	5.54027	12.7412	3.8496	4.4935	4.66448	5.60943	4.45734	4.62187	4.56962	11.1928	7.71478	10.7708	6.38693	11.0081	11.2224	12.5441	13.0092	4.3942	4.46528	8.05662	5.36968	5.23314	4.44275
221898_at	PDPN	3.06542	3.98826	3.39425	3.57557	4.17601	7.12651	8.23926	6.89731	4.06684	11.2014	6.14013	3.68274	2.56293	3.46346	3.6044	3.30722	4.26497	4.43836	3.14676	4.22483	8.27388	3.62287	11.3109	4.59505	3.20459	1.9289	5.1113	5.1534	4.42289	3.29077	5.93911	5.24276	3.80826	4.12292	3.92603	4.91732	2.94872	2.87632	2.09412	2.5664	3.94967	3.78731	5.30141	6.84756	3.67398	5.50303	4.98447	8.64033
214651_s_at	HOXA10-HOXA9_///_HOXA9_///_MIR196B	10.2891	10.2436	5.14208	3.77739	4.44373	9.03579	4.29086	5.37273	4.00974	5.02699	6.20761	11.629	4.98422	12.6254	11.8629	11.2899	12.2444	12.4773	3.94643	6.09195	5.32236	4.92477	5.14142	5.78774	3.67896	9.38366	4.29915	4.1549	9.45306	4.86565	4.37174	4.78369	4.77183	3.42241	3.83494	4.54711	4.96758	4.12936	2.77753	3.6276	5.84386	3.91614	4.94488	6.51457	12.1863	6.13553	5.9061	7.57692
227399_at	VGLL3	11.2021	12.554	3.28814	8.86488	2.49855	11.502	9.17882	10.7685	5.91674	11.96	6.48418	3.53453	9.0279	4.06415	5.66911	3.46458	3.95769	3.01134	9.73954	9.35283	10.3764	8.24045	11.8106	6.37478	8.07008	10.0596	2.49408	3.54787	4.18724	4.12592	6.14562	3.28076	11.9796	12.2094	4.61029	4.80418	6.04972	7.53623	3.92046	4.78536	2.64903	2.73349	5.58611	10.7721	4.56508	3.84362	7.82673	10.9659
223737_x_at	CHST9	3.33136	3.08013	3.97487	3.99761	3.29192	3.16415	3.52029	4.39997	3.00101	4.15608	3.42977	3.43867	3.57063	3.17038	2.84665	3.09534	2.96402	4.09368	4.99619	11.6684	4.33992	3.96525	4.06248	3.21705	7.04125	2.57821	3.19421	3.42592	2.72988	4.00654	5.83785	4.0971	3.42568	3.16502	3.1075	4.59347	2.809	4.83344	7.70564	4.70811	6.92978	3.90376	4.27537	4.85264	5.93665	6.07298	7.86882	5.84529
213429_at	BICC1	11.5455	11.1961	2.9126	9.50456	3.4319	10.392	9.37308	11.4002	9.84793	10.761	8.95876	2.12246	2.40738	4.22304	1.02555	2.38763	2.66914	9.37552	11.8876	11.4163	10.2646	2.89375	8.62556	7.73342	6.82245	4.86594	2.67753	2.22144	4.44182	1.58097	4.86017	3.39446	3.27195	6.41551	9.19292	7.98781	6.22804	6.82782	8.7853	7.98337	4.74318	8.3653	12.4552	6.58098	10.1701	11.3577	11.435	8.02483
227550_at	GFRA1	9.53922	3.32782	13.5061	4.73958	6.12251	10.2463	3.55077	6.63739	10.3041	7.97642	8.97798	2.60183	4.52544	5.04126	4.20417	4.81222	4.08485	3.43552	4.88066	5.87364	4.66379	4.86755	8.01765	4.26582	3.55971	3.9227	4.74075	4.45789	4.22565	4.07392	7.93097	4.40749	3.69675	3.97699	3.8764	4.51314	5.75562	4.94566	4.676	3.70369	3.76407	3.60303	4.70488	6.76202	3.65136	9.16601	4.34104	8.49849
206432_at	HAS2	8.40678	11.6298	4.20665	8.26009	4.13006	9.09294	7.80151	5.90702	9.28162	8.76619	9.67489	5.91251	6.83786	3.03442	5.23365	6.8878	4.98592	9.61093	6.33574	4.38991	10.0421	2.81282	4.96258	4.75785	3.91299	3.57953	2.58674	2.6316	4.12529	2.01468	4.62136	3.48415	2.80117	12.9692	8.43627	8.44232	8.96808	7.85865	11.9799	12.5919	11.2022	8.44078	5.75716	4.23195	4.74915	5.2671	6.11155	3.79106
213640_s_at	LOX	11.081	11.5877	3.29308	7.66139	4.57042	9.38167	8.49336	9.87782	5.89	9.8405	8.10068	4.44731	2.93033	2.84888	2.29314	2.91732	2.95173	3.63846	2.09192	2.70956	9.88387	8.6778	8.42567	2.53173	2.99186	4.19254	4.555	2.86166	4.03384	4.30953	3.6569	3.69689	5.584	4.21611	3.59248	3.6325	7.27394	3.08159	4.3927	3.02543	2.84873	3.68339	7.49605	4.74519	5.4073	7.85952	4.46486	4.38422
225502_at	DOCK8	3.24177	3.44817	7.70751	4.62501	7.31765	3.58108	7.52105	1.06426	4.82898	4.14078	4.64613	3.07854	4.3983	5.19516	9.02976	2.80514	3.09421	5.76645	6.70883	7.43636	5.13858	2.53164	7.24899	5.35877	8.24449	5.35386	2.81665	11.228	11.9647	11.4533	10.8777	10.1661	1.79725	7.58784	5.98224	1.97092	3.65588	3.06632	4.564	2.55494	6.97474	4.59174	4.24218	4.95732	6.03295	6.05108	9.38614	6.03604
205668_at	LY75	4.62955	4.665	3.35034	7.48489	5.56034	3.40063	8.60527	7.68448	2.5325	6.67071	5.27292	11.3001	10.9518	4.28522	3.24566	11.475	10.9375	8.37285	3.29077	5.23206	8.75726	10.4973	4.46502	6.68445	4.7053	4.52346	2.35953	9.53484	9.35425	2.99902	6.52019	10.2645	10.8276	3.19593	3.1042	6.0943	2.4255	3.72976	4.67776	4.52462	3.329	2.56494	5.57759	7.10497	10.6511	8.08748	8.82481	8.31684
228912_at	VIL1	4.8448	4.64311	4.3312	3.30846	3.7307	4.33215	3.58742	3.43587	3.28986	3.97154	2.88878	12.84	12.0253	3.9605	9.49889	11.8183	9.83285	11.784	8.36397	5.24051	3.79423	4.29205	3.85559	5.06016	5.03538	5.2928	3.75628	4.592	4.48385	6.27643	4.04441	5.18518	4.23983	3.81726	4.01864	4.97911	4.26399	4.97197	3.71218	4.41709	3.10712	4.41997	4.54365	4.33556	4.44807	5.83211	3.90794	3.57482
212667_at	SPARC	12.9909	15.0394	4.47904	3.14724	4.4722	11.8745	13.6361	13.9436	12.9462	13.3647	13.1767	2.49964	4.48373	7.81813	5.0241	4.48449	2.8827	3.32882	4.34023	5.56539	12.8672	11.6861	12.7146	4.26789	3.32293	3.64269	4.50032	4.1504	2.71724	6.94678	5.45984	5.19845	4.72361	10.5681	12.2535	11.0556	11.024	11.7251	11.3514	9.12803	10.569	10.2436	4.51312	8.21856	6.24861	3.98314	6.06717	9.31742
204914_s_at	SOX11	10.6549	3.54144	3.83835	3.73537	4.23533	10.3936	8.47002	4.68	4.59261	8.61576	9.45088	2.95298	3.05019	3.94158	3.75259	3.64873	4.07016	4.02687	3.24609	2.96557	8.79374	3.5381	3.4976	7.63912	3.79849	2.51306	4.12282	4.75338	2.69648	4.46964	3.53995	6.9516	3.98801	3.99821	3.33309	3.70859	3.06861	3.59574	3.13725	3.04967	3.15387	3.03839	4.65579	4.08673	10.3264	3.38235	3.65483	4.78842
225846_at	ESRP1	4.75565	4.31126	12.829	2.724	12.7402	6.04291	7.06893	3.58745	4.06966	6.6214	6.58425	12.6905	12.0399	12.7375	10.1735	13.1093	12.3686	11.6181	5.61	8.93351	4.56858	2.489	4.07231	4.61526	13.0498	6.83436	5.23023	4.84518	4.12809	5.54548	6.00568	11.4901	4.17201	3.10494	10.088	10.8269	10.792	8.76657	10.0259	10.3877	11.4912	10.5066	3.68139	7.96045	11.7233	12.6967	5.93495	9.57135
206912_at	FOXE1	8.63473	2.86669	4.09144	2.85623	4.42651	6.66679	4.29082	3.38067	4.87989	2.61321	4.34527	2.22996	2.86826	2.92686	2.52714	1.48306	3.16262	3.00328	7.41659	8.21918	4.74562	7.79026	3.77968	10.1781	9.27322	2.88594	7.71601	4.01699	2.40981	2.89369	3.19326	3.15858	3.19367	4.58239	4.95486	3.58606	4.67005	4.26408	2.7836	6.26448	3.79312	3.69892	5.26651	4.61445	6.86227	4.86772	2.17578	7.56194
35974_at	LRMP	4.82407	4.67961	4.29189	3.64319	4.57986	4.90073	5.7826	3.95821	4.11384	4.41194	5.46595	4.26819	4.03382	4.77536	2.98891	4.36003	2.83132	2.91606	2.7273	3.17327	7.94202	3.43801	3.75703	4.35607	3.75885	3.07172	3.24237	10.839	10.5805	8.77887	10.455	10.4457	8.56371	3.90356	3.79012	3.47616	3.67601	3.5139	3.4527	3.06271	2.72331	3.67555	2.86167	3.06895	3.35138	3.98923	3.82115	2.49688
205848_at	GAS2	3.79093	3.54578	2.30651	2.75958	3.51155	3.30972	5.59992	2.39065	3.89629	8.30522	3.82431	10.6082	6.28276	3.05206	4.09418	7.65815	4.38664	7.06814	5.52458	4.74465	7.26855	1.10752	4.27428	3.41565	5.18977	6.54292	2.15738	3.51543	2.61532	6.37018	5.51559	10.1857	4.76416	3.63958	4.46455	4.64884	11.215	4.72639	7.6222	9.25437	8.86667	9.42059	3.0923	5.03067	3.45872	2.5079	5.69139	7.02791
206120_at	CD33	2.41643	4.07153	4.17373	2.81215	3.46566	3.26031	7.74593	4.38412	3.07571	2.9324	3.26653	3.21337	2.73786	5.1293	3.06993	3.36199	3.32665	3.93149	3.03238	3.63315	2.91043	3.04088	2.7318	4.12665	3.93813	4.42383	3.64802	2.71376	11.164	9.75346	6.47293	9.03692	3.82485	3.06664	3.98002	3.43834	4.43937	8.91532	2.85133	4.01031	4.55808	3.05081	3.30834	3.24411	3.42485	2.99647	3.80934	3.91465
232263_at	SLC6A15	8.29425	4.19366	4.07534	3.98529	3.50348	7.94263	4.65956	3.98847	3.59573	3.14177	3.39384	2.81884	3.41298	3.38933	3.31779	1.88119	4.70307	5.45847	3.52397	2.44527	7.62315	3.89487	2.53294	6.50963	3.06801	9.54587	4.24161	3.35997	4.424	4.53275	3.77413	7.22897	4.86924	11.0341	9.59654	8.82403	9.77858	9.84911	9.44033	10.8939	8.76246	10.5513	4.78329	9.18936	7.37369	5.5077	4.11891	8.56983
202790_at	CLDN7	4.0662	4.39426	11.2483	9.5683	11.4764	6.15098	4.94537	3.76112	4.25935	3.59683	4.1345	12.4918	12.9963	12.2612	12.5812	12.3703	12.2153	8.09628	5.48973	5.16849	5.71574	6.95068	3.70456	2.78843	12.1739	9.58949	5.3116	4.45887	6.68603	8.2403	4.8511	7.72407	4.73789	3.74986	5.02078	5.63104	4.24906	4.4118	3.12697	6.57783	4.05216	6.13185	8.90045	4.18201	11.5795	12.2944	8.87947	6.36175
230276_at	FAM49A	4.01414	4.04248	3.46152	4.79393	3.74645	6.41426	8.0855	3.32076	6.43293	5.0028	5.53374	2.90454	2.14937	2.47262	4.178	2.84976	2.48217	2.60257	3.0585	2.67565	4.59678	2.84653	8.93255	3.69023	6.10381	4.30935	3.71032	4.46021	5.42149	7.39362	3.91394	3.99907	4.76381	3.61015	3.50253	3.10233	4.28267	2.66088	3.71292	4.83067	3.58578	4.61961	1.6369	1.89207	8.48934	7.33253	6.59329	3.95844
229978_at	SHISA9	2.3914	2.8861	7.33343	4.36152	2.345	6.22761	3.44443	7.54922	5.41001	5.18426	4.41726	3.13046	5.17099	3.99609	3.42992	3.98551	3.80202	9.75601	3.07979	5.32415	3.82272	2.43799	4.91741	4.76189	8.03942	3.71134	3.80869	4.2688	3.3183	4.84215	3.60937	6.66459	4.24672	3.92449	4.28887	3.31697	5.21481	10.1476	5.40462	4.22263	4.28564	4.73619	10.5477	9.80707	9.11726	9.61659	3.54958	9.35516
1556200_a_at	C10orf90	5.33107	3.52005	4.96058	4.4958	4.0576	3.11944	5.52783	2.85272	5.4106	6.28215	5.71118	3.38169	4.35632	2.88023	3.86777	4.36917	4.23703	3.80676	5.08218	5.57214	5.40896	8.55504	3.92948	3.73948	4.48522	10.769	4.49722	4.6744	3.98535	4.07445	3.89444	4.14897	4.68101	2.87724	10.8916	10.7926	11.0747	8.86612	11.1178	11.1016	9.75962	10.8601	4.12173	3.32765	4.85443	3.6233	5.26703	3.90725
206837_at	ALX1	8.54343	3.94159	3.70044	3.81913	4.10474	7.86055	3.14892	3.77907	3.41698	4.96379	3.41286	4.1569	3.62793	3.61785	3.41918	3.57494	4.05419	3.19597	9.21858	3.97443	4.84391	4.86998	3.92485	9.99018	4.78098	9.18332	5.10563	3.29567	3.33985	4.36111	4.56835	3.64487	4.46347	9.52	10.1423	10.2286	8.67165	9.97149	9.50481	10.574	9.74768	12.0697	4.52725	8.89402	9.0511	4.0904	3.64288	8.63616
209169_at	GPM6B	5.37723	3.24991	6.39713	3.4611	6.13803	4.27968	2.41287	3.13873	12.061	10.6395	10.1742	3.84713	3.11333	4.18875	4.33825	5.40085	4.7194	5.75497	5.1606	4.82427	5.59068	4.02201	4.29493	5.49789	5.12296	4.18264	4.19485	4.68835	4.19853	2.77758	7.07755	7.48634	3.28661	5.56542	11.123	11.8338	10.3711	8.698	11.3098	10.3014	11.8538	11.2393	7.51428	4.11136	6.23156	6.91532	4.55946	4.27849
221305_s_at	UGT1A8_///_UGT1A9	2.91735	4.81641	2.54365	2.95367	5.2405	3.896	7.77488	4.00484	2.83589	5.78108	2.49384	9.75078	6.63179	3.84573	2.97112	10.8742	4.59945	4.23865	8.82833	9.25799	5.11664	4.6545	5.57422	3.11796	3.78044	5.86422	1.9035	3.66697	3.8194	4.47958	2.79371	4.02247	2.75281	3.35707	4.06179	2.88474	3.49112	3.5375	4.03413	2.03769	3.29278	2.0498	4.07837	4.4699	4.22619	2.49787	7.12008	3.7356
232202_at	FAM83B	8.81634	2.37307	11.3821	3.34962	8.58301	2.94476	3.94431	4.13037	3.50791	5.17575	5.3338	11.5617	9.73961	9.89169	9.58349	10.0403	10.2072	4.52392	4.52824	4.075	5.53582	4.74457	6.53278	4.36823	9.83159	4.36425	3.42219	3.1231	3.04184	3.17738	4.06532	4.7162	3.78877	3.41505	3.73343	3.6867	2.28425	3.02133	4.95973	3.592	3.44938	4.08885	5.06967	7.60666	9.8162	5.76227	6.59075	7.43142
210073_at	ST8SIA1	6.87377	7.01609	4.26709	4.80694	3.2767	3.46687	2.70427	2.23541	4.05888	7.10589	8.25105	3.40379	2.6032	4.30569	4.39397	3.19033	3.51239	4.49186	2.7541	5.87676	7.75127	5.67137	4.89181	3.75085	5.69515	2.96165	3.57674	1.53103	3.81814	4.76159	5.41468	3.62344	4.58844	5.58514	9.73636	11.1219	6.79096	9.6054	11.4137	8.94476	9.52023	10.602	3.53796	3.46062	3.66365	3.55361	3.6138	6.21413
225016_at	APCDD1	9.20024	10.0123	5.14809	3.29019	4.18274	3.37787	7.16082	7.66827	8.23141	9.39149	9.61101	3.76325	9.45138	2.31824	10.4066	4.2883	4.27293	10.409	4.29438	3.74843	3.45264	3.47965	4.67849	7.24933	4.2744	3.09805	3.21842	2.34791	2.34238	1.96961	4.51637	7.44429	3.22849	4.24755	10.0189	11.0157	4.61143	5.39862	7.66037	4.51686	5.6411	5.65992	4.3965	3.78222	8.98772	3.13538	6.94681	5.68903
202376_at	SERPINA3	6.97428	3.5819	6.53937	6.4998	8.08124	4.33718	9.24435	3.53097	10.2958	9.13698	14.2752	6.09763	3.6044	6.97909	3.68062	4.70906	5.30305	4.79459	6.33619	6.13258	9.19672	4.72606	10.2514	4.62655	5.6385	3.72556	5.26454	2.97695	4.08309	4.01504	4.6562	4.47053	3.43942	3.82032	9.89698	4.26017	8.25869	14.5132	7.36971	8.90687	11.0574	15.6226	7.0338	6.45612	4.34815	6.79709	7.50974	7.94468
209842_at	SOX10	4.85873	4.90062	4.09811	4.33844	5.39707	4.88779	5.64303	4.44	5.46974	10.6712	4.99782	5.39499	6.48445	5.28735	3.92495	5.47463	4.67467	4.11583	5.22472	4.65425	4.8145	6.04949	4.39599	4.37854	3.93396	4.99829	6.13146	4.39485	4.99805	5.79604	4.00582	3.6374	5.58181	5.06317	12.5395	12.9286	11.6322	12.4711	13.1036	12.8343	12.7618	12.985	5.11015	4.76895	4.33372	4.02563	6.96139	4.66695
1566764_at	MACC1	2.82538	3.79376	4.31979	3.56589	7.99077	5.48214	1.53487	5.26494	3.83506	5.22068	3.173	10.3761	11.022	7.24991	8.63469	9.64598	7.14988	10.4689	5.20215	4.22152	5.02086	3.95503	2.3601	3.4539	9.24925	5.65774	5.40964	3.55371	7.55356	8.64638	4.68546	8.92331	5.67648	3.85975	3.56753	4.04074	4.94873	4.54582	4.35789	5.90693	3.21674	5.62972	4.8038	2.47856	11.3608	8.16397	4.10468	3.4674
231517_at	ZYG11A	8.36002	3.18813	8.7849	6.68292	8.56627	3.30157	3.31511	4.02056	3.79864	2.99276	2.48785	3.18996	3.1994	3.3197	2.74642	3.15689	2.77666	2.76319	7.42956	5.02894	8.58627	7.3755	3.0655	9.02733	4.41838	8.27025	8.9437	3.82729	3.34962	8.88165	3.46253	8.02617	7.90315	2.8958	8.07947	2.73747	4.34185	2.77741	5.70236	3.82684	2.27105	3.07279	5.97369	8.55791	9.9584	8.94119	4.05424	8.68132
229778_at	C12orf39	5.21844	7.81523	4.0155	3.21581	5.17821	7.5597	5.64049	3.31164	5.04703	3.38221	8.0552	2.85678	2.46732	7.91642	3.13989	2.84752	3.26484	6.79926	10.2605	5.95165	6.07573	5.15432	8.43418	5.66661	7.92266	10.628	1.77676	0.660474	1.86039	8.02198	4.05847	6.18888	3.03961	3.83926	6.21993	3.28306	9.43166	2.60066	5.61117	7.04758	7.58155	7.27557	5.1459	8.26789	5.55301	4.47022	2.85989	10.328
205514_at	ZNF415	9.76971	6.68393	5.02542	8.68725	8.89354	8.93072	5.81399	4.70012	10.1621	8.76493	6.44261	3.89326	1.37387	3.86581	4.16713	4.06562	5.30384	2.52797	3.69488	1.22014	8.33757	9.16606	8.90783	8.47507	8.0119	3.90013	9.15305	8.27532	3.37127	1.8596	8.74691	5.09088	4.67249	3.21044	3.69151	3.29807	4.94812	3.77062	5.12309	3.26201	6.94802	4.03974	6.52647	8.8234	1.63309	6.05651	2.91637	8.7934
205885_s_at	ITGA4	7.8802	5.85757	3.17258	2.77749	4.11478	7.13995	9.46631	9.8897	8.20734	9.26333	10.9576	2.51917	3.14894	4.66921	3.5628	4.15605	2.77777	3.74446	4.86336	3.13195	6.5018	2.91378	5.8446	5.53893	4.75608	7.04321	4.76057	11.8847	11.1119	4.01754	12.2671	7.37533	11.6274	11.0635	8.35412	7.59731	6.38953	8.64323	8.65958	4.39092	8.18206	10.0859	8.31562	6.64934	5.26726	4.1347	3.48657	4.71483
227198_at	AFF3	9.9416	11.588	8.19545	6.00204	11.6194	10.2946	9.87851	10.49	7.83498	9.76117	8.69862	4.35891	3.76763	3.42721	4.7107	3.2092	1.67063	3.8774	1.35553	4.62037	4.97895	3.13284	9.13701	6.47404	2.12079	2.89395	3.56489	10.0112	6.36253	3.61313	7.60864	3.6332	4.42228	3.73566	8.87821	10.413	8.04294	7.97092	9.56955	7.95061	10.317	8.94145	1.96544	8.20754	2.21487	3.37121	3.33631	10.0673
212588_at	PTPRC	5.78585	6.70384	4.85715	4.85475	3.82427	6.66727	5.07567	4.57515	4.48993	5.81358	4.84964	5.32213	4.44632	4.51968	4.01446	2.77048	3.56613	5.13082	3.68731	4.95665	5.11821	5.21085	4.07029	5.81235	5.24532	2.97919	6.35628	13.2051	12.1	11.8283	12.3846	5.43171	14.1286	4.02158	3.69026	4.33283	4.20475	5.95762	4.67786	5.93394	5.19354	5.92741	4.97058	5.02399	3.98438	5.57574	3.84745	4.44711
208257_x_at	PSG1	8.39238	8.7446	3.88531	7.29971	4.69025	9.77406	5.23322	3.70963	3.26768	5.91019	3.159	3.08846	4.86531	3.53268	3.73049	3.87153	4.31975	3.54661	6.54187	3.17259	4.55739	3.74751	12.5163	4.06886	4.0998	3.84603	3.44111	3.38069	3.87744	3.66933	4.03019	3.68976	3.20936	4.27263	3.60018	7.36978	3.64362	4.28989	4.14962	3.46016	9.61947	3.4833	4.19492	9.62433	3.33152	4.47973	8.28703	9.38156
235049_at	ADCY1	4.01259	2.39455	7.74307	2.35578	3.61563	3.88152	6.29013	3.52035	3.96251	4.84934	3.85126	2.57103	5.14016	3.32784	3.49983	2.97628	2.63324	2.93111	6.11574	4.09812	3.5529	8.84936	6.14984	4.34895	4.0488	4.70365	7.7565	2.99184	3.09501	3.12301	3.24929	7.95932	3.97244	3.24947	7.87273	9.59528	3.29997	8.35004	7.55145	9.51003	9.52137	9.56811	3.72559	5.21627	3.56362	3.85712	2.90667	7.43796
231337_at	LOC100505498_///_TEX41	3.86964	5.21405	3.07522	3.11527	3.91397	4.36874	4.01437	5.03931	2.96634	3.0206	3.60071	3.72266	4.72595	4.19764	5.13196	4.55652	3.89089	3.79477	6.91263	4.42683	6.36321	4.69206	2.62933	4.94046	3.2414	4.56081	2.88333	3.44595	2.53342	3.05819	3.45568	3.97406	4.66524	2.98259	10.8301	11.2639	8.06844	9.35826	9.51702	5.90231	12.0631	7.97018	3.92802	3.21315	5.70876	3.86933	4.10127	3.55047
1569454_a_at	LOC283352	4.51479	4.95306	6.60928	4.62265	6.17281	4.42963	7.95785	5.24997	4.28551	3.4991	5.24571	4.20291	5.66602	5.0611	5.37843	6.95979	3.83797	5.08153	7.70916	4.89161	5.19902	3.89434	5.82521	6.65492	4.75564	6.19729	4.78791	2.13457	4.54108	13.0329	3.0335	4.81932	3.03394	4.5063	11.5091	11.7464	14.0903	9.16652	12.0466	9.71207	10.3048	12.8489	5.02211	3.98309	5.02644	5.51971	5.48527	4.81592
235355_at	CSRNP3	0.686162	1.68421	5.6387	5.24443	7.19347	3.68805	3.39249	6.54553	7.02555	3.13323	6.04606	3.23815	2.79328	5.36931	3.17013	3.92847	8.31503	7.0876	3.46481	3.00993	4.79989	5.35463	1.58597	4.83375	3.35022	7.53941	4.13015	1.35356	3.63935	3.22844	3.45214	3.58293	3.23023	2.52681	2.45381	4.6957	4.90058	4.47103	2.96049	5.78245	6.82956	6.3846	2.86084	5.97256	11.487	8.16972	7.1064	7.27933
207002_s_at	PLAGL1	9.8569	4.10107	6.43949	4.29844	2.93014	9.72789	7.5674	10.2613	8.93172	8.95642	9.444	2.60867	7.17907	9.96559	10.1314	1.90461	9.09996	9.18808	9.54235	11.268	10.0417	9.21634	8.06761	8.43039	2.36073	9.57421	2.09067	0.849154	9.76951	10.5906	9.47895	4.00945	12.0359	8.70011	3.47091	2.17077	3.74346	2.14623	7.46739	1.83468	1.46739	6.94165	9.90775	9.97983	8.49223	10.3606	9.2749	10.4806
205174_s_at	QPCT	7.59329	7.01972	5.60466	6.80274	6.5136	3.41765	8.65205	8.33969	1.89144	4.93851	3.06393	10.401	2.33057	5.09369	11.7289	12.7456	3.6522	9.43616	11.0292	9.76514	10.1616	9.68404	8.58913	9.98516	3.85453	11.5387	7.36343	5.40437	6.47765	2.78555	3.71592	7.54068	1.27445	9.94239	13.3048	14.0483	13.417	11.4286	14.5556	14.6781	14.9668	12.5976	4.35013	6.93146	8.73732	3.76406	7.82653	8.4747
201859_at	SRGN	7.4194	14.1751	4.42508	13.6756	8.07978	13.855	11.8635	12.6095	4.68455	12.0955	3.91757	2.95588	3.67797	4.41469	4.80684	4.46387	4.20654	4.56729	13.1694	12.2527	13.1053	5.18044	14.0412	11.5906	1.58191	14.6622	3.64527	10.0437	15.2042	13.93	11.8983	14.3939	14.9821	2.25132	10.0851	10.499	4.22545	8.29888	11.6223	7.24526	9.52281	10.358	4.58697	8.25526	5.00773	6.35846	5.06866	11.7344
242005_at	LOC100506377	4.73046	4.72705	2.27014	9.81217	2.6658	6.21624	8.68459	5.47373	9.24555	6.88224	8.69922	3.35	4.63034	7.02441	2.43306	8.06699	2.52751	9.23978	7.66116	1.62418	8.92706	10.7833	7.93825	2.88299	2.82466	4.92697	2.61358	1.90487	4.11415	1.98759	4.09406	2.21302	3.47345	7.23959	6.6979	2.96099	8.27863	8.06392	6.78646	5.70484	6.16855	3.92405	4.80726	4.74177	3.78847	4.42717	9.4437	2.49468
206243_at	TIMP4	3.06739	2.19715	2.77193	4.90582	2.03691	6.97324	9.01878	4.05578	7.39149	7.1405	7.97426	7.49279	8.05663	4.37138	8.16097	6.99124	8.44568	3.11738	9.86785	4.1057	8.59283	8.84089	5.66223	4.08348	3.22877	10.7158	3.25444	2.60257	4.67122	3.80845	3.85993	6.50772	11.3783	2.56532	2.92738	5.04781	5.43062	7.53196	1.66642	4.75389	3.6487	3.39868	4.2297	4.81026	3.49988	2.10165	7.51871	6.74992
218960_at	TMPRSS4	3.53559	3.97527	5.04492	2.99512	4.56126	3.45885	2.75334	3.34101	3.69879	2.60983	2.62784	11.7839	8.75498	4.57323	6.05974	11.1145	7.94219	5.58602	4.2541	4.86122	3.50084	4.22877	3.01038	4.70271	10.7787	3.91973	3.85173	3.57573	4.3695	7.52409	5.0196	3.88813	3.53162	3.84616	3.9313	3.21874	4.18152	4.78365	3.02572	3.22083	3.95588	3.54505	9.60926	3.86766	8.51067	8.6393	3.90407	3.46259
204750_s_at	DSC2	4.98445	3.32963	6.75431	2.26227	7.19406	2.94638	2.15521	4.27848	2.10408	4.59382	5.07773	7.58918	9.50139	8.71519	8.37196	7.91475	9.15785	3.84516	4.66337	8.66612	6.23836	2.78993	4.39981	8.15222	6.67486	3.02239	2.27062	1.43061	4.73548	7.74197	3.54224	3.79884	5.03446	3.58459	2.40157	2.53659	3.11679	3.57236	1.9222	3.19635	3.19074	3.40415	5.73663	6.05196	9.76067	3.94126	5.96735	6.94813
231192_at	LPAR3	6.02886	4.70005	4.86869	3.41088	4.07556	6.06252	5.85678	6.54675	3.13546	4.50814	4.29601	4.73941	1.56259	10.9345	3.69949	4.85643	2.13277	4.80617	4.26586	3.11169	6.49174	4.44823	4.64957	8.91438	3.24266	5.16182	3.93088	3.52674	4.11474	3.33043	2.506	3.43463	4.39674	8.76175	9.49455	4.20309	4.0108	5.6869	9.36062	8.00403	7.86905	3.73326	6.69944	8.18108	10.0274	8.63201	5.3371	10.0407
228492_at	USP9Y	3.98181	3.20709	4.07237	4.34377	3.26292	5.72011	2.8479	3.65673	8.08146	4.74052	9.70975	2.67976	3.69517	6.3011	9.87491	3.94929	3.02119	3.91319	8.88427	9.74922	2.73751	4.54722	9.43644	4.26657	8.01227	8.88364	2.0076	3.75411	4.90602	4.50568	7.25918	7.5012	9.31457	4.08803	7.0931	8.28151	5.77231	5.41892	3.4151	4.37123	4.39745	3.51142	3.43285	0.960813	4.63547	2.22557	3.34125	4.30914
209755_at	NMNAT2	4.93357	8.80572	3.29951	6.19277	6.20893	4.59845	3.18392	3.64991	8.20492	5.78857	8.34185	3.22732	2.54396	4.61775	7.70182	2.88092	3.52603	4.94755	5.97247	2.7551	5.25483	3.7063	8.09097	7.26561	4.70387	3.872	4.45434	3.54824	3.28191	3.01295	3.44529	2.97604	2.42133	3.41564	3.14878	4.03255	4.24374	3.61296	4.67265	4.43029	4.08458	3.07634	11.2047	9.07088	7.1802	3.90001	9.94064	10.6308
225241_at	CCDC80	10.3372	11.7106	4.90939	8.53174	4.05755	8.01696	6.81087	11.1666	3.17616	10.9577	6.31646	3.87183	3.23564	3.14596	3.60078	3.52308	3.27951	3.51725	7.93581	8.46889	9.60164	9.39982	10.5503	4.74383	5.28062	6.71718	3.43625	2.9128	3.70891	3.69125	4.15817	3.75557	3.38354	9.23531	3.57212	4.06748	3.28852	2.83044	3.37134	3.9037	4.46473	3.83963	4.92692	9.95561	7.94012	7.1241	6.41169	10.3868
235737_at	TSLP	6.89622	9.74554	1.97006	1.76961	4.38619	8.61841	10.5815	4.2152	8.18281	3.44029	5.00831	2.99026	4.10605	4.90894	2.48608	3.73277	3.07083	4.81934	3.78488	2.10114	8.58766	1.57634	2.91728	4.5054	5.03882	5.53982	3.7337	7.55079	5.72813	9.38186	7.21351	4.55913	2.87015	2.1125	3.74476	4.18629	7.71041	3.03906	5.33116	3.93821	2.75306	4.6987	4.87197	0.735176	6.56039	4.58418	3.99758	7.25205
212587_s_at	PTPRC	5.09466	5.3577	4.87038	5.20475	4.53139	5.12751	5.29085	5.30592	2.86635	4.54127	4.36718	2.59986	4.02625	5.72497	3.79186	3.86214	3.85463	4.60296	3.91332	5.79213	4.13978	5.04754	3.48596	4.40524	5.24515	5.8656	5.3276	12.6912	11.2952	10.9007	11.5179	4.46192	13.2087	4.61523	4.60211	5.60345	4.23452	5.72112	2.16683	4.5136	3.02411	5.41645	4.0518	4.27293	4.91182	4.2983	3.85675	4.96127
203325_s_at	COL5A1	12.1491	13.7096	5.85998	10.7298	4.46115	11.2885	12.2326	13.5023	12.0749	13.2792	12.41	6.64396	2.86707	3.95361	4.87335	4.58053	3.7875	3.37039	7.49311	11.3626	10.9494	9.26977	10.6313	8.16391	3.63001	7.34694	6.79266	3.98454	3.98869	4.75957	5.87253	5.95155	10.5927	6.00612	4.48262	4.70999	7.92667	5.78331	4.65674	3.80666	5.52505	3.16959	7.76035	4.19445	5.12274	6.19626	4.30679	3.16173
228303_at	GALNT6	3.51706	3.55028	7.91382	7.35464	9.43045	2.73393	2.98876	2.87094	3.05063	2.66507	7.39361	8.91977	3.41795	7.85639	8.8278	5.0147	7.78932	8.04266	3.8395	4.12028	5.576	3.0661	2.5951	8.3589	9.8899	6.17173	3.25503	10.6542	7.65404	6.46443	8.75668	7.43037	3.50288	7.67381	2.69939	2.71468	3.37363	3.42994	2.70162	3.16741	4.88409	2.99702	5.19447	3.43304	7.07263	6.00781	8.013	3.65745
211024_s_at	NKX2-1	3.37662	3.47862	3.65624	3.08197	3.81232	8.83348	2.94233	4.45133	4.12009	5.00508	7.50489	3.60713	3.65494	4.36452	4.57197	3.02259	4.13074	4.0464	3.30511	3.28752	2.50338	9.72913	2.67235	5.21583	8.41704	4.06229	5.42816	2.93898	3.72968	2.99186	4.08367	4.85091	5.52914	3.22471	3.01235	2.75082	3.9517	3.09649	3.74939	5.15728	3.91197	3.12557	8.64705	9.32466	7.4848	4.17862	3.81912	8.58567
227688_at	LRCH2	7.94948	2.9756	4.30123	3.53438	2.23955	9.37272	5.92473	3.97426	9.18444	6.12448	9.49986	2.5584	1.68027	3.75119	3.07492	3.46221	3.46988	4.17802	1.44784	1.79864	8.91815	6.42495	5.58526	6.87275	2.37162	6.47603	9.13926	2.14303	5.28488	7.13275	4.42497	3.96696	4.14161	6.80327	5.21269	4.11128	3.8995	5.34814	6.79104	7.59261	8.00554	3.73588	4.90206	8.36	8.23681	9.8994	3.55591	8.75352
224212_s_at	PCDHA1_///_PCDHA10_///_PCDHA11_///_PCDHA12_///_PCDHA13_///_PCDHA2_///_PCDHA3_///_PCDHA4_///_PCDHA5_///_PCDHA6_///_PCDHA7_///_PCDHA8_///_PCDHA9_///_PCDHAC1_///_PCDHAC2	3.27802	1.98368	9.47429	2.44147	9.01283	5.29293	1.92109	6.56012	2.67689	7.89605	1.77178	2.66747	7.2758	6.93711	4.55356	4.6181	8.38162	3.42619	8.94578	9.84759	6.69558	7.3731	8.80686	8.0431	9.09551	7.43336	8.32717	3.29066	3.65848	3.85745	3.40493	2.92566	3.4573	2.9861	2.70046	6.70645	2.86566	4.19017	4.97296	3.50598	2.94184	8.18082	3.12725	7.66365	3.48847	4.47228	4.06171	8.39174
204411_at	KIF21B	3.5939	4.01731	3.49393	3.80332	3.29896	3.79185	4.81415	4.39966	4.90523	5.63847	3.7258	8.57556	8.13394	5.57081	7.24876	8.48766	4.15857	9.01754	4.97534	4.10763	3.22598	8.28094	3.36243	3.21368	4.14711	7.20827	6.44641	9.96006	9.75843	8.14388	10.0056	11.1885	11.7357	5.60812	3.2003	3.24582	3.55213	4.57612	2.9412	5.37908	2.96836	3.46081	6.26831	2.71112	3.51867	4.54367	4.36709	4.79377
229435_at	GLIS3	10.5522	8.97238	3.14631	7.9214	3.52019	8.16005	8.80529	9.09259	11.204	10.8207	10.994	3.12783	2.50185	4.35025	3.28551	8.35048	6.74668	2.9962	10.343	10.1302	9.55752	8.52225	10.3762	3.75925	5.87819	8.7584	2.5065	2.80027	5.78883	3.04672	3.84518	3.35494	10.4355	8.95084	2.84266	2.64086	4.43696	7.65234	1.22977	2.2217	3.04417	4.5674	11.4923	7.65418	9.54191	11.2428	10.3923	7.57316
232136_s_at	CTTNBP2	1.50014	1.62927	3.761	4.73841	3.13424	3.47628	8.51329	0.22629	2.77264	8.30793	5.41535	6.23778	6.478	7.45163	6.41454	6.91518	4.53193	1.75165	7.92002	6.61802	6.38878	4.78778	4.79531	4.25202	6.21305	2.71662	3.21228	5.07541	3.35391	4.12405	3.22956	4.41826	2.51312	4.08193	8.74596	9.62742	7.6182	4.85902	8.23575	8.68878	7.65393	9.08686	11.4721	3.66537	5.64255	7.93815	4.14845	2.2453
1557014_a_at	FAM201A	5.94845	6.84923	8.68382	5.89312	8.576	4.34614	3.07042	1.65055	1.47667	4.3532	3.1171	7.75339	9.13133	7.36881	9.10919	8.19841	8.77306	8.13314	8.37869	7.28696	6.22601	2.57967	4.69858	6.57506	8.09862	7.35953	6.03891	2.90576	8.19541	2.26374	3.54993	5.99988	2.84474	2.41477	2.71166	3.93105	1.44402	1.61833	3.27694	2.24185	1.20622	2.35414	7.30932	7.19275	3.78493	2.30924	7.31165	7.27516
239294_at	---	4.67883	4.11504	4.21889	3.70968	4.67202	5.31418	6.31907	5.21665	5.12718	4.06909	4.82318	3.21939	5.34029	3.69405	3.76378	4.71584	5.07709	3.06346	4.14067	4.27273	4.79155	4.96497	3.40875	3.69999	3.4158	5.00476	3.95576	10.2197	11.0525	11.382	11.4741	9.91164	11.2025	7.81136	5.03194	3.11456	3.20605	4.20038	2.99062	4.29671	3.09415	3.85464	3.41208	3.98596	4.17091	8.48343	5.26268	3.56754
229390_at	FAM26F	6.90847	7.11669	3.62588	7.66499	1.78893	7.19121	7.48015	6.79279	5.56081	7.7578	5.12234	2.96405	3.48011	3.8492	2.42233	2.74242	3.71872	3.7889	3.71136	4.57003	3.46145	7.74562	5.58335	2.4544	4.01677	5.17523	3.25296	8.58691	9.94335	3.19261	7.32978	13.1228	3.43906	8.58649	7.15841	3.4822	1.40738	2.86271	3.41778	3.0959	5.75254	3.52392	4.01848	4.31751	8.51956	3.29995	4.10835	3.22875
206504_at	CYP24A1	2.44034	4.78489	2.84239	5.77651	4.73434	8.12353	4.42249	3.14395	3.23403	5.30931	5.26148	7.88057	4.39869	10.6266	5.44266	7.54943	4.5091	6.57025	13.6603	14.0896	4.26699	4.77785	10.4169	10.4306	6.00865	5.2755	2.71529	4.1641	3.41534	5.59623	4.28157	9.01462	3.05705	8.11098	4.23068	4.0334	4.08234	5.21132	5.11757	3.04211	3.852	4.61903	4.48228	4.32417	5.45558	5.04477	8.03863	5.53313
212999_x_at	HLA-DQB1_///_LOC101060835	3.18728	5.11128	5.96849	3.83427	6.85405	2.8125	7.0037	3.61201	2.54023	4.28515	3.34206	8.36837	6.16775	4.87709	7.16841	3.62675	3.20498	7.6283	3.7304	3.24518	4.41557	9.60381	4.2639	5.14833	5.14549	4.05512	4.30271	3.09398	3.20058	5.77835	3.29126	2.37821	11.6406	4.21974	8.14685	5.22088	3.18487	7.90364	5.71845	4.47954	4.18809	5.10072	3.53859	8.13628	2.70321	1.64465	2.71482	8.27736
1559459_at	LOC613266	4.70471	2.56759	3.81899	3.34729	3.60199	2.35308	2.5962	3.36674	2.73184	5.26221	2.75433	3.52496	3.9274	4.44005	3.9345	4.58245	3.04652	4.40164	4.38654	3.63662	3.21585	3.86682	2.85221	3.35944	2.62025	2.85534	3.65512	3.33072	2.6712	3.97211	4.78798	5.44194	7.76143	3.24494	4.50877	4.25104	3.42336	4.9856	4.31099	3.47545	6.56821	3.76486	4.55817	3.83432	9.19509	10.1808	3.20218	3.56108
205728_at	TENM1	3.24286	10.0546	6.8891	4.18206	6.80606	5.83139	10.2895	4.32407	5.92386	6.52212	9.52529	5.21937	3.55531	4.37939	2.25618	3.07894	2.79536	4.80887	3.61821	5.2507	3.38513	4.32393	4.239	4.72272	8.35992	5.75004	3.03126	10.4252	5.5428	9.98278	8.33547	6.09407	8.90014	4.59237	3.72223	1.68636	7.49928	8.25671	3.43607	4.03587	3.35988	10.0194	4.71013	5.29955	4.06974	5.61886	3.47537	4.90841
214608_s_at	EYA1	7.26845	3.00908	2.68104	3.44121	3.06123	5.13127	9.53831	10.7834	3.87579	8.51513	9.21159	4.11748	3.76053	4.03525	2.95812	4.78947	4.34043	3.7778	3.07287	2.87646	7.9325	7.67614	3.06712	7.47404	5.3554	8.06625	3.066	2.46197	3.49268	3.80165	3.74552	9.15369	2.93182	5.51267	7.28142	3.0714	4.74086	9.15781	7.9713	4.51487	9.27856	9.03998	3.21097	6.25549	2.66253	3.77337	3.52283	4.92194
228262_at	MAP7D2	8.44861	3.7362	4.02186	3.71948	4.18634	3.98258	5.35511	4.07291	4.82418	2.85985	3.36111	4.30941	9.36928	4.844	4.07564	3.72911	3.52062	9.74006	9.11432	5.79428	4.96043	3.45664	5.07176	3.00049	4.77358	8.51451	8.17366	4.18589	2.89811	3.06347	3.73893	5.06512	4.0032	3.27525	9.4992	3.55779	2.85669	6.41622	6.8447	5.47209	10.1666	3.70314	6.43047	4.79456	7.50706	5.30169	4.19758	5.35792
238877_at	EYA4	9.52836	1.95362	3.2996	6.40071	4.83811	8.81847	11.1965	11.2961	11.8113	10.5894	10.699	3.63619	3.16011	7.02859	4.4508	2.79176	3.69528	8.73175	10.0414	2.06605	9.28326	3.41004	6.96184	8.89498	9.40021	11.2678	8.77015	2.26186	2.70927	3.59011	3.51148	2.26488	4.65074	8.51733	9.74444	9.58745	5.87477	4.56834	10.6092	11.5734	9.21756	10.0612	2.90257	9.15653	10.9863	10.7271	3.66343	9.44226
200665_s_at	SPARC	13.6791	15.1494	4.09707	2.8881	2.27452	13.4699	14.5874	14.6999	14.5602	14.6748	14.5001	4.8157	4.36929	9.6839	3.96887	2.64605	4.85161	3.73127	5.46511	8.27399	13.9178	12.8884	14.0076	5.45007	3.88056	3.59393	5.30318	7.18413	3.79459	9.74639	7.59309	4.20788	4.54224	13.0041	14.1029	13.5655	12.9262	14.5636	14.442	13.2521	13.6854	14.4152	6.39263	12.3701	6.8136	5.99797	8.55299	12.3763
236293_at	RHOH	2.9643	4.23769	6.28343	3.58889	7.63789	3.11742	3.27009	3.03058	3.51389	2.7674	3.1205	7.4646	3.92867	2.79786	3.40363	3.55089	2.60729	4.32706	3.74981	4.73067	5.17824	2.87987	4.35657	4.31118	3.35173	5.56939	5.31047	12.1853	5.47444	8.45231	10.8963	8.43834	5.89459	4.5073	3.7266	4.44505	4.28121	3.95083	1.80331	3.05434	3.23648	3.44606	5.194	2.85959	2.10156	3.14011	2.74595	2.5012
224341_x_at	TLR4	3.9087	7.78668	2.36229	6.55022	3.71782	7.18271	4.84053	8.66443	9.91489	8.51702	9.43989	7.67386	2.9459	2.43421	1.94688	6.3896	4.25427	5.53913	2.78058	7.83391	9.45156	7.73231	4.31627	2.05857	5.77737	8.4459	3.27287	2.63943	9.12121	2.75835	4.90776	9.73035	3.57427	3.52777	7.87574	4.12766	8.87347	8.60395	7.1385	4.1297	8.37177	5.40278	5.39121	5.23886	3.37753	3.7925	9.22258	2.32701
228974_at	ZNF677	9.22438	4.74557	3.00105	4.48368	3.09018	9.66995	6.09137	6.95745	8.85527	9.59517	8.45908	2.72544	2.76492	3.77828	3.81218	2.61601	3.19846	3.67048	3.48955	3.13193	3.17598	9.4989	8.39009	3.82697	9.64678	4.08594	4.01059	7.0402	6.2525	6.98678	9.61956	5.38459	3.17051	3.82759	5.78545	3.91296	6.44865	5.17721	4.83185	7.66782	4.91245	8.61487	5.27408	10.1064	3.92062	4.83203	2.12217	9.74416
211981_at	COL4A1	10.6615	12.8096	4.16133	8.8248	4.06185	9.97804	10.0064	11.4427	10.3188	11.5748	11.1772	4.0524	3.911	4.31449	2.84298	2.87489	3.54496	3.21996	6.39105	9.81924	11.2416	2.99911	11.7348	3.80797	6.2812	8.29624	4.49959	2.96107	3.78011	4.38497	4.20495	3.50666	2.95564	3.18047	8.69531	8.60621	5.36481	3.88303	4.00541	4.78856	7.64165	9.41142	12.6612	8.04315	8.70594	10.6179	7.0404	8.87885
236277_at	---	2.9718	3.45655	4.77544	2.46772	3.65436	6.90564	7.90363	1.61252	8.38838	5.84313	8.37199	2.96385	1.89335	3.69493	2.21561	4.31593	1.65937	2.31888	4.60395	7.94133	9.45553	9.42173	7.39117	7.09998	4.31042	11.8867	4.23376	3.75341	3.85348	3.42229	5.80906	3.17915	5.37747	2.15593	4.82003	8.55948	4.64992	8.20558	5.30183	3.54775	5.13634	4.07401	2.97101	7.55422	6.81109	4.45758	7.87083	8.76246
201839_s_at	EPCAM	5.20595	3.08037	14.0531	10.2994	13.3385	4.97852	4.88721	4.92475	3.01536	3.37464	5.43057	14.9374	14.7319	14.3915	14.7389	14.6791	14.5482	14.5472	9.44289	12.62	9.91793	9.53843	3.36245	8.73092	14.3898	8.19698	6.94438	7.34426	5.69069	12.659	3.5323	12.785	3.02161	4.8129	4.15007	4.38083	3.90269	4.79035	5.93058	5.03112	4.90694	5.30454	13.0769	11.0951	14.0536	14.1966	13.084	11.5058
1554921_a_at	SCEL	3.03752	3.72255	3.76923	4.00729	4.83199	2.51376	3.85614	2.87984	4.95595	4.23285	3.44537	4.68063	4.11268	2.74801	5.51674	8.61534	3.05721	5.3112	6.63657	8.65804	5.00941	3.34451	5.4769	3.29616	11.363	4.54817	7.23106	2.46294	3.43891	3.66458	2.36972	3.50732	2.94097	2.60115	3.37786	3.93597	2.08265	3.83202	3.21227	4.45798	2.72844	5.01372	7.08574	2.8978	6.86829	6.64023	11.1919	3.66785
202765_s_at	FBN1	10.7794	13.05	3.00791	8.36505	3.1484	10.1789	9.60831	12.6468	6.74935	12.328	10.0594	4.71043	3.00518	2.82425	4.22663	3.26246	3.49168	2.82713	3.4881	12.2587	9.67458	8.56323	9.47765	8.58489	4.64035	8.52767	3.5829	5.80566	2.93375	4.08748	5.54368	3.38634	10.704	7.08566	5.42014	5.43601	5.32921	4.16188	4.55876	2.87142	3.4158	8.86327	10.3586	7.45866	6.42267	3.21423	4.8387	7.71995
202718_at	IGFBP2	4.04671	3.51376	10.4732	4.01556	11.377	8.29567	9.87893	12.6058	14.3379	13.2311	14.5039	11.9505	3.19788	10.9952	9.09694	3.91725	12.096	10.0668	11.2484	3.3942	7.28314	3.41766	9.58746	10.5457	11.5234	10.4027	11.4272	12.5868	7.12265	3.43216	9.60237	4.88706	2.78078	4.82239	8.59166	9.0884	7.01888	7.73919	7.41166	12.4812	10.4267	11.4349	11.5734	3.77896	8.5926	13.1714	10.6117	3.80082
208747_s_at	C1S	11.9744	12.2609	3.67176	5.77805	3.68502	9.29164	11.9266	12.4449	5.35114	12.886	4.51256	4.96854	4.92546	4.89782	5.38924	3.88761	6.50612	4.83696	10.9228	12.4914	12.5676	12.3428	14.5567	10.7987	5.54599	9.92829	6.22467	4.15601	4.18254	4.70246	4.25146	5.05754	3.27489	2.25864	4.05121	7.02005	4.21219	6.02461	7.76474	7.94454	12.1066	8.61726	5.79952	8.25653	6.06311	2.67839	3.44662	10.3025
213800_at	CFH	8.73716	10.4426	5.0611	5.0674	3.56313	6.48221	9.64234	9.83151	6.17706	8.68897	6.5244	2.81003	4.23197	4.50238	2.09154	9.34697	4.41358	3.00846	9.97998	8.46415	9.98486	4.74849	9.2288	8.2902	9.19874	8.82889	2.50747	2.03782	3.26976	10.1602	4.5132	8.2291	11.6909	4.20124	3.66122	3.88122	3.49671	6.08553	2.29205	5.03998	4.20157	6.31968	3.49102	3.03654	7.27372	5.74164	11.2157	2.18299
211796_s_at	TRBC1	5.77789	4.81512	5.83014	9.61735	5.62737	6.91882	4.30136	4.23976	4.61326	4.18179	4.26105	4.36444	5.90077	5.41808	5.61421	4.93583	4.87278	12.7635	5.37314	4.44481	11.1621	5.02296	3.88766	4.08401	4.9257	3.75433	3.18951	15.0073	5.62708	7.03202	12.0843	6.79818	11.9389	4.68005	4.37679	4.13266	3.57639	4.57322	3.08472	5.14022	6.17303	4.75838	5.0272	4.54919	4.07988	3.76455	4.24492	4.41579
205893_at	NLGN1	3.23573	8.86687	1.86084	2.09584	5.18977	8.33052	8.45522	6.87476	8.93165	7.97827	9.76287	1.97246	2.94714	3.01001	3.25577	4.03792	4.13437	2.29818	3.05237	1.89974	6.86427	2.64407	6.66053	6.74807	4.82744	5.33437	6.52691	4.99499	4.39535	2.23382	3.46975	8.64988	5.44298	8.37533	9.74446	9.55752	9.4694	10.1666	9.92728	7.98069	8.52641	9.1189	6.6595	1.60712	5.03584	4.16275	2.23926	4.4339
205670_at	GAL3ST1	2.60518	6.9723	3.08174	2.87533	3.68272	3.41727	2.83153	3.34839	3.72066	3.91636	3.3304	8.69594	6.87189	6.34854	5.44701	8.20292	5.9492	7.67355	10.0838	10.0524	3.15301	3.45171	5.20964	4.22344	3.77599	4.88497	4.05119	2.69853	3.50413	4.3488	4.43153	4.23246	3.74599	3.74172	3.59396	9.19119	4.15942	3.89846	3.76105	6.18577	3.88198	3.47608	6.60406	5.14379	5.52738	7.01218	8.62307	5.63075
209292_at	ID4	9.30744	3.63658	5.98963	3.59163	5.5918	5.26393	8.99099	5.34091	7.76826	8.40129	5.71443	3.82489	6.56549	5.65871	2.41851	3.11266	2.54012	2.97213	5.18212	10.4592	4.85022	1.58511	9.20704	7.39197	7.55088	5.45733	8.22666	3.91484	5.07771	3.29706	3.95389	4.46885	4.64496	2.49482	9.39706	8.68438	6.84687	8.48335	6.38903	7.06976	6.57569	8.62429	11.9996	2.18392	7.92419	10.4791	1.3849	5.62053
226864_at	PKIA	7.54368	5.06317	1.43241	2.63107	6.24723	6.21151	3.65965	6.95962	5.80947	6.94095	6.56098	4.44491	2.68918	4.92596	2.9307	1.92424	3.63622	6.18141	3.30592	3.42449	8.56579	6.14489	3.33202	4.69718	6.06345	6.58272	1.91436	8.72237	2.62766	2.96413	7.72205	3.6122	8.66048	9.14247	3.59027	3.27056	3.38208	3.8201	1.03549	6.88214	3.24502	2.55438	4.30278	6.72805	5.72344	2.12297	2.90541	7.03955
222925_at	DCDC2	4.60634	5.22705	8.79451	5.31097	8.94987	6.13467	4.86722	5.14768	4.57591	4.17037	5.37004	4.40063	4.81182	4.55792	8.33963	3.7121	5.33259	4.21543	10.0333	8.55377	6.81687	2.70651	3.65649	4.48082	3.42208	3.62538	8.18869	3.43087	4.14994	4.78921	5.01642	5.14437	4.98714	3.46165	4.90688	8.61687	2.94102	6.33047	8.10918	8.12867	7.48966	3.69426	12.9757	8.3336	11.1004	11.4664	7.87777	6.74392
201150_s_at	TIMP3	8.55242	14.6591	11.9699	12.0621	4.15053	8.32855	13.0265	12.2077	10.5117	11.557	9.13827	2.66532	4.46438	5.73026	5.46803	4.85651	4.49695	6.73338	4.1454	9.1252	10.6568	11.2653	9.1803	3.95207	4.70699	7.81384	5.48312	2.72407	4.21112	7.10568	5.62954	5.34396	4.18285	5.04783	12.7949	13.4052	9.92848	10.0424	12.7214	10.5896	12.9075	11.5718	6.68226	5.72751	12.0939	11.3526	9.1279	4.73521
204619_s_at	VCAN	10.1844	12.1003	4.68663	3.83194	5.45411	10.1217	11.2851	11.2586	11.6789	12.1767	9.58306	5.39487	4.09784	8.37881	2.48554	2.48131	2.90736	4.03063	10.3593	11.6254	10.4481	10.5373	3.80064	6.08123	2.68509	5.71152	7.72611	4.07079	3.7507	4.93292	4.353	2.96432	11.1326	10.7868	6.29749	3.53854	8.69114	6.4428	7.92214	9.69645	3.21203	9.30406	10.6415	4.80796	10.3175	7.91307	4.6256	4.2302
202310_s_at	COL1A1	13.1069	15.1132	7.40264	6.35014	9.57391	13.0255	10.1356	15.417	5.8611	14.4936	8.42927	4.82065	6.73077	8.46795	4.8643	4.40055	6.32139	6.00779	6.52261	9.06398	12.8541	5.50657	13.306	9.21726	6.60129	8.49145	5.95689	4.00479	3.698	5.8374	3.77421	4.32813	3.44103	9.04882	4.17475	2.89495	4.59844	4.38569	2.41184	4.64796	2.6085	5.76939	6.36723	10.4503	8.13588	7.12674	8.13071	11.2535
213797_at	RSAD2	11.0773	2.85219	3.43455	6.58775	4.45497	4.54026	4.99965	11.3818	4.09328	8.59723	10.5925	2.70102	8.98244	5.16221	5.68076	12.2222	4.20575	4.27004	4.86631	3.79312	6.00391	5.88751	12.3084	3.63058	5.69529	3.52254	4.12296	7.83396	4.57386	6.33711	7.77456	8.90314	8.37249	6.02228	4.2766	2.92681	3.95643	5.26104	2.78324	3.20875	6.15769	3.58051	3.7901	3.61375	4.70075	4.54095	6.88376	4.92039
211029_x_at	FGF18	5.35997	3.71103	4.63758	2.5607	4.46078	3.34544	3.04355	4.48679	3.32882	4.08389	5.72677	4.26658	7.12219	4.59384	5.88022	3.74871	4.18752	7.08493	4.23259	5.20128	3.98789	5.27455	8.39074	2.96305	4.54429	3.01573	3.87325	3.29362	4.00959	3.89081	4.30696	2.7185	4.85585	2.80524	2.94616	3.1041	3.1496	3.27726	3.81314	3.57227	3.58071	4.04358	10.9887	2.8989	10.2238	10.7974	3.5578	5.57354
226695_at	PRRX1	10.3136	12.4858	4.60591	5.01064	4.16426	11.8311	11.718	9.16856	10.2385	11.9059	10.8656	4.34011	3.36674	3.65705	8.23499	4.73645	4.21546	7.3601	5.76824	3.48049	7.41797	6.45437	3.4603	11.4061	6.46182	5.10416	5.16289	3.71326	3.49387	4.91061	3.87276	6.53228	3.7538	10.333	12.4732	6.28109	9.90109	3.91761	3.25259	3.19453	7.43105	11.9552	6.5557	6.71672	4.97203	4.95562	4.77897	7.40413
236297_at	---	9.03814	3.09856	7.07028	4.99958	4.81245	4.39694	5.14045	7.95947	4.19266	6.80295	6.54695	2.40061	6.88909	2.45914	3.29773	3.47704	2.40583	4.93307	2.94888	7.02371	5.37984	2.99821	10.264	8.39054	5.05308	4.94069	1.45918	3.36707	6.4374	2.43936	2.90109	3.77119	5.75147	2.83263	3.53556	3.38743	3.35314	6.26277	5.80294	2.66279	2.35581	5.66718	2.99088	5.72799	7.07321	5.40829	0.79712	6.12932
205030_at	FABP7	5.5285	4.72957	4.63717	3.62747	4.85561	5.83206	6.4531	6.19782	14.7738	12.3719	15.042	5.7651	4.36447	5.88562	5.20661	5.09384	5.35056	3.48324	5.52941	5.52977	3.22252	5.34486	5.08884	4.48724	5.75502	5.9613	6.10584	5.70073	5.79064	5.22657	4.94932	6.28406	6.12558	5.53518	7.45158	11.1709	12.1228	10.7402	13.0913	12.206	10.6188	15.0091	5.90954	5.06751	5.9783	4.92926	5.48061	4.20272
209829_at	FAM65B	3.71889	4.26092	2.46285	3.14551	4.14659	2.34307	5.35254	4.67889	8.02306	6.76255	8.36334	2.90315	4.22064	4.47799	7.72742	7.27464	2.46675	3.26491	3.49166	2.36091	6.77291	1.83795	3.43759	6.95462	3.63987	5.62285	4.32131	9.09034	4.16918	2.97219	8.27898	3.96798	4.71137	3.18266	7.49811	10.0458	7.30853	4.30949	9.88033	3.68875	8.9523	7.41075	2.32316	2.64699	4.45128	5.06277	4.47944	5.18717
230573_at	SGK2	4.08175	4.38748	4.23777	3.41651	4.30667	2.81182	2.67293	3.66277	3.45633	3.44279	2.48569	10.7861	8.37697	4.86651	3.84817	9.27249	7.4596	5.40045	5.91498	2.32701	3.09552	3.88591	4.73097	5.83609	3.10981	5.86205	2.19338	3.1914	2.97447	4.18611	3.68353	3.35817	1.97902	4.36894	3.85933	2.99474	2.63924	3.48978	2.44553	3.73826	2.43392	2.28878	7.8293	3.12274	5.73275	3.94416	8.77557	3.92626
219985_at	HS3ST3A1	7.43719	9.79939	4.03081	4.33213	3.88006	9.26347	10.9372	10.2461	13.6338	9.49383	13.4357	4.0905	4.81419	6.12015	5.30941	4.45169	3.00946	5.98604	2.49644	3.91746	7.66476	6.65982	9.01348	3.43308	3.74477	9.85264	4.39805	3.12087	7.10479	9.31714	3.46158	4.83518	9.99549	12.5733	10.5462	4.43199	7.60514	3.78	5.66268	2.72152	4.8527	5.17377	5.44169	11.0735	5.56754	8.68132	3.7436	10.1314
232164_s_at	EPPK1	4.08593	3.52727	10.9488	5.33534	11.1111	4.28525	3.74262	3.03535	4.40153	4.86122	3.22876	6.46051	11.7827	10.3415	11.1758	11.0203	8.16156	7.87907	5.32608	9.02737	6.59426	4.57915	8.75369	9.19679	9.99893	7.71696	4.82821	3.70807	2.88817	10.8517	4.99551	3.20736	3.79213	3.3929	3.08783	5.37353	4.30555	4.1761	3.25883	2.75486	1.81932	5.09978	9.13774	8.01618	8.19096	11.8667	9.29578	8.22858
227646_at	EBF1	8.60326	10.2131	3.19169	3.05924	3.40047	9.862	9.5363	10.5953	7.49798	11.2023	8.43194	4.3327	3.09821	3.27794	2.96071	2.33042	2.97876	4.71142	8.57396	2.78745	4.03332	4.40461	5.38546	6.79597	7.52599	8.51748	4.1036	3.12186	3.87953	2.24176	3.64461	3.51727	9.65763	6.18601	7.40717	7.183	9.99697	7.81996	8.31963	5.84355	6.75202	9.07503	3.17205	5.97503	5.78741	3.9007	4.75274	5.27987
235489_at	RHOJ	4.80641	7.71198	3.87839	5.81365	5.07552	9.24932	5.9233	4.73879	10.3489	10.6994	10.1064	1.8733	2.48726	2.61214	3.71551	4.08588	3.81431	2.85793	4.17016	6.62895	5.68997	3.92768	5.84339	1.66697	2.83136	4.97771	5.81954	2.64043	4.79395	3.10605	3.85731	5.6502	5.06164	7.2245	10.5299	10.6493	9.94798	10.1849	8.8368	8.02251	10.6206	11.0965	6.45398	5.41846	4.03182	5.08888	7.72611	5.07492
213765_at	MFAP5	4.79285	9.05224	4.62224	4.17698	3.76358	6.45194	5.01533	4.37678	3.75113	6.74878	4.83342	3.14046	4.75145	3.18523	3.67922	4.81975	5.08951	4.02652	4.3038	9.22486	4.8559	4.72159	11.6464	3.94284	4.26363	3.57713	10.2678	4.09006	2.0269	4.35378	4.06619	4.44787	2.9517	5.41668	4.29822	4.07787	5.53275	4.43971	3.30534	3.24392	3.88005	3.70828	12.5946	8.05836	4.32988	8.54614	3.43517	8.17324
224964_s_at	GNG2	6.69299	6.16253	4.55091	4.50068	2.22316	7.41073	10.9221	5.9266	8.60922	11.5909	9.2069	10.4999	3.69331	5.01879	1.00573	3.11285	6.84183	6.82743	5.38497	1.62401	10.0298	10.3744	1.40839	3.90499	4.08929	7.03428	3.44331	12.2191	7.90082	2.87067	10.3627	5.76837	12.6827	6.91447	10.7404	10.7141	10.7873	9.40406	9.37822	8.72443	10.616	11.5219	4.96875	6.00034	8.99632	5.03	10.9627	5.99352
218806_s_at	VAV3	6.6479	3.36147	8.84619	4.14392	11.8716	3.3998	7.8213	5.16174	4.40312	6.53587	5.06254	3.56485	3.9369	4.36406	3.80795	3.39913	3.26422	3.3615	9.0462	7.94816	3.05726	3.82486	4.21024	4.19495	8.92195	8.23797	5.38949	11.1591	8.33893	3.38783	9.49436	4.27278	4.3267	4.01337	4.46032	6.99938	8.50512	4.05869	10.7516	3.93811	9.32666	7.66173	11.8728	3.34237	12.0965	6.77407	4.35478	3.42013
230193_at	WDR66	2.96386	4.15758	4.06352	5.37915	7.49304	4.619	4.2793	4.03705	2.3235	4.62075	4.74769	3.59989	3.49009	5.4975	3.84672	3.50399	5.08303	4.40216	3.7507	3.22717	4.82601	9.96377	7.44727	10.0434	5.6361	5.44193	3.52969	3.82168	3.6134	6.36398	4.62381	3.27814	3.95573	11.7478	3.71542	4.25478	4.47994	3.07842	2.02949	4.77649	2.47159	3.53806	3.31717	10.2701	8.66547	4.85475	4.35386	10.8014
212344_at	SULF1	7.11751	13.6802	4.89946	3.87952	11.9895	8.25081	2.51878	7.35021	3.53028	12.0835	3.4036	4.25937	3.37851	4.87719	2.48616	4.85532	5.23913	4.70576	4.88311	5.88037	12.9746	4.72174	11.8009	3.32861	4.84414	5.55196	7.90052	2.97325	4.2953	6.00444	2.55808	8.3861	4.32717	3.85287	5.06258	5.1407	4.8459	5.36853	4.74298	3.83941	4.8307	9.50781	8.41845	4.10361	6.73458	6.23308	4.21598	5.64156
230309_at	BHMT2	4.84978	3.53526	4.22465	4.36359	4.41367	3.36865	3.99475	5.12323	4.12765	4.12863	2.42906	4.79785	2.66825	4.83811	5.50929	3.05994	4.46251	4.91361	4.69486	3.71197	3.8952	10.6017	4.80953	6.73886	9.393	3.3707	4.18548	2.85121	3.20696	4.08627	5.302	4.90775	3.79668	3.16819	4.48509	3.11014	3.96736	6.14997	2.74343	2.92801	2.65664	3.95968	3.92702	4.00811	3.78146	3.22951	4.49645	4.7751
202952_s_at	ADAM12	11.0993	9.5474	3.26061	4.89084	3.70374	9.29216	10.228	11.2043	10.4184	12.0689	12.0205	4.90085	3.01142	5.37182	2.49721	4.02609	3.28022	3.85689	5.59464	9.47294	7.23062	3.14386	8.05755	4.2995	3.94877	8.55446	3.88968	4.61632	4.38781	4.95225	5.4036	3.62743	11.7112	5.71483	5.95289	5.85829	7.30971	4.98395	5.20987	4.63428	4.95467	9.20422	4.29979	3.3537	4.5039	3.7608	4.60619	5.42803
227803_at	ENPP5	3.44	3.47265	8.6691	1.99735	10.4719	4.41352	3.04446	3.89581	7.955	6.75436	8.74333	7.37679	9.04721	8.9312	9.7025	7.10738	9.12504	6.50956	2.82821	4.33801	5.15918	1.68246	6.35939	6.65618	9.30665	0.806628	3.73937	3.99977	4.17276	3.83446	5.74815	3.24991	2.17682	3.74648	5.03147	3.74574	3.86417	9.55764	9.55225	7.37518	7.54347	3.22226	5.87907	7.44416	10.0559	8.41486	8.22638	8.22786
204674_at	LRMP	3.07458	3.34947	3.98043	3.54606	4.11668	3.47708	3.9888	4.62107	3.67996	4.74931	3.18038	4.00114	3.70634	3.78408	3.55057	3.55626	3.79009	3.8729	3.58944	4.83098	8.67866	4.74808	3.24691	4.38693	3.482	4.80352	4.10349	11.3661	11.1332	9.39902	10.8877	11.0983	9.29009	3.71059	4.6446	4.20375	4.14658	5.47802	3.84005	4.47549	3.97759	4.55278	4.3638	3.86202	4.22287	5.05543	4.58196	3.40994
218717_s_at	LEPREL1	11.9034	10.525	3.68795	11.0326	3.01591	9.29795	10.9117	11.2124	9.41094	11.4856	8.52636	3.16995	3.18876	4.06512	2.1204	3.30723	3.32658	4.8706	9.70671	9.11534	10.3758	12.605	12.1617	9.29464	7.96825	10.3208	2.16839	2.49213	3.40856	4.05259	2.7007	2.37856	2.92244	7.29721	10.5316	2.57661	9.38865	2.87074	10.3274	8.09853	9.4323	11.7785	8.69897	9.76798	7.4112	10.6116	12.6236	8.84209
219856_at	C1orf116	3.19191	2.84766	3.69219	4.3996	3.60959	3.76571	2.81165	3.64456	2.73916	3.2835	3.96624	9.10386	8.94309	4.94631	7.96717	9.80028	8.864	9.51102	6.78525	8.7498	3.843	4.89382	3.49006	3.55314	8.56114	3.15563	5.1925	3.77504	3.42457	5.44317	2.98129	3.69847	3.51526	3.64054	3.41255	3.46157	3.36696	3.82762	3.53787	4.82317	3.84962	3.61619	7.67665	2.6342	7.89732	3.07679	4.38373	2.7104
213416_at	ITGA4	8.41454	6.7399	4.68642	4.59967	4.03776	7.60943	10.3982	10.4061	8.85347	9.93177	11.4393	3.33768	3.33612	3.96486	4.00603	2.59864	3.02446	5.66686	3.51026	4.02041	7.21712	3.89887	7.20212	5.30907	5.25451	8.43579	2.86144	12.6433	12.1506	4.43039	13.2799	7.79731	12.6746	11.4842	9.41229	8.74084	6.50897	9.25747	9.31473	5.15027	9.07063	10.7365	8.89737	6.96832	3.69829	3.57267	3.8013	7.45577
209840_s_at	LRRN3	3.84364	5.97675	2.54234	4.08597	11.4937	9.58544	8.09836	7.24506	4.87767	7.67445	5.72383	2.8661	3.27728	3.31696	3.24815	2.65042	4.01778	2.97862	4.98777	2.90357	3.20146	3.89449	3.39047	6.39243	2.55945	5.15216	10.3295	3.69787	4.36524	3.36753	3.53188	3.2654	8.19535	4.04678	8.35708	3.77041	4.25156	2.9119	2.67338	4.02872	2.80359	3.98627	5.49091	3.38267	3.42532	3.61166	3.5037	4.08741
230746_s_at	---	11.5731	9.27064	9.59369	11.5682	10.0002	6.03282	11.7681	11.4981	11.2057	9.80444	13.1761	3.73351	3.2467	4.57521	3.37963	2.45576	3.63218	2.50227	10.1336	11.3987	11.0071	12.6522	7.7901	14.3168	5.21452	9.62336	3.14747	4.3984	4.20751	3.31913	2.6558	4.92006	11.961	10.2976	5.78068	2.65936	7.22089	4.73895	7.6719	10.248	2.44136	6.41769	10.0442	4.39543	4.48013	9.85212	7.20184	5.95146
219630_at	PDZK1IP1	3.7083	4.49609	5.64482	8.52691	4.9761	4.6507	5.83668	5.57658	5.31598	4.65727	6.41143	6.51957	9.66188	6.65448	10.5389	11.0849	5.65689	5.0985	8.06309	10.543	5.34828	10.462	12.9749	3.89595	4.14924	4.582	4.24669	5.99135	5.27709	4.13512	4.78921	4.75362	4.40027	5.19903	5.65261	5.43144	5.51092	4.11112	5.99042	4.61928	5.41698	5.79307	12.5913	5.38182	4.65692	7.87853	9.29085	7.88916
225809_at	PARM1	3.79245	2.44575	6.19392	4.24534	4.53981	8.82864	3.58618	6.36316	7.6695	3.66026	9.31306	4.07463	8.23719	9.44358	9.44661	6.33259	10.3562	5.19412	8.94633	7.71877	3.06933	3.28051	3.51117	3.89467	4.15011	3.41568	9.92063	4.21625	3.31003	2.84652	7.65881	9.80639	3.4621	3.49054	3.00033	3.46831	3.95725	3.75677	3.49271	4.2081	4.40369	4.14416	8.30065	4.21129	8.70383	3.82054	7.75048	5.59851
214053_at	ERBB4	3.04161	4.6088	10.9198	4.67621	10.6624	4.26	3.98756	4.37145	4.50595	5.85759	3.22	4.1827	3.75359	4.74377	2.65754	4.55286	4.47938	4.13328	4.38717	9.15666	5.90593	4.126	4.02134	3.19726	5.15229	4.29374	12.6696	3.36002	3.99904	4.84038	4.01414	4.30864	5.85335	5.50482	4.35738	3.41307	4.60442	4.89898	3.93859	5.20404	4.26519	7.55383	12.0329	3.84138	11.0871	10.4316	5.32848	5.63253
206987_x_at	FGF18	5.28789	3.9033	4.47936	3.17825	3.66789	3.23554	5.37333	3.9725	4.97071	3.83038	6.42469	6.11612	7.32939	4.03444	5.22395	2.92688	3.52273	8.42104	2.94804	6.54627	5.4702	3.00394	8.66671	3.77747	3.89264	3.61628	4.22115	4.4042	2.92256	4.69523	4.0348	4.68533	3.80623	3.01591	3.27604	3.31963	2.82287	4.27226	2.46731	3.57936	3.12146	4.11818	11.2132	5.10507	10.405	10.9818	3.92365	6.01183
231798_at	NOG	4.64116	3.28341	4.37368	10.7898	5.17113	10.1418	3.78888	4.39251	7.84244	5.68803	10.5123	3.34136	3.2984	3.94536	3.33025	2.81059	4.40136	3.2559	2.97719	7.74775	4.74573	8.79065	7.65079	7.29234	6.58412	5.33585	4.23166	8.36396	8.09693	3.04673	4.8293	5.37305	3.10192	5.06303	4.66477	3.91804	4.16802	5.23799	4.05273	3.27495	3.27152	5.30252	3.76239	5.88123	10.838	2.43769	8.83819	2.78338
227671_at	XIST	4.18969	4.49667	4.06819	3.44468	5.93399	4.38332	11.7144	5.97986	5.60367	3.8851	3.98308	5.29224	11.8484	5.99232	5.83847	11.5814	3.9743	5.44027	4.8407	5.58438	4.25394	4.68659	4.59232	4.19657	2.91677	4.65619	4.35637	12.4536	6.72777	11.6422	5.86406	5.88011	4.77851	4.60421	4.26374	6.04655	4.12437	5.80493	5.49206	4.43289	5.1985	12.1425	4.95329	3.96346	11.0037	12.1166	5.85579	5.52928
212865_s_at	COL14A1	3.63093	8.96299	3.53136	4.87424	3.04341	2.82667	5.25041	6.61005	9.70445	11.345	11.7943	2.90236	2.96532	3.90527	2.13173	3.70566	4.5375	2.70437	4.15682	3.66714	8.15792	3.12776	7.03108	6.64507	3.21919	3.34765	11.5155	3.40491	5.23161	6.50546	2.29605	3.96063	5.12701	3.56906	5.61895	3.71012	5.34476	3.25913	4.70709	4.63329	8.38549	5.27308	4.99904	4.04328	4.83597	4.42382	7.06139	5.14577
206354_at	SLCO1B3	3.52596	4.89532	3.30996	7.31781	4.10523	6.74991	9.1248	5.04444	3.41045	3.70916	10.2695	8.15448	10.3708	7.8633	10.8983	8.42675	12.3987	5.05082	11.1352	11.7016	3.95601	8.28763	4.73214	4.16722	8.87431	6.79904	3.5904	3.19344	3.4251	4.93051	4.86083	5.10924	5.04818	6.36677	4.81861	3.61353	4.42987	4.12138	5.79262	4.52583	4.94882	3.98323	3.77937	4.03207	4.67809	5.16736	10.7806	3.47541
204846_at	CP	5.40705	5.13143	3.02756	3.27439	4.94456	5.10335	5.72705	4.59324	8.4809	7.42729	3.83731	4.92804	5.44483	5.48733	4.36177	3.55895	4.08436	4.44385	11.7825	10.456	11.487	4.85341	5.61688	4.12249	12.5075	6.87656	4.75252	4.83331	4.1875	3.1621	4.24388	4.13002	5.07722	4.62127	3.81049	4.90158	6.05165	5.67835	5.23147	5.86233	4.56062	4.92698	10.827	4.50798	12.8021	11.6353	10.2587	4.81465
213790_at	ADAM12	10.2573	8.75332	4.11448	4.08773	3.17674	8.07994	9.17626	10.6473	9.52936	10.2743	10.9503	3.56221	4.12783	3.87913	3.73088	3.02177	4.34038	4.36271	5.60287	8.58804	5.39931	2.60041	4.70691	4.7005	3.69715	7.22721	3.27204	4.16965	3.53075	3.29312	4.59636	4.14589	10.2391	4.41973	4.91573	6.03595	4.916	5.17169	2.85018	3.27412	3.85608	6.67305	3.56857	4.18114	3.45117	3.00952	3.78202	3.66091
209469_at	GPM6A	5.42851	5.56873	2.67503	3.83527	2.08421	6.96621	10.8645	7.51339	13.1793	9.15956	12.2969	2.23411	3.77383	8.23179	3.80002	4.90733	3.65438	3.72209	3.67509	2.05376	7.05439	5.61415	3.42243	7.39265	5.85161	5.25942	2.89785	3.40446	4.70451	3.82044	7.29796	5.15968	5.78469	3.78172	3.33097	4.69764	6.24665	3.86203	3.24194	12.21	5.80836	5.20506	3.09634	5.40498	5.80099	3.59826	6.30258	7.65797
212158_at	SDC2	10.4361	13.183	9.70708	9.22353	12.7285	11.9775	7.53316	13.3622	12.3781	12.5393	10.6926	4.18841	2.64238	4.57421	3.36007	2.88027	3.00469	3.90795	5.60032	9.66497	10.129	6.19417	10.6464	8.14538	6.96286	9.06378	4.23175	3.34202	7.28751	4.0755	2.93162	4.59817	2.7054	3.1397	9.77766	11.1181	9.449	8.35413	10.5548	5.93847	7.84614	12.5097	12.0437	12.2606	11.622	12.1466	9.70469	11.558
207924_x_at	PAX8	4.9675	3.02996	5.666	4.19925	4.68697	3.86676	4.40158	4.20877	4.51934	4.99375	3.47056	4.32524	4.40812	5.21475	3.89721	4.84009	3.62409	3.79805	3.91785	4.65145	3.21333	5.20251	4.89522	6.12278	3.96887	4.22558	4.37687	3.86799	4.42387	3.996	4.54439	5.66334	3.68531	4.5388	3.37499	6.14164	3.16931	4.00762	3.06364	4.16438	4.2245	4.44746	11.5849	7.67069	11.2289	9.71761	4.14526	8.06788
205270_s_at	LCP2	3.33385	3.44399	4.05127	2.777	3.90196	4.48306	6.0691	4.7384	3.69238	3.15963	3.89547	3.84568	4.00114	3.89237	3.80186	4.59659	4.43018	3.32539	3.8018	4.41217	4.26675	4.20344	5.73885	3.34321	5.25622	4.45487	3.84123	10.6879	10.8006	9.67985	10.4993	9.15059	9.85033	5.10222	7.50958	9.36575	10.6292	8.46216	8.8139	5.25162	3.71444	8.01508	4.89057	3.13745	3.32036	4.22815	4.86311	4.35881
224189_x_at	EHF	5.38866	3.7421	6.89036	9.64753	11.2254	4.53297	3.69367	3.29667	7.8925	4.76461	5.57947	10.4618	10.925	9.52257	10.0745	10.9225	11.5678	7.85909	7.90195	8.2288	3.46876	8.10375	3.16798	6.21796	10.3549	4.63537	3.91063	3.84554	3.7719	5.43223	4.83502	3.75968	6.70329	4.25047	4.65288	4.62237	4.54708	7.00574	3.14296	3.67612	2.86458	4.74371	8.68079	4.34331	11.0133	5.26798	5.59483	3.81976
220327_at	VGLL3	8.92998	10.3015	3.13578	5.98083	3.45919	8.21317	7.10101	8.9455	4.64241	10.0607	4.46288	3.09898	5.93171	3.22302	2.88626	3.15397	4.64004	2.3938	7.32149	6.85155	7.53648	6.74628	9.71973	4.94554	4.77345	7.32405	3.90639	1.22232	3.48086	5.04823	3.86104	4.86	8.83836	9.90218	2.86783	3.79698	4.29462	5.56536	1.41864	5.14727	3.64795	4.14028	2.86043	8.09249	3.06748	4.01514	5.70629	8.74536
214456_x_at	SAA1_///_SAA2	3.93748	4.33077	3.87285	12.0793	4.23683	4.41395	4.7589	7.80288	4.40354	4.55779	4.18566	4.92268	4.70673	5.46019	11.1728	4.45242	4.72615	3.64755	3.95942	4.89796	6.81715	10.4789	14.8311	4.12108	4.78375	4.70915	5.08999	3.96585	4.63562	3.9233	4.15877	4.44255	4.27027	7.14403	3.79354	4.55688	3.94937	10.6009	3.82439	5.73728	4.01896	6.076	6.18218	4.59466	4.41876	4.53134	7.63586	4.65389
238906_s_at	RHOJ	4.84606	7.12652	4.38793	5.79765	3.48642	7.75988	3.66868	3.67076	9.10798	9.19833	8.88779	3.30413	4.78072	4.90656	3.32093	1.96987	4.97681	4.24639	2.354	4.72122	3.74673	2.08465	4.54628	2.47108	2.84376	2.49343	4.77039	2.74428	4.82818	3.46654	4.97798	4.03389	2.42044	6.60521	8.96661	9.05437	8.92532	8.96168	7.19796	6.51677	9.17888	9.80299	2.61712	5.59094	5.40997	5.2644	4.54367	5.95839
203570_at	LOXL1	9.3279	12.4496	5.9096	8.9888	4.37277	12.8172	12.3354	13.8122	11.0329	14.1521	12.4295	7.15523	5.23059	9.34501	4.44971	8.84002	11.3324	9.67147	2.68129	2.64718	10.5418	8.59145	11.7053	9.32312	8.37733	10.7763	3.0609	3.36493	2.58548	2.68551	3.53676	3.6632	4.49865	8.67464	3.65892	9.90841	5.3128	2.87754	2.74364	2.49645	3.05981	3.1691	6.92431	10.8546	9.39172	11.3559	11.6445	10.0539
1569225_a_at	SCML4	2.3694	3.98831	3.90846	2.45173	4.94555	3.81176	5.01359	5.08831	4.37443	4.89306	4.8003	9.36211	4.02338	4.13948	4.30389	4.48424	5.63496	5.00522	4.07543	2.3163	4.36239	4.37727	3.53913	3.44626	5.61881	4.43182	4.02392	4.96311	4.38537	4.32611	5.27461	3.97766	4.51344	5.65541	9.26105	12.8871	5.82592	7.33212	12.4728	5.64204	10.9355	9.79434	5.07981	2.80662	5.46851	4.86477	3.79209	4.14261
209847_at	CDH17	4.19889	5.59717	5.51187	4.5847	5.01281	4.01343	3.55997	4.00286	4.01409	3.62839	4.79351	11.5389	13.3588	4.97871	10.409	8.15888	12.963	4.0535	11.084	7.06853	4.74626	4.65479	4.4281	3.72856	5.01905	3.69802	4.04076	4.35088	4.28361	4.28441	3.97869	3.53445	3.92182	4.41461	4.09716	3.95308	3.99511	6.05102	3.21134	4.27245	5.62946	5.59824	4.47527	3.50146	4.30719	4.50945	5.36358	2.91225
205280_at	GLRB	7.33591	9.70653	7.14722	9.99121	9.25604	9.47866	8.03426	10.839	10.7689	9.56959	9.43221	4.00663	1.72286	3.99252	3.66735	4.17543	2.09476	2.78777	5.37408	10.964	8.50683	10.045	7.2407	7.65215	8.74816	7.59945	10.4366	2.0459	2.02453	1.62679	6.61853	1.23244	3.92281	5.12681	4.20106	2.2757	4.91902	4.1638	1.09679	5.88144	3.86018	6.82672	8.47737	8.72225	8.15054	9.03246	4.30966	9.65074
204724_s_at	COL9A3	2.56508	2.93458	6.61331	3.16965	7.28397	3.28078	3.31103	3.36434	7.5255	8.24678	11.7596	3.48007	6.65569	7.77393	5.10513	4.56366	5.79074	9.44568	3.54853	5.02107	3.58073	3.89589	4.5522	7.48565	4.26764	7.15823	5.41714	5.52619	4.00526	4.41028	7.5718	8.57969	2.64211	7.40301	10.1027	9.26917	4.75328	10.1634	4.13869	3.72748	3.72895	10.5665	3.76836	7.38167	4.00258	3.49239	6.43201	7.99339
244745_at	RERG	6.33385	3.27921	9.51712	2.81588	11.3971	5.27504	3.12485	8.69818	3.65546	7.46777	4.21779	3.95537	2.94731	5.06672	3.98596	3.24072	1.24713	2.76399	5.69515	9.29972	5.55054	3.16846	5.46674	4.43958	6.36172	2.66934	4.76657	3.03493	3.92753	6.37011	3.94687	3.23049	5.12845	0.945738	1.91011	4.048	4.36872	8.09428	3.50503	4.928	3.01865	3.52089	4.69228	3.37997	3.24964	2.86259	6.47845	4.08119
227444_at	ARMCX4	3.0867	6.73853	2.23898	6.37696	4.80476	9.72271	4.15856	8.69031	7.2733	7.73201	6.77401	6.98704	1.65206	2.05766	7.81492	5.95456	3.95936	7.35548	4.17971	5.59371	8.08304	6.26418	1.48464	7.54546	4.11499	3.3655	7.87498	7.92084	4.59516	2.69827	6.57565	2.30903	2.59306	3.30902	4.34093	8.87798	4.14581	9.42742	8.72297	5.84788	9.25784	3.5423	3.4114	9.69326	7.49855	7.46665	5.14863	8.67276
214297_at	CSPG4	6.84653	7.58548	3.83755	7.46095	4.18512	9.42958	3.15158	9.59873	4.56332	8.556	4.77431	2.2423	3.20334	6.84363	4.31035	2.61456	4.73986	2.84228	3.9986	2.12938	6.75298	7.52962	6.72629	4.88436	5.11079	6.34093	4.36654	3.70996	5.28391	3.05975	4.26521	4.46324	4.44807	6.39892	11.1484	12.3204	9.32407	8.97436	10.9276	6.50487	11.2037	10.7341	4.56694	7.81217	6.90608	3.15497	5.89885	7.4036
209465_x_at	PTN	10.1951	9.95108	3.52361	7.08058	4.92589	9.10093	11.7216	10.3733	11.9973	11.773	11.3887	3.28301	3.99257	3.6724	4.71899	4.34017	4.89573	3.17829	4.31377	4.95715	8.61759	6.82318	4.48146	3.08015	4.63906	7.01321	3.26751	2.86246	3.23273	5.0177	5.00721	3.74965	5.46826	4.24147	5.71721	3.44869	9.05952	8.64654	2.86847	5.47141	4.63428	8.55324	3.51153	6.75744	9.52077	4.47455	5.18479	6.00448
204614_at	SERPINB2	3.47581	3.66733	3.61505	4.92496	4.49676	9.03857	5.59005	3.70987	4.30624	5.10432	5.1928	4.48482	4.03703	3.9994	5.22247	3.68642	3.56771	4.68858	3.79608	3.28324	2.99627	11.8604	2.67945	6.12179	5.33619	4.46663	3.01203	3.96417	8.69559	4.66245	6.62699	5.4767	4.38608	12.8671	5.33279	5.42006	3.69753	8.01293	8.00109	4.81419	5.49565	4.54465	5.29244	3.39789	2.90139	3.77708	2.50095	4.41652
214528_s_at	PAX8	5.25666	3.88835	6.08393	5.96335	3.90485	4.30936	4.55673	3.70333	6.1494	3.64373	5.52379	4.9492	5.26054	5.63709	4.65967	5.17011	5.03672	4.07533	3.99261	3.59155	3.89595	6.04812	6.66322	5.10387	3.14179	3.27616	4.96674	5.39661	4.411	4.85503	4.37598	5.13256	3.94389	1.14308	3.65587	5.42392	5.3318	4.69502	4.31978	5.32682	4.31622	3.35764	12.3093	8.81913	11.7995	9.8486	6.21155	8.95972
226751_at	CNRIP1	9.33293	11.9366	4.32962	4.84552	3.11737	11.5644	11.6313	11.281	10.3504	10.9123	11.0512	3.82893	3.10098	3.47301	4.00935	3.27059	4.11172	3.33801	5.46061	4.20682	10.631	4.57448	8.73775	8.64525	4.19042	9.6491	5.70589	3.10959	3.03989	8.24998	4.63923	3.86882	3.71134	11.6612	10.9296	4.50597	10.6367	7.67174	11.1259	11.0921	11.9022	10.6574	3.62431	8.73456	3.88694	3.76419	3.32328	9.89297
207540_s_at	SYK	3.67075	3.54745	7.09982	2.84951	7.65603	3.45593	3.24525	3.27483	3.22201	2.97125	3.30501	9.81724	9.20127	5.44483	8.56249	8.72966	8.69808	9.95923	4.11096	3.08962	3.0426	3.26743	4.13666	4.08308	5.3108	4.07127	3.2765	3.20676	10.4239	8.72224	5.98296	9.58962	6.16363	3.98474	4.0726	3.18003	3.27529	3.67243	4.67665	2.82715	6.57523	3.77233	4.01065	3.49312	9.22566	4.63823	4.98136	3.76442
219115_s_at	IL20RA	5.14491	3.26061	4.09426	3.06064	9.18756	3.10492	4.43973	3.45933	5.52007	5.16927	3.6948	10.5795	9.49429	3.36505	8.18137	8.91182	8.57896	9.5443	3.38568	7.09106	5.07771	3.12914	4.43119	3.49387	3.9044	6.98462	2.69004	3.2395	4.2949	4.11786	4.34592	4.60187	3.57617	5.07773	3.06757	3.12291	4.58035	3.43089	4.77702	3.37833	4.84137	3.99763	3.90654	3.5912	9.13666	4.71972	6.18028	3.13015
209993_at	ABCB1	3.98377	5.08408	5.74527	1.62307	2.92675	4.42824	8.00372	3.62677	4.41307	5.00165	4.64892	5.2156	4.18177	5.44744	11.8562	3.10099	4.19257	7.52056	5.41666	9.71661	3.95177	4.82395	5.98292	3.83698	2.87866	7.78167	4.67883	5.19849	3.05401	7.55916	4.41183	5.72185	4.48385	4.30579	8.44214	5.14326	5.36954	5.26169	5.00722	8.96053	4.21237	4.97568	4.4876	14.2168	5.64259	3.16539	5.95023	5.89543
229566_at	LOC645638	11.926	11.193	4.6825	5.03563	3.98799	8.87978	8.32714	11.5393	4.33275	9.01601	2.90824	4.03957	3.82256	6.79631	4.19331	3.64236	3.7749	4.22903	5.52538	8.17576	3.88928	7.53216	10.9275	7.2591	8.78426	5.34857	6.6372	3.618	4.22954	3.23876	3.18518	4.64523	3.23201	5.42691	4.01356	4.33829	4.79071	3.88062	3.51349	3.63281	3.11322	4.35774	6.39217	11.5828	8.50063	8.49879	6.531	11.2223
230269_at	---	2.88456	3.26168	4.04547	5.09304	3.37047	5.92758	6.10383	4.0992	4.43244	6.18651	4.91308	11.8913	3.78879	4.06809	3.24937	9.36354	9.99955	6.81808	5.61184	5.17804	4.95883	5.73273	3.20943	3.07625	3.45431	3.44651	5.06796	3.44613	3.76725	3.33404	4.33413	3.09766	3.56724	6.19883	4.63047	4.02251	3.22506	7.62969	4.32493	3.76109	3.15152	3.86138	5.25039	3.81828	3.1475	4.18619	11.7578	4.46982
209392_at	ENPP2	5.90255	11.1299	6.04896	2.32878	3.58156	10.1302	9.83781	8.395	3.31383	10.8273	3.00571	4.06278	2.85361	4.49785	2.17262	6.09128	3.16531	4.42706	2.24831	8.09798	7.21848	8.21374	6.26347	2.43116	3.5208	5.75086	2.10282	3.62226	4.93186	2.95399	4.26984	6.72825	7.57661	5.68437	10.2313	9.65511	9.93317	9.90186	9.55847	6.63388	8.65472	10.7821	4.33551	3.69012	6.43164	6.38121	3.30611	3.6967
202628_s_at	SERPINE1	11.6678	11.8923	4.16236	12.8177	4.87133	13.7744	12.3603	10.0367	11.705	10.0116	12.1645	5.33069	4.83703	8.24177	5.92963	5.71935	4.1974	8.96777	8.71525	9.19942	13.0894	14.3841	14.6132	8.54211	4.79865	8.20085	3.73232	3.71882	4.08689	4.42084	3.96875	5.21654	8.8347	13.2802	3.85789	4.90793	6.14376	9.20905	4.23444	4.28757	4.36128	4.66253	4.71342	9.10381	4.92188	9.13612	8.94752	9.94595
228737_at	TOX2	5.18703	9.48083	5.71514	10.0047	3.31665	9.91073	9.55544	9.70794	2.31705	9.68517	1.83119	3.94073	4.32227	10.4541	7.97977	5.93101	7.12788	2.74299	8.10835	4.98379	9.50148	6.00204	8.75764	6.64378	7.65138	9.12108	7.97928	3.5445	4.23068	2.44855	6.18752	7.09803	3.32105	1.72935	8.64489	2.66807	7.4284	4.41054	7.61005	6.59041	6.80757	8.10853	9.10712	7.51221	5.71068	8.98198	8.58849	8.31002
210145_at	PLA2G4A	8.36797	1.63342	4.2248	1.53426	4.3198	4.54917	6.82051	10.6559	5.03818	9.91674	8.80133	1.44636	8.71983	8.69466	6.56015	10.033	11.3375	4.89058	13.0072	10.711	8.80143	5.22942	5.14249	8.57456	10.1131	13.187	3.73939	3.76382	9.62136	3.89999	3.04095	11.9079	1.79442	9.12035	10.6495	8.12113	5.53259	6.00339	10.1039	10.5263	9.90299	10.4744	2.2774	5.90545	7.56852	3.21432	7.67331	6.39765
201288_at	ARHGDIB	7.87445	6.53632	5.56165	9.79883	8.59091	9.34112	10.023	3.92735	7.63921	7.84466	6.1198	7.66983	3.2546	6.21085	3.11814	8.75251	4.96885	6.54562	6.00202	5.0023	10.8921	8.05672	9.88187	4.18536	13.2577	5.99704	3.53267	14.9283	15.0477	11.1119	14.8489	13.5861	12.3484	11.8984	5.22165	7.25721	7.83914	9.93572	4.49691	2.38735	9.15198	11.0033	3.89362	5.69615	11.4929	10.4016	12.1765	4.83679
231879_at	COL12A1	11.0016	9.58146	5.24907	9.6513	10.319	11.5968	10.2526	13.1744	9.08019	11.2395	10.286	3.34599	1.76641	7.43533	2.73854	3.70051	2.15805	2.67929	5.50766	12.3712	10.4991	9.12604	11.09	4.25554	4.0297	8.14608	3.57089	3.51365	2.56349	3.01918	3.95757	4.54594	10.2857	8.56754	3.27776	5.90756	4.88149	9.53933	5.46547	5.41233	5.22708	4.21523	4.01334	7.88784	9.98751	7.54269	7.70983	8.57188
226591_at	LOC100506965	2.11163	7.37272	3.43774	1.65162	8.32284	6.61092	5.8613	6.8958	7.47423	6.14718	7.58963	2.04215	2.47291	3.69102	3.7589	2.37774	1.85954	1.47818	6.8445	9.19976	5.85192	7.44907	4.11176	8.7992	6.92814	7.90393	1.1732	8.97989	8.80994	2.04291	9.01553	3.31582	7.70727	5.91812	6.57641	7.72942	6.63084	6.82307	6.63731	4.70315	9.22902	8.30336	9.563	10.9196	7.2893	8.3804	1.6083	11.2321
230895_at	HAPLN1	3.26754	3.75625	4.15656	2.17891	3.23741	8.05785	4.01623	8.08921	3.26105	5.78495	3.94079	4.44419	2.52511	5.3803	4.36547	4.44594	3.41309	3.94283	4.98607	4.08347	9.05483	9.75906	3.90656	4.17168	3.90114	2.32261	8.5798	2.56433	3.07393	2.5494	3.57421	3.76836	2.57179	3.1011	5.18866	4.55299	2.37243	4.62288	2.79657	4.23946	3.64914	3.81642	4.09442	3.10038	4.71714	3.84889	4.38538	3.98643
224221_s_at	VAV3	5.8465	2.01398	8.26792	4.63219	11.1442	2.22018	6.53473	4.88855	4.80159	5.04893	3.37586	3.7102	2.49421	2.94614	4.13812	3.58962	2.38977	3.50642	7.80503	7.07433	3.75036	5.04617	4.9573	4.18208	8.25925	7.08849	4.69151	9.98089	7.35433	4.31747	8.24805	4.728	3.00838	2.2974	3.25311	6.32701	7.39349	4.1457	8.7318	4.50805	8.39811	6.49057	11.2855	3.66375	11.4338	6.13826	3.73177	3.11733
204304_s_at	PROM1	4.9607	4.12064	3.20463	2.46252	6.95651	5.6312	3.2732	4.30805	2.78594	4.58552	5.40892	7.68331	7.71524	10.9985	4.89116	12.1373	10.7493	10.4178	2.70717	7.27561	6.15941	4.23731	2.85339	4.42825	9.23844	3.84882	4.36466	4.41374	3.60233	4.12247	3.28875	3.60438	5.53123	3.50194	6.81723	6.88259	6.19179	9.98716	9.17328	6.69542	8.49577	7.03836	9.6386	4.94909	9.11965	12.0889	9.48148	4.7791
209373_at	MALL	7.81532	5.65199	5.90808	9.82375	6.10055	4.37246	4.79982	4.47543	4.94199	3.81149	4.30287	12.0174	11.2211	13.2999	8.25426	12.6469	11.5198	7.8949	13.9416	5.3514	11.7663	9.6119	4.55923	4.88777	12.7449	10.3696	6.49518	4.03068	3.64823	4.82852	4.51637	5.04954	5.0426	4.91208	7.38965	6.55763	4.23311	4.91793	4.68208	5.31863	5.19348	4.04462	4.75159	4.50548	9.97276	9.30787	14.6245	4.32585
220474_at	SLC25A21	4.16754	5.62674	6.922	4.04528	6.60106	4.70071	3.6169	4.25147	3.66914	5.02112	3.17244	1.42011	1.20508	6.64801	2.99561	2.55356	1.79468	4.78699	5.92737	6.23485	5.51581	5.29782	4.94644	6.48847	6.90117	6.0403	7.87967	4.52625	4.20517	11.2605	1.55614	4.87621	2.6781	3.44776	1.7745	4.5964	3.3854	7.95126	3.33095	5.86951	4.23844	5.95159	6.80446	8.07805	6.20707	4.99706	6.69296	7.76715
228377_at	KLHL14	3.9306	3.57856	4.21503	4.5802	3.28964	4.99157	3.48351	2.92735	2.88146	3.46409	4.43801	3.67094	1.91874	6.00038	3.27648	3.71983	4.29918	6.23108	3.48688	4.45074	4.39891	3.25692	4.62184	4.74014	2.67887	2.84819	3.46198	3.56558	4.303	4.97159	5.51063	3.54502	8.38515	5.8432	6.24909	3.49806	1.85069	3.53347	6.07085	5.52604	4.81716	5.89651	10.0827	4.06027	12.2386	10.3453	4.83309	5.64959
1554302_s_at	LHFPL3-AS1	4.05919	3.76883	3.78333	3.83292	5.74678	4.89529	5.36679	5.16272	4.39398	4.97396	4.673	5.47766	5.42926	5.82932	3.00844	3.11313	5.54128	3.42435	4.28739	5.32873	4.35223	4.50775	4.37992	4.92207	4.18472	3.4644	4.3261	5.30998	5.0564	4.67076	5.56257	3.5564	5.35241	5.49929	11.1105	7.02462	8.50859	10.5585	11.8374	12.8139	12.7805	12.0306	3.76316	5.25494	4.89922	4.23178	4.71046	5.29548
201107_s_at	THBS1	8.98809	9.82792	4.694	9.65	7.94229	9.25952	7.65573	9.78519	9.41159	10.1546	7.83919	2.64388	5.25447	3.4649	5.1929	3.53549	3.71715	2.93261	5.05761	9.53923	10.0413	9.0719	8.18656	2.93731	6.70939	3.79011	2.86524	2.38813	3.28154	2.80278	2.8077	4.3164	2.78775	4.26862	3.21816	3.93181	7.49808	8.81845	2.37206	3.7151	3.60311	4.24269	3.37439	6.81433	3.86584	4.79714	6.21378	4.22816
203868_s_at	VCAM1	7.48905	6.34695	6.30193	6.70628	5.2364	7.69855	8.65285	12.6733	8.89366	12.4791	7.30304	5.32156	5.00403	5.4754	5.19162	4.94201	5.71869	5.83744	5.89757	6.15335	13.3101	14.2733	4.99268	5.20892	5.41863	4.53871	5.23733	5.49399	4.81003	4.37981	5.4861	4.03171	5.06448	5.46736	4.68887	5.22843	5.67617	4.94603	5.24759	6.19285	5.28993	4.98773	5.61201	5.08014	5.61754	4.27564	8.42022	4.11615
243278_at	FOXP2	6.8828	6.74599	7.65943	4.37299	8.25543	7.82108	3.65462	3.43182	2.86898	4.2525	4.63727	2.24047	8.19469	7.18323	7.23032	2.44313	2.36547	3.14487	2.62369	2.18657	5.57892	9.26229	4.69155	9.25672	5.61934	7.5684	6.9094	2.61521	5.46618	3.58884	4.62332	10.6999	10.5718	6.8566	4.24502	2.40036	2.90537	3.71107	2.22135	6.53604	3.6016	9.26628	2.03181	6.78653	4.08854	3.13775	5.98005	6.85551
235795_at	PAX6	9.09883	7.05345	2.2395	2.14894	7.76248	10.8569	6.51805	8.56131	9.1556	9.9113	9.21075	2.47666	7.99944	5.12	6.96701	1.72723	7.25401	6.19399	4.0995	2.54551	8.32201	3.42367	7.84599	7.31162	3.9586	8.25254	2.30967	8.14033	3.65092	9.75649	8.28567	2.04836	3.95692	6.93638	4.93721	2.47167	4.88775	3.26016	2.77219	4.81521	3.8091	6.80248	3.65607	6.80636	8.98753	9.53615	9.36951	6.38887
230925_at	APBB1IP	5.22996	7.19681	4.46286	10.4562	3.76078	5.43917	4.81861	4.85536	5.1381	3.50267	3.54492	4.99262	4.6653	5.40995	4.34447	3.14025	4.11992	4.90673	7.32056	5.94691	8.09692	6.13455	5.44961	5.92416	5.47808	4.31014	3.77743	11.9341	11.2969	5.07131	11.5535	11.1672	4.36437	11.8082	6.67785	4.12365	4.03397	5.91083	3.98396	5.22383	4.78867	4.58229	5.01807	9.91483	4.42494	4.62857	5.22782	9.57962
209949_at	NCF2	2.78768	3.25297	2.30877	7.7443	7.88144	3.4116	5.10541	3.77733	2.49933	5.54029	7.9453	4.77485	5.96781	2.72489	4.21526	4.14789	8.52023	5.31051	6.20127	4.70287	7.21296	2.75981	7.41577	2.44713	8.67397	6.85191	3.44491	3.8416	8.40295	3.87452	5.21952	9.04098	7.85112	4.17984	4.43478	3.84744	2.83081	3.68741	3.71826	3.33026	2.49106	3.30547	8.355	7.68095	3.68526	6.49208	8.64782	9.07728
226743_at	SLFN11	8.94166	4.03868	4.2287	2.08241	8.44655	11.4963	10.3778	10.2915	9.72015	9.99305	9.71672	2.64855	2.76559	4.20932	4.13647	3.48352	3.10712	3.92703	8.51679	3.15818	10.3345	9.59289	8.29513	9.67996	4.39123	3.61985	3.55057	9.93945	10.5198	3.18462	11.2662	2.7861	10.0091	9.13807	8.88855	3.94479	7.60136	4.13147	6.29127	4.32375	7.11669	8.78364	3.69109	8.94553	7.11245	3.09304	6.3116	8.92393
226322_at	TMTC1	11.2276	8.91295	4.75707	2.66172	3.24038	10.4657	10.3852	8.70274	8.73326	10.2319	10.7623	5.41746	4.9793	5.78034	3.72632	4.69351	2.93493	3.54559	3.55125	6.87845	10.9705	6.08325	11.2693	7.76605	8.88847	9.50056	5.68088	3.50681	3.55622	3.02059	5.26429	6.13927	3.95356	3.91306	10.7535	10.6589	9.41101	8.83949	10.9337	8.11868	9.3878	8.83976	7.50941	3.63711	12.8356	10.8598	6.19299	3.69858
222895_s_at	BCL11B	4.13484	3.50705	9.78607	3.40568	3.17632	4.43335	5.19222	1.89823	3.75164	5.2735	4.23813	10.9744	8.0762	6.43955	6.36193	8.27909	9.46415	5.06779	8.61426	6.8206	4.89636	4.0122	2.77426	6.506	2.93255	3.13555	5.95963	12.6011	4.58454	4.00538	9.99137	6.25486	8.86568	10.7894	4.85619	4.39141	4.02619	5.3869	3.51188	7.5133	4.46559	4.61643	2.50866	7.31823	4.35181	4.27055	5.08421	3.01681
222486_s_at	ADAMTS1	8.62977	11.0759	3.97788	4.11251	3.11581	9.03179	7.62173	8.24521	3.4396	9.98423	8.89365	2.42575	2.73793	3.11642	2.75128	4.04859	2.51022	3.34517	3.66552	5.1807	9.04438	2.96475	9.67519	4.41692	6.21648	7.90966	9.15993	6.79444	3.51026	2.68254	3.98134	3.07735	2.61463	9.72624	7.89615	3.24455	4.59859	8.42482	5.12464	8.28875	6.3309	7.98234	8.78835	9.32526	10.1183	9.90043	2.34143	8.91243
226535_at	ITGB6	5.07536	4.76029	4.54979	3.63353	6.97222	2.47892	3.99633	6.17169	5.52389	3.54443	4.15693	10.0372	9.79007	4.63409	5.65193	11.8874	9.03602	7.07983	6.24489	10.636	6.65298	3.90362	3.49499	3.12282	10.2385	2.37455	3.16192	3.86061	5.94069	4.06776	4.22222	6.1346	4.74193	5.14067	4.96747	3.25999	3.99485	5.3921	4.81519	2.99839	4.56736	5.48093	4.53624	4.26535	7.45865	9.9054	6.23252	3.50812
240419_at	SLC6A15	8.08543	5.40941	3.1971	3.25511	3.87562	6.80889	3.70183	4.02042	3.98619	3.78557	3.42578	3.00711	4.41374	3.35407	4.01465	3.2444	4.09942	2.79735	3.18766	2.81095	7.0094	4.24624	3.253	6.17692	3.2171	9.12666	3.93839	3.63347	2.98812	3.63023	3.8882	4.95408	3.82901	10.455	9.17652	8.68424	8.63124	9.00058	8.16937	10.0823	8.5372	8.58112	3.96209	8.48049	6.46411	4.27207	3.97565	8.3758
214218_s_at	XIST	4.43503	3.38657	4.01622	4.30798	4.90087	5.14865	11.0246	5.23516	5.31174	3.41111	4.83375	5.08041	11.3988	5.88028	4.84212	11.4733	4.60263	4.4099	4.28265	5.19522	5.17585	5.26197	4.05139	5.75023	4.33637	5.66358	4.80419	12.3016	3.97906	11.1648	3.67644	5.45162	5.77182	4.24626	4.84982	2.39081	3.65666	5.42477	5.46468	5.57674	4.36286	11.6372	5.26156	4.59736	10.6647	11.2546	5.27077	5.38833
209875_s_at	SPP1	5.13618	5.03513	4.04831	4.59258	5.41234	7.82957	8.01844	5.3028	14.1775	7.24264	14.6547	5.35464	10.5123	6.34782	4.70952	4.11602	5.33092	5.23405	13.6117	9.85881	6.85075	6.30565	5.68313	10.4454	14.0826	15.4289	9.26713	3.98831	7.75734	4.99044	4.81096	13.748	6.2277	13.3099	14.6892	9.40525	15.0316	10.2132	13.7819	13.9192	12.7218	8.10533	15.7154	5.04568	6.46416	10.4424	7.9431	6.04156
244463_at	ADAM23	2.73011	6.01982	4.43038	2.12126	3.24835	7.12281	1.57202	5.27139	6.73047	8.25264	4.74127	3.30003	3.45069	4.25723	5.02347	4.57531	3.92832	3.39022	7.26682	3.06226	7.7736	3.68582	7.04935	6.99516	7.87532	8.9639	5.50545	2.64892	3.30073	2.09957	3.11763	10.3669	5.74059	7.00064	5.76023	4.04201	6.32271	6.8624	9.29616	8.29404	8.3501	8.57268	3.78528	3.41092	2.67127	2.40186	5.69762	4.58657
210942_s_at	ST3GAL6	3.4857	7.16678	1.659	7.6786	2.60347	8.71702	6.13325	7.30109	6.46543	7.28351	6.99915	3.94236	2.37186	8.53991	4.41017	3.27077	3.7103	4.97676	6.39645	4.31995	8.79982	9.0442	9.12804	7.81951	4.41535	3.60985	3.41071	6.97759	9.39864	1.7063	8.33788	13.8974	2.47766	8.27507	12.2521	11.9229	12.7518	12.0882	12.5965	12.5061	13.2364	12.55	6.3431	5.62209	6.19628	8.58384	7.29773	5.39858
229641_at	CCBE1	6.57883	8.1989	2.21869	9.96884	4.24457	7.89246	5.90159	8.57682	4.68402	4.41018	2.69375	4.02581	4.68854	4.17552	2.32814	5.63746	3.60182	3.46491	3.73935	3.55698	6.12244	9.78288	9.2849	8.52353	5.13581	4.66088	4.0713	4.0516	3.89456	3.30021	3.51614	5.49128	2.95215	6.91867	3.51687	4.4227	7.91338	5.24766	3.82092	5.12246	5.88038	3.12325	4.80043	5.84991	3.75473	5.26855	2.18524	7.143
1555745_a_at	LYZ	4.61906	4.9041	4.08221	4.12356	5.12904	5.5539	4.58129	4.6237	4.73312	3.69698	4.59151	13.5549	9.63975	4.83044	5.50289	14.95	14.4997	4.17029	4.96462	5.34895	4.27837	5.00218	4.80937	4.21858	5.62262	5.27671	3.59801	5.52862	10.7474	9.92547	5.8283	3.97152	5.57151	4.84609	4.68887	5.06398	4.71274	10.1576	6.1587	4.84211	7.21682	5.63239	5.10148	4.87447	5.36603	4.16446	5.38646	5.26119
226863_at	FAM110C	4.97201	2.07831	8.33776	2.06988	9.35936	2.23538	3.82157	4.58242	6.17944	4.37466	7.42923	10.1599	8.82841	10.7491	8.78507	11.5959	7.17274	9.11493	7.85297	9.27362	5.52373	3.51051	10.5819	7.14387	10.7436	7.96642	6.36697	4.01317	4.47341	1.45279	8.56345	4.44048	2.99994	4.65602	1.81979	3.97055	5.33169	4.68349	2.06381	5.88997	5.00412	4.40791	9.67925	3.18	7.74105	8.23796	9.2411	2.7146
224397_s_at	TMTC1	9.18575	7.14269	3.61535	2.45481	3.52243	9.73857	9.01683	6.67392	7.12366	9.08586	8.66654	4.05657	2.73412	4.10571	2.87693	3.13406	3.4977	3.71751	4.21734	5.17572	9.36973	4.37387	9.87713	6.88227	7.99739	9.25455	3.09652	3.49382	4.65493	3.93972	4.45733	5.42263	4.18551	4.86347	9.30154	8.71143	8.38741	8.11251	10.28	7.90702	8.77397	9.13805	5.93393	3.72584	11.762	10.4754	5.75422	2.89762
231131_at	FAM133A	2.69227	6.59669	3.80786	5.6356	4.1965	6.31005	9.04797	5.184	6.37986	8.78775	5.79762	4.36784	4.53568	3.21136	4.74248	3.01421	4.03919	3.12625	5.70517	3.4861	4.07321	11.7572	3.83145	7.1446	7.93832	6.11211	4.10699	3.8671	3.09034	6.92083	3.91903	7.20758	3.99567	4.04529	4.75108	6.63942	6.27639	12.3135	6.05014	7.79683	4.45064	9.32785	4.32593	7.1111	6.77363	2.58674	1.97163	6.8905
207666_x_at	SSX3	2.44378	7.38705	3.66405	3.19247	5.74964	6.1389	8.47466	3.10909	4.94399	4.83364	9.76632	5.27739	5.87071	3.37104	4.46809	3.89052	3.87151	5.92181	4.97817	4.45526	4.14238	4.24262	4.875	4.59609	2.24901	5.21577	3.15214	3.63432	3.26279	12.0874	3.33855	4.35627	5.15439	3.09431	9.3005	4.44187	4.8353	13.5179	5.32608	5.14675	8.8014	8.14191	3.41271	3.41718	6.2108	3.80367	4.4864	3.41517
210683_at	NRTN	5.75876	2.82919	5.51742	6.6369	3.76531	0.705481	2.62733	1.97348	9.04038	6.31426	5.4816	3.16237	3.41628	8.568	6.30776	3.31021	8.88228	6.06465	5.54064	7.15405	3.57546	3.02656	3.60602	6.34208	8.83802	4.742	8.46535	4.14252	4.04576	7.68981	4.43966	8.1373	1.51221	2.14609	5.00067	9.2582	3.92874	7.18216	8.59423	7.7088	8.30625	7.58031	5.87189	8.51445	6.6768	9.2675	6.25641	8.76014
204748_at	PTGS2	5.10733	6.60939	2.72077	5.16058	2.30149	4.2123	5.44937	8.03181	4.59333	5.85122	5.96599	3.47602	6.57621	5.58539	7.07256	8.72888	6.62597	2.73297	12.0502	10.4455	10.0033	6.15694	7.18189	8.63952	8.21835	11.5431	6.99483	1.57809	5.73452	2.36276	3.7001	1.72138	4.39038	8.42721	7.43854	3.41777	2.9381	4.55145	7.07689	5.60957	3.27209	3.70487	5.61425	3.77567	4.15763	3.27014	4.00038	2.16113
202238_s_at	NNMT	13.6472	13.113	4.22099	12.1459	4.3233	12.465	11.6649	12.4872	12.4508	13.2595	9.0533	3.15019	3.97367	4.12389	3.92788	10.4373	4.62069	4.40498	12.2282	12.075	13.1497	11.8213	14.1698	9.04396	4.22002	10.1196	3.6597	2.88507	5.2236	7.93335	4.92944	3.52432	3.84172	12.0842	6.66755	4.25161	8.6494	8.94983	8.91671	8.04126	6.96782	12.1241	4.84602	13.1807	3.47007	10.863	13.6449	14.2292
223313_s_at	MAGED4_///_MAGED4B_///_SNORA11D	8.11648	3.14473	7.27189	3.86626	3.76126	10.3956	9.72159	9.31022	9.50424	11.2207	2.86908	2.74303	4.28699	4.13813	3.13736	4.20923	2.8163	3.40593	8.40902	10.8094	9.58556	9.7982	4.20244	10.2077	3.9084	6.01694	11.9522	8.11362	3.17449	2.87669	6.55786	3.64036	3.38542	5.09595	6.29454	8.09174	7.39425	5.54033	5.49319	9.46674	9.90435	6.21082	7.37596	9.26259	9.16718	6.75478	3.5681	9.3075
218736_s_at	PALMD	4.06458	3.18703	4.81038	2.94415	8.05474	3.14923	4.76791	3.986	7.08609	10.1151	5.47714	3.91698	4.31005	3.89834	3.24022	3.1242	4.46916	3.41156	6.0749	11.4721	4.70668	6.63892	5.8503	10.6676	9.1373	8.00106	4.9421	3.84634	4.18049	8.09913	2.85523	4.62162	3.20297	3.86837	2.69012	3.94994	5.13871	3.80026	4.03489	4.69295	3.32021	4.76634	4.22431	4.55181	10.2308	10.9821	7.93128	4.17473
229215_at	ASCL2	3.81382	3.49751	10.22	4.50971	8.52362	3.6836	4.8231	6.09088	4.25241	3.38681	3.58073	10.2979	10.8945	4.5532	12.3236	9.00704	9.04972	11.2646	4.65064	4.68888	3.97954	4.54999	2.4621	5.3296	4.26879	4.97975	3.25243	6.47444	6.34581	6.22799	5.98984	3.65993	5.5395	4.87082	3.61701	5.12172	3.30763	3.81673	4.47365	5.20016	3.69659	3.39828	4.02835	3.65313	5.22736	5.0115	2.75731	3.56741
205289_at	BMP2	8.15343	8.38078	3.49014	3.9329	3.96014	3.49139	9.65687	4.69549	2.87954	7.15416	9.2065	1.84482	4.75698	3.72584	4.33051	9.75589	6.24645	3.41735	3.57896	10.6646	6.9518	4.47875	6.07155	4.18352	7.94439	6.24019	2.78571	3.3749	5.99133	4.23232	2.94861	5.81516	4.18422	11.1078	5.27755	5.30196	5.93331	3.49992	6.02886	3.12393	3.95323	7.30173	9.74341	3.35545	4.39725	7.66079	8.34367	2.59484
235236_at	---	6.61428	8.30206	4.33327	7.25036	3.87452	10.6341	9.78409	4.07326	9.5208	6.97086	9.40005	2.69437	4.29383	4.07474	1.44435	3.25423	2.3715	3.26237	5.39892	4.74775	6.51481	8.47481	8.39077	3.80131	4.17516	7.47478	3.64857	3.95298	5.69411	4.4329	1.80728	3.61683	3.02355	13.0233	5.26466	3.26483	4.99694	3.59606	8.11503	5.06063	8.54112	3.93309	5.61434	8.21649	2.91608	2.80097	8.82943	8.04833
213695_at	PON3	4.2679	2.47089	3.95295	6.11384	11.2897	3.25264	3.69634	3.98596	4.0371	3.1171	3.6476	10.4528	3.9309	7.54201	6.28974	8.5075	7.62385	4.54865	12.235	12.2695	5.53627	7.92568	4.85762	8.17212	6.39569	8.24532	2.89787	4.87738	3.72972	4.89156	5.0971	3.75069	4.45311	4.4069	3.48752	5.87246	3.09867	5.1062	5.52233	5.30295	5.00343	5.27774	6.44799	5.47822	4.03154	4.76318	5.22439	4.31148
209692_at	EYA2	3.73862	4.56667	5.17912	4.1114	5.84599	8.38686	6.22353	6.28234	7.97854	8.23198	3.8749	3.63029	3.3461	3.48704	3.78225	3.16822	3.95542	4.10975	7.04857	4.78614	7.6064	3.44752	3.54065	5.1998	9.82927	3.30695	4.19796	3.06265	4.08591	3.71516	3.70283	3.79908	3.51171	4.02301	3.46353	4.15806	5.36329	5.4669	2.89537	3.79352	3.35345	8.31689	4.21191	3.46813	10.6747	11.3741	3.89484	3.09285
207996_s_at	LDLRAD4	4.09116	4.05867	6.31684	4.89513	9.11414	5.67539	9.84676	9.28358	9.98709	6.86733	9.73822	7.82931	2.21213	3.58794	3.92194	3.62035	2.55537	3.23975	5.51691	6.80237	6.45386	2.68627	6.71475	4.48262	4.35902	3.24126	4.04237	10.2431	7.73308	3.87107	10.0609	4.26473	2.85817	3.91966	6.64804	9.10021	5.49974	6.51852	1.3992	6.38079	3.38403	8.01757	3.23675	5.74203	6.47392	4.88234	6.84958	6.68512
213131_at	OLFM1	9.97231	4.74408	11.0482	3.72842	12.2337	5.87201	7.47644	3.92522	3.61515	10.7623	3.2124	4.44278	9.48515	6.82845	5.41824	3.22708	3.62418	7.86898	8.7893	8.78161	8.22303	4.04026	10.0312	11.3154	5.65087	9.15162	10.5686	4.01391	3.68815	5.96716	5.77463	7.51219	3.33885	4.13618	5.72757	6.74076	5.36526	4.56209	4.99752	10.563	8.05388	3.38317	4.25983	3.63209	4.95064	3.85381	9.18908	4.26584
204115_at	GNG11	11.6111	10.8574	4.14288	11.7541	13.4927	11.4535	13.0342	9.66465	12.0945	11.247	10.057	3.83125	3.7258	3.51869	1.60341	3.61435	2.71266	3.11716	12.3473	13.894	10.118	13.1446	8.47593	13.8018	2.03148	11.5291	3.01375	3.04733	5.0013	2.98049	3.93239	3.11231	4.70843	3.10246	12.8655	13.017	11.195	11.3342	11.8316	12.4168	12.2598	10.6196	11.6421	10.0939	9.72087	12.8995	10.0417	10.0449
205593_s_at	PDE9A	3.04654	3.50341	5.95547	5.5266	3.11511	3.73555	2.16717	3.36149	8.02979	3.13831	3.06516	4.24432	3.0803	9.51725	7.45896	9.47824	4.13027	8.28835	7.76327	8.11356	4.07323	8.89607	7.6799	7.24102	8.47179	4.67201	9.68506	3.51741	6.17062	3.01392	4.93503	4.64594	3.21548	3.48559	2.94051	4.00295	4.83682	3.43988	6.65126	8.36776	8.09062	4.49712	8.13982	4.88119	10.6032	9.23145	8.47172	6.61031
205433_at	BCHE	3.45143	11.0583	5.0703	3.00752	7.80241	5.71796	7.94372	10.6259	9.84089	6.79575	10.5306	3.83373	4.78429	3.84082	2.52663	3.88989	4.74367	6.30653	5.98092	12.0459	8.40331	11.9083	4.25316	8.53183	2.69382	11.6901	5.14403	11.022	4.41831	6.13639	7.73985	11.3619	5.38315	11.3516	12.4387	11.6588	12.3391	12.7021	12.2046	10.5004	11.5666	12.6665	1.70373	2.59941	8.9521	5.29666	7.74663	3.91996
240253_at	---	2.58696	5.59102	4.11989	3.60416	3.65645	2.76023	5.89504	2.46967	3.23929	4.01572	3.94022	4.90086	3.86217	3.97627	3.29647	2.88335	4.53623	4.79037	3.0701	6.97476	3.04133	2.62787	3.64272	3.55331	3.4212	3.8243	4.69097	3.08064	4.51773	5.18123	3.486	3.77255	4.0024	4.35491	6.37167	4.26662	6.82105	6.04888	5.78792	2.43163	4.57794	5.66366	8.62913	5.24178	7.12145	4.91832	3.28252	2.90517
231867_at	TENM2	8.4428	11.7429	4.94911	2.62666	9.69116	12.9682	7.17973	12.1651	12.9844	12.5059	12.1172	4.2119	4.43167	4.67544	5.63673	4.35912	4.39356	4.15697	3.93654	6.84993	9.21397	9.44679	10.9616	4.95405	4.85326	4.23846	7.3303	4.79888	5.44321	5.82496	3.98108	3.56825	10.8791	6.13332	3.92676	4.72602	8.30919	5.03861	5.19288	5.24582	4.91543	3.95024	6.75511	7.68726	5.87609	4.83176	10.043	8.18564
209201_x_at	CXCR4	5.0853	4.62479	7.58874	8.31534	3.83315	6.67941	5.92764	5.45415	6.32871	8.87442	5.2319	8.63745	5.24126	4.6535	4.18949	5.58023	4.09007	4.65222	4.49619	4.11243	3.76942	8.11202	5.73949	5.70987	4.26874	4.17215	4.88151	13.2112	11.6094	3.92103	13.8239	10.2353	5.3325	4.38505	4.38306	3.90782	4.25102	3.83161	3.62801	8.39469	8.63969	4.20556	9.88266	8.49362	5.23749	4.09585	3.83454	5.3773
226722_at	FAM20C	9.7055	11.4863	8.86574	10.336	9.31755	10.9944	12.7433	12.5683	12.0656	13.1962	13.1636	2.85798	3.87509	8.64321	4.83303	2.78389	3.63454	3.30526	9.27993	9.78216	10.482	12.3626	9.74542	10.0159	8.38825	6.93017	8.28068	3.57823	6.84411	4.23502	4.38331	2.49104	2.46684	5.76396	8.03579	6.68141	5.87917	3.51285	3.39846	4.29064	6.30224	8.88973	3.81864	7.88492	5.30314	5.90057	9.89779	8.70012
214307_at	HGD	3.03252	3.43683	5.45297	2.36128	2.7806	4.41052	3.76991	3.7713	3.88236	2.5911	4.11747	9.35622	8.96919	5.5437	5.00751	7.95808	7.743	7.34434	9.6073	3.26051	3.9614	4.5221	5.12754	3.47057	4.82686	9.48072	3.09965	4.30684	4.24901	2.39019	3.7945	2.37765	4.42493	3.8626	5.25317	3.22569	2.87846	3.62195	4.00608	3.70216	4.10275	4.16219	8.89282	4.36044	6.94068	8.97597	3.09785	3.1993
229377_at	GRTP1	8.10517	2.01328	10.6902	3.55766	10.534	7.11493	3.6862	2.71611	6.02085	3.38446	1.82145	9.62941	11.3188	10.0921	9.9579	11.344	10.4841	8.06464	8.47935	8.5062	2.80024	3.39198	8.39797	9.29232	10.3341	7.01357	7.02935	2.82862	4.2606	9.30933	5.4196	4.14977	2.66229	1.86557	3.73135	8.84865	3.65457	5.50439	5.26749	6.432	7.22674	5.7132	9.32875	8.37079	9.99172	9.06057	7.62305	10.1155
203400_s_at	TF	3.8475	5.38133	4.18876	1.51584	3.569	3.10287	2.2518	5.09483	3.60527	10.3417	4.63709	4.11994	4.10706	5.40146	5.09839	3.9319	2.55095	4.92401	7.00447	6.67414	6.51201	3.9213	5.84605	3.02744	3.8858	3.23015	3.77491	2.49834	2.59831	9.14354	3.35887	3.4449	6.25569	2.48525	11.0114	3.10603	3.49728	3.40113	4.15507	2.7192	8.67522	9.28499	3.77521	4.13853	3.92398	3.10399	5.58576	6.29701
205485_at	RYR1	3.86021	3.31869	4.50109	3.18008	5.14453	2.89672	3.86349	5.02549	3.49764	4.47108	3.95103	2.93669	3.59051	7.51268	3.27224	4.29556	3.06227	5.30062	5.57482	5.64066	7.65474	2.77075	3.57368	10.3683	7.64897	6.00795	3.42203	2.52208	3.57103	6.90656	3.46264	3.41627	4.56414	2.7427	4.72794	4.17907	2.54662	3.98717	3.75943	4.36235	6.28633	4.17144	2.70015	9.63078	9.90809	9.12261	6.10105	10.4267
226814_at	ADAMTS9	3.11367	3.8789	3.78154	8.0931	3.01897	3.16628	3.53298	5.05429	5.92026	8.90869	7.3422	6.6511	3.79483	4.48402	2.5128	3.17715	3.57199	4.94879	7.27033	8.35205	4.85755	3.99069	3.63997	4.41501	2.69383	4.27049	3.09435	3.49411	5.33225	4.75699	3.97862	3.83534	3.6087	7.92036	7.35943	4.76606	4.75883	8.09518	9.28575	4.14475	7.04679	8.80669	11.8731	3.28232	6.03563	4.30763	6.84675	3.52212
208596_s_at	UGT1A1_///_UGT1A10_///_UGT1A3_///_UGT1A4_///_UGT1A5_///_UGT1A6_///_UGT1A7_///_UGT1A8_///_UGT1A9	5.65362	6.77467	5.17774	4.81526	5.35065	5.58676	9.12171	6.09614	6.04683	6.99798	6.27153	13.7439	13.492	5.51472	7.95712	12.8288	12.5345	6.40924	10.8034	10.959	11.6507	4.90776	6.98179	6.4186	13.3137	11.9225	4.83453	4.05183	5.25377	3.40066	4.86748	4.71208	6.50742	4.87122	4.23735	3.7848	5.05485	5.88133	5.13771	4.16063	4.8381	4.7499	9.57665	5.30169	5.50395	5.55531	8.32315	4.90376
237449_at	SP8	3.01669	4.61943	3.41643	2.69199	2.44927	7.54974	9.30408	3.55257	6.00281	5.22586	6.37968	7.0538	3.80884	5.8502	4.66608	4.57811	6.97622	4.15963	4.62634	3.91814	3.89563	4.1663	2.56724	6.70935	5.56371	2.93332	2.11124	2.75955	3.36716	6.29008	4.07029	1.27774	6.29249	3.16652	3.68381	4.66891	3.55115	3.43643	6.77776	8.20471	4.44397	4.6232	5.34147	4.61429	11.9193	4.65407	1.0281	6.20486
1552368_at	CTCFL	4.11206	3.67678	4.97784	2.53793	5.55492	4.24776	4.53227	3.23488	4.68671	3.76864	1.91429	3.21572	3.99506	5.16299	3.80437	3.20908	4.67665	5.01804	2.70868	6.37761	3.65224	5.37626	4.74101	3.80989	4.67727	4.24232	4.04066	2.94061	2.8105	13.4635	4.99901	4.85992	4.7932	4.37476	4.08289	7.22859	6.81034	3.77831	6.53299	6.21268	6.81843	5.77536	4.2859	12.0978	3.70496	5.55132	4.44688	12.1545
238546_at	SLC8A1	8.46428	8.56919	7.93409	4.05685	3.38593	7.96045	2.82598	7.19805	6.27071	6.21601	7.58297	2.95309	3.46335	3.49335	4.34891	5.84631	3.57406	4.04184	3.66123	3.54898	4.1573	3.84404	6.24236	9.93359	7.86251	6.45446	3.20088	2.74795	5.11879	3.58349	5.54771	5.61845	3.42664	9.21712	3.06536	2.68227	3.50695	3.27224	3.96357	11.3239	3.10209	4.34641	10.1885	4.03104	7.19717	8.32505	3.5486	3.1671
201842_s_at	EFEMP1	11.836	13.9114	11.7826	12.8547	13.2108	12.1112	8.8006	10.6173	15.0919	14.7992	14.9297	5.3236	4.16825	4.96903	4.97799	4.94934	4.05618	4.97056	8.0675	12.2833	14.7776	13.193	14.9653	9.15299	13.338	8.80024	4.85719	4.82001	5.25381	6.79605	5.39226	5.65729	4.83553	4.51662	6.00393	4.92174	8.57117	3.20058	6.63944	6.34556	5.08147	6.51292	8.6197	9.45982	10.6894	8.79127	4.97488	11.2867
210715_s_at	SPINT2	4.40381	5.30011	13.5278	12.1984	13.1959	5.23782	3.91765	4.73673	3.71346	4.66013	3.90962	13.1623	13.0196	13.1643	13.5075	13.8694	12.998	12.6155	13.2246	11.6241	9.66476	6.06328	9.18842	10.8885	13.5808	6.04135	11.1586	11.0951	5.54657	3.3706	10.0346	12.7741	3.93694	3.18847	4.1447	4.28867	4.22771	4.48799	3.63565	6.3768	3.91745	4.72675	11.3189	11.878	14.6975	13.7415	12.4444	11.6671
240366_at	LHFPL3-AS1	5.25384	4.75464	5.44021	5.00909	5.39031	4.23354	4.96034	6.22369	4.54932	4.95584	4.00274	4.82768	4.53338	5.21148	4.79238	4.48975	4.04351	4.58651	4.42626	5.34785	4.99877	5.36315	4.89577	3.1482	5.80558	4.73089	4.58293	3.64066	5.90305	5.50274	5.0172	5.991	5.75933	5.49669	12.4324	8.83852	10.0814	11.0857	12.2418	11.5089	13.0615	13.3428	5.69763	4.02175	3.21273	4.33469	3.51004	4.85655
204124_at	SLC34A2	3.66318	3.44648	4.19302	3.96597	3.58264	3.82593	3.4861	4.29025	4.40312	5.84063	4.8719	3.47601	4.98462	5.39753	4.78222	3.90867	5.24647	4.69834	4.40425	8.3953	3.02268	4.82823	5.48226	5.25815	4.78916	5.6555	4.79708	3.79149	5.0015	4.75675	5.70541	6.59986	4.87901	4.16825	3.71084	4.65304	4.78858	4.88528	5.22848	3.98705	4.11475	5.71497	12.7029	4.97476	13.2066	12.7044	4.49704	5.66801
217767_at	C3	5.51017	5.06792	6.19344	8.02228	7.27498	9.61058	9.68495	9.3228	4.18463	10.6522	7.24209	5.47239	4.14521	5.55762	9.29682	5.36931	4.13928	4.54317	9.86284	14.7292	11.2523	13.4457	13.7233	4.9867	12.0123	11.5955	4.14416	4.45672	5.86884	7.88133	5.08381	5.31005	5.77636	9.48336	3.91595	4.09512	4.26305	5.09042	3.20849	4.15137	3.7035	4.72669	5.322	5.64894	13.7393	10.5185	8.42491	9.6064
205439_at	GSTT2	4.84648	5.87832	3.14642	8.76064	9.65842	9.3333	7.94896	8.99562	4.90874	7.78248	3.98297	2.88334	3.53743	8.89401	6.503	3.62657	8.18861	3.11678	2.84653	10.1637	8.61973	7.57598	5.50505	7.14459	3.28499	3.15778	3.11325	2.66865	3.02285	3.9464	3.07418	2.89335	2.76979	2.3116	9.52447	9.45324	9.04673	9.2086	7.51912	2.82642	6.67897	3.20416	3.60202	5.22739	4.02649	9.68278	5.64127	5.14237
239552_at	VWDE	2.01728	3.6126	3.97531	5.61043	3.40596	5.36726	4.43446	1.73133	7.53379	1.75135	8.58263	4.74262	3.89891	8.6622	7.55538	4.09795	3.85023	6.73018	4.82677	6.76917	6.01035	6.45875	2.2173	7.40811	6.89401	6.74427	4.01348	2.9168	5.79972	11.3845	2.20194	7.27866	8.24115	2.46709	2.8395	4.76034	4.89701	3.89815	3.68319	4.47429	4.8881	3.05622	2.76524	7.41028	7.05178	3.38296	1.50795	7.54184
229670_at	---	2.7529	3.03591	4.14227	9.11603	4.78503	4.16832	4.69231	4.99929	3.00026	3.9902	3.80837	2.89995	2.61805	5.25913	4.79195	3.92675	4.61792	4.3338	3.9687	3.98081	5.10035	9.06708	3.98868	5.18761	5.61353	3.58297	4.30727	10.5048	9.80287	9.39077	10.0027	11.0936	3.6011	4.74558	4.18926	2.96706	3.3562	3.62005	3.58205	3.11461	3.43568	3.44154	4.1191	3.38121	4.63487	4.87095	4.27556	4.336
231925_at	OTTHUMG00000159695_///_RP11-38P22.2	2.01371	2.45225	3.32505	3.46706	5.08276	3.23598	3.31282	7.70115	5.67692	7.42497	6.11807	3.15241	7.44924	4.96852	2.14438	2.05636	8.65433	0.784407	5.4995	3.62347	5.80642	3.6928	4.99958	6.21613	8.2942	8.57223	4.13061	7.25203	7.02049	10.1409	5.72592	7.72705	3.54992	8.34864	6.72792	3.65224	4.73123	7.11225	3.32761	6.50884	6.39364	7.7368	2.79027	6.23188	2.28166	3.75456	6.5101	6.1632
203889_at	SCG5	3.2583	13.648	3.29286	9.56806	3.86554	9.33618	4.7318	13.0132	5.84508	13.0357	7.46481	6.76053	4.12294	4.11537	11.6457	6.84446	4.96446	5.13351	5.75937	6.39078	11.372	12.6477	7.41908	5.20578	3.8486	6.21512	8.04105	7.25976	5.34474	4.51995	4.78158	6.88575	6.81079	9.7894	4.8569	4.49195	5.21575	7.65217	6.02852	2.32591	4.64804	5.00488	6.02264	4.68336	4.20706	6.31769	5.20708	4.80002
243818_at	SFTA1P	3.70326	8.54913	3.92998	8.80301	4.42163	8.6979	4.11778	4.8544	2.89498	3.30454	3.09241	4.74816	4.16397	3.97981	3.86458	5.39421	4.72369	3.50661	3.38615	6.83518	3.59972	10.962	10.6968	3.5745	6.73676	4.61864	11.1489	3.25981	3.04422	4.75868	4.30246	3.65584	4.48463	5.16645	3.73006	3.1949	4.31521	5.34672	4.48395	3.7721	4.69905	6.0548	5.4275	9.77493	3.94845	5.03622	5.95578	9.47966
220922_s_at	SPANXA1_///_SPANXA2_///_SPANXB1_///_SPANXB2_///_SPANXC_///_SPANXE_///_SPANXF1	5.42748	8.20455	12.0348	10.395	4.09948	8.78395	10.9706	5.84527	9.31087	7.77905	5.89948	3.56944	3.52362	3.71229	4.85002	2.01772	4.29959	6.11657	6.24056	4.56455	4.04248	10.0524	7.73536	6.38061	3.29455	6.98579	4.71103	4.30259	5.09717	5.6325	4.04455	3.09646	3.83231	14.4422	5.56402	4.1077	4.25634	5.17869	5.66625	5.70623	3.27446	4.86883	6.16102	4.03033	2.84745	6.00024	5.01816	4.72518
215446_s_at	LOX	13.6676	14.0452	3.09735	10.6396	3.75349	12.6948	12.1588	13.0891	8.65056	13.6059	11.067	3.43522	3.41465	4.62645	1.99645	4.37147	3.93999	5.56595	5.90795	5.27977	12.6989	11.5439	11.9868	5.2027	4.88035	8.43245	3.35561	3.41328	3.25975	4.40948	4.25166	5.25823	4.7726	4.6673	7.38199	6.92956	9.82105	8.88132	8.89718	5.90663	6.75743	5.00232	10.1618	8.00911	8.28017	9.95401	7.83302	9.26443
230641_at	LOC100505938	4.25668	2.58502	9.9583	4.17927	10.2266	2.1561	2.88174	2.71535	3.1522	2.639	7.61275	5.47185	8.3005	9.31452	9.59718	8.58984	7.59416	5.14451	4.38143	9.3243	4.31852	3.5463	4.05469	4.76069	8.2125	3.46133	3.37247	4.16471	4.27168	7.34108	3.74489	8.8631	7.12217	2.93791	4.53812	2.84334	2.80742	3.9333	5.73234	4.90981	6.27376	3.9097	5.51564	3.18651	8.31236	3.86583	7.10074	7.20508
225763_at	RCSD1	3.74881	4.07974	4.50517	9.46906	3.58354	2.83756	4.62289	4.94845	4.14842	5.45993	2.97149	4.99624	4.92466	3.9288	4.93064	4.512	4.38236	6.35831	4.73189	4.73373	5.62185	8.93778	3.53698	4.11099	4.15305	5.03417	5.35048	11.0811	10.6076	10.999	10.4998	11.8581	4.84909	2.99774	4.44919	3.95775	5.46659	3.92107	4.41314	4.11679	5.04927	3.659	4.23561	3.952	4.64167	3.95179	4.16368	4.19024
203998_s_at	SYT1	5.60274	6.92259	9.17089	4.36778	7.53377	5.74323	8.66629	4.39481	6.95943	3.71913	9.31202	7.52939	6.50705	10.75	4.19053	2.15652	6.63842	10.8103	7.30295	8.58406	4.4972	8.18545	4.15729	5.59089	1.24697	6.41312	3.10028	6.00004	5.33125	3.23206	3.60442	3.23931	5.23128	7.19814	3.15716	2.58114	5.90089	2.71558	2.18339	3.52487	1.42508	4.18196	3.81153	6.11935	2.96652	3.11137	6.55956	6.39195
205942_s_at	ACSM3	3.04944	2.57105	5.79119	2.7336	7.161	2.72356	3.74366	3.72356	3.07053	2.27937	2.39091	8.53221	5.42283	8.06884	7.45082	9.73809	8.36757	3.85481	8.94905	7.6684	3.78209	4.9295	2.78395	3.96039	2.31376	5.36012	4.24625	3.11074	5.66471	12.1925	5.45499	6.28564	3.25072	2.31058	3.42494	4.46313	5.52903	7.92354	5.2435	3.35134	1.86361	6.35215	9.21061	5.53586	7.72908	7.56898	8.60757	7.10191
236694_at	TXLNG2P	3.5558	4.81494	5.61533	5.04403	4.52259	6.37242	3.9129	4.09642	8.18602	4.4972	9.4014	10.303	2.78201	6.69233	10.2433	4.33228	4.27354	3.99746	10.2467	9.72794	2.81363	2.60115	9.42993	4.40995	8.13995	10.6081	3.70641	4.34964	3.30218	3.84532	7.93798	10.0989	8.91662	3.08477	7.77413	9.15234	5.85512	5.26659	3.39015	4.17327	4.21025	3.96333	3.2646	4.17107	4.50847	3.69705	3.81956	3.84559
213479_at	NPTX2	5.10005	4.02084	4.16438	2.40036	5.70289	4.99233	3.4865	4.33668	3.5996	4.35172	4.79344	3.38621	2.66746	4.18155	3.11103	3.15164	6.06425	3.30785	3.33354	6.21788	6.43299	4.37032	8.90661	11.8915	4.70134	9.24875	7.49981	4.84334	2.86178	3.60221	7.09218	3.31418	3.5737	3.3805	6.95076	5.55397	3.8114	9.58632	6.72289	7.44507	6.62041	9.17668	5.86999	2.55177	4.82448	13.416	3.27171	3.17507
223303_at	FERMT3	4.14358	4.51362	3.57168	5.00037	5.84675	4.51409	5.20848	4.0543	3.97375	4.63468	4.84089	5.6415	6.44703	5.1829	4.92393	5.18467	6.00957	4.57254	4.42298	3.44659	5.40939	5.05245	4.72166	4.34073	3.93677	10.6	3.98891	10.5034	11.0925	11.5987	10.2574	8.37167	11.5356	12.3094	3.67744	7.67012	4.4267	4.04095	4.24039	4.24921	3.14052	4.1824	4.4657	3.45081	4.75091	4.74127	3.87101	4.68022
229584_at	LRRK2	2.47021	2.54229	3.90328	2.92347	7.7502	6.28906	5.87809	4.68445	3.04975	3.8218	3.56491	3.73654	2.66109	4.02402	2.93474	3.35531	3.71571	3.45232	8.97607	7.09866	3.72433	3.63905	3.88817	5.7354	3.50432	6.35096	3.6304	2.3305	3.91634	4.88791	3.5565	4.36962	3.61061	6.00212	9.39108	9.31381	5.17362	8.6196	9.13084	9.06292	8.4574	9.8272	4.648	4.15638	3.29499	4.12439	3.89136	3.38892
243681_at	SHANK2	2.95447	2.3458	9.09024	6.36788	9.34587	2.34285	1.97642	3.69327	3.91873	1.60539	3.71083	7.14447	3.67652	7.51863	5.58645	6.03121	5.87743	5.94465	8.73057	8.62483	5.87418	2.32728	6.97186	5.99015	6.67693	5.3606	3.52628	3.28396	2.30487	5.01502	2.90752	8.0693	3.51743	5.55106	4.29103	3.49249	4.38612	4.15382	3.92441	2.454	2.3859	2.18564	5.53402	5.04537	6.60721	5.21042	7.12169	7.14632
203780_at	MPZL2	3.85991	3.159	8.50833	6.25469	9.30119	3.56487	7.4422	2.33413	3.89399	5.13187	3.98274	9.99415	7.68809	9.02591	8.71622	10.4935	9.48868	8.86958	5.14542	10.5271	5.93068	4.74904	3.28905	5.08155	11.8397	8.07488	3.37517	5.29742	3.9698	3.68866	3.42302	5.91609	2.9461	3.95557	5.05129	5.98509	4.16823	4.64512	3.97757	5.08022	9.10276	4.66659	7.52763	4.56592	8.9598	9.64528	7.13496	3.58892
208510_s_at	PPARG	9.67115	8.18974	4.8246	9.37036	3.69916	4.40123	3.3559	6.15197	3.24902	5.16439	2.73515	10.83	9.82891	8.91416	5.66877	11.1161	11.6442	9.15663	9.06286	5.33144	11.5894	10.7166	7.32449	5.81689	8.6602	10.8364	2.96826	2.88851	6.88798	2.90144	5.66605	3.10988	2.67684	2.60461	2.88065	7.17736	3.81515	4.7601	4.49841	7.07016	2.61591	4.71349	4.9085	7.13531	7.65018	2.93829	11.533	6.59646
224941_at	PAPPA	10.8402	10.3209	4.71451	5.68772	3.72404	10.642	6.37475	5.96837	9.17662	9.80396	8.1755	4.73463	2.5075	5.84083	4.71569	3.88501	4.47475	3.30941	12.5457	11.9561	8.84814	10.0619	12.6575	6.62402	4.6347	9.38638	5.41675	3.87385	4.57143	8.0346	3.64913	3.07111	4.46478	10.4445	3.68948	3.25237	4.8645	5.12995	4.66029	5.18861	3.6713	3.93187	7.49176	7.29968	4.14971	4.98783	8.28043	6.21242
242406_at	---	4.29124	5.25277	4.99755	5.57192	5.00295	3.49083	3.6291	4.96076	4.42248	4.68493	3.9854	4.25974	4.64804	5.92752	4.89607	4.03562	5.67546	4.81948	5.21158	2.78233	4.87883	4.0428	4.99758	2.69876	5.41849	4.17692	5.2093	8.02028	5.39056	5.71187	6.86996	7.07618	5.03393	4.35755	5.19916	3.20485	3.45982	4.38556	2.23766	4.85339	5.42118	4.16025	10.2647	4.02399	11.3998	11.2848	4.20943	4.97857
212942_s_at	KIAA1199	8.31078	13.8375	6.17103	12.6418	3.27095	10.2697	4.34501	11.5626	6.63096	9.1837	8.88909	12.8202	11.4136	7.90808	7.67783	12.2016	11.9812	11.7531	5.81464	5.39103	9.45672	10.7993	12.448	7.77494	6.86567	4.23958	4.74764	5.04577	2.57935	3.02194	3.16202	3.63846	11.3415	2.49225	10.7724	8.40675	10.7258	5.51069	11.0884	8.39141	7.21704	12.0387	4.44399	5.56521	4.29403	4.03397	10.012	5.12665
242940_x_at	DLX6	2.89981	6.74486	3.52316	3.53361	2.65635	6.80004	3.68065	8.13595	6.78822	8.41381	4.21999	6.02215	5.79409	3.18423	7.72658	3.0701	2.70018	6.46322	4.52192	6.07071	7.11012	2.09527	3.08345	7.90099	7.80112	3.12635	3.45646	4.08711	2.18751	4.59512	5.1529	1.80833	3.5846	4.41104	4.90886	5.2426	5.70057	5.2102	6.49182	6.85938	5.56822	6.92999	11.8738	7.58958	8.01772	9.14162	2.4263	7.85864
226777_at	ADAM12_///_ADAM12-OT1	11.7239	10.1278	4.97275	5.46817	3.55289	9.74459	10.6469	12.0888	11.3162	12.1515	12.8071	2.94201	3.82468	5.55753	4.12695	3.77931	4.90584	4.37129	7.09642	9.99166	7.60509	4.70679	8.1896	4.19437	3.97642	9.0074	4.58795	3.90748	4.86057	3.90306	4.09151	4.03836	11.7073	5.63089	6.05107	7.2648	7.77545	5.99344	5.00385	3.387	5.4876	8.2504	4.41377	4.81232	4.01431	2.03862	4.85777	5.30814
204416_x_at	APOC1	4.93831	4.11222	5.76818	9.02064	3.72692	3.71652	4.14594	4.06365	3.77422	4.74339	3.51438	6.65453	5.34246	4.15725	9.00007	5.92822	6.88631	9.10953	9.64252	4.86975	11.9208	13.0111	3.50911	8.41879	4.52834	12.476	9.57688	4.24429	3.96293	12.7282	5.05565	4.27069	3.83534	8.22002	5.28522	13.3326	3.95784	7.26733	7.67448	6.31639	13.2802	7.85269	9.30883	6.57591	6.49081	7.44877	8.9359	8.91131
203708_at	PDE4B	10.3608	4.08642	6.34471	6.7199	4.31646	3.62088	6.40696	6.06772	9.42116	7.84479	9.57305	3.97452	3.09548	12.8985	5.13687	3.48448	8.26086	4.18068	11.0281	11.2058	8.6414	9.01547	3.73248	12.3047	4.53304	10.0836	3.99533	3.58548	9.13065	3.62154	5.04503	6.96228	10.7321	9.35557	10.5508	11.5993	10.5689	9.50993	11.8809	11.6087	11.5873	8.14176	8.63441	3.84001	6.54957	4.69982	4.38709	6.38732
228635_at	PCDH10	5.05307	4.58763	7.35286	1.71707	4.53608	7.51839	11.9162	5.11864	6.26062	5.31482	12.0237	2.98269	2.77394	4.79806	2.75819	3.00378	3.74327	3.06723	4.12937	3.97911	7.22973	3.35304	3.42125	7.21603	5.6611	3.58518	3.36405	7.78711	3.42902	6.16722	5.9276	3.24731	2.04637	5.23672	3.65065	2.73009	5.57059	5.62228	4.20452	6.56035	3.25341	6.04692	3.25188	5.00559	5.3841	2.44442	2.73923	4.0501
204475_at	MMP1	9.01552	3.20252	4.49686	7.62243	1.49119	6.96977	14.8248	5.15374	4.73213	4.86862	6.57854	2.9366	7.31502	2.35988	3.59981	4.10407	7.02662	4.10448	4.58395	3.47508	4.77376	7.3737	5.35491	7.36382	6.68277	4.97785	4.61881	2.50415	5.45395	5.62756	4.66976	4.68527	5.47123	9.21085	6.57111	4.2476	7.01721	5.92465	9.26882	5.61083	7.80372	2.98213	4.95852	7.5578	9.82375	3.30564	3.61206	5.50443
228241_at	AGR3	4.90053	4.4643	5.18481	4.21304	13.5199	3.62902	4.73409	2.747	5.4754	4.18615	4.49629	8.6624	5.094	4.09813	4.14598	7.70945	13.3942	3.49475	7.44525	10.0183	4.8225	5.39838	4.36988	3.32383	10.3714	5.3396	5.14979	4.44497	4.31255	5.30949	3.24628	3.97847	4.08951	4.87775	5.22672	4.45365	5.0069	4.3432	4.3971	2.9405	3.91452	3.41977	4.88682	3.02894	8.40566	6.73412	4.63442	4.93414
219279_at	DOCK10	9.56193	8.68178	6.86946	3.27296	7.49267	9.92591	10.2969	9.89958	7.79428	9.45657	8.2245	2.76506	1.62331	2.45811	2.8173	2.43408	2.46664	2.72228	9.75511	3.53366	7.03887	5.29654	9.79548	5.94159	5.95576	8.92904	3.17706	10.612	9.0062	3.31024	7.49404	9.20388	9.40511	10.0222	10.4755	11.7536	10.2696	9.85558	12.0756	9.2552	10.3008	12.7356	4.15693	5.04601	5.30223	2.93127	2.779	6.65429
205862_at	GREB1	4.36362	4.98909	12.5342	4.95303	12.9471	4.96167	6.75445	6.20858	1.48328	5.03953	3.94613	3.97436	3.83745	7.32508	5.62108	3.534	3.74816	5.58707	6.18775	3.31615	7.08321	7.56266	8.82171	5.85349	5.47841	6.8792	8.09227	5.6564	2.55248	3.24512	4.11986	6.88344	6.89439	6.58459	8.89138	11.4209	10.0976	10.4017	11.806	11.8445	12.2415	11.9338	9.22258	6.61757	5.99026	5.49473	5.66979	7.64824
235763_at	SLC44A5	2.90382	5.02313	1.26326	4.45836	6.47746	5.98354	2.26699	6.85085	7.89627	3.71185	8.33101	7.30579	1.81423	7.81875	7.87302	10.7854	7.29956	9.44509	5.85021	10.4165	8.6841	9.53994	5.83916	10.2862	9.7622	6.68317	3.03783	5.89927	4.45129	8.51275	6.08784	7.35826	3.66939	3.38006	4.47839	2.54794	4.50346	2.63939	2.86018	4.33475	1.3114	5.95644	8.81535	5.49228	8.1249	3.73061	7.71165	7.68292
241470_x_at	---	6.18734	8.61131	2.29516	4.41022	4.00962	2.89378	5.63412	8.4907	5.55214	8.22664	9.49224	6.54011	5.2963	4.92789	4.43064	6.31567	6.64687	3.21236	9.73995	7.41473	8.0489	3.88414	5.79874	7.33337	8.70452	7.02645	3.01816	3.5569	4.22351	3.5926	4.86719	5.08293	4.15218	3.87405	-0.287818	3.07279	3.23183	5.86664	0.507641	4.94421	2.42939	4.8774	7.58452	2.77118	6.7189	5.48688	7.67925	1.67215
230943_at	SOX17	3.90432	4.44128	5.41121	4.18481	5.15006	4.28582	5.0089	4.90516	3.88426	3.53298	3.66582	4.82543	3.49827	4.98155	2.37479	4.82396	4.79725	2.70243	6.10384	4.54016	3.81103	4.72782	5.41863	5.95186	4.12213	4.41333	3.90154	4.41778	4.70183	3.84247	2.22356	3.47194	5.44761	5.2378	3.44769	4.23426	5.15233	3.83579	2.17963	3.71916	3.43421	5.57631	11.0461	5.45109	10.8309	11.6742	4.17623	4.45526
204198_s_at	RUNX3	3.36755	3.69508	3.30743	3.01734	2.69308	3.67997	4.18011	7.6796	4.31859	4.06303	7.17347	7.73889	6.67607	8.3526	4.83633	3.43279	3.15593	9.96028	7.28562	8.46049	8.62191	7.73985	3.89188	7.48773	7.60474	3.42258	7.85325	6.85601	9.69165	3.99399	8.11363	10.3185	12.6346	8.60109	10.3458	9.99418	3.34658	9.28943	10.9338	10.0182	10.264	4.04395	4.33664	7.86702	7.86914	5.81442	4.76073	7.77723
206082_at	HCP5	3.19741	3.26368	2.61114	8.07093	6.14026	3.02548	2.98385	9.87627	6.4067	6.23009	8.75743	8.77109	9.347	7.1555	7.22537	7.82055	7.76021	5.81952	3.65035	7.04773	7.71963	9.10397	10.0219	3.42379	3.08082	5.38867	2.57434	3.60133	3.04684	3.55038	2.50161	8.67697	9.54741	3.17779	3.33693	3.57593	4.75768	3.61787	4.13488	3.08337	4.21378	2.62773	4.71416	9.00393	4.14261	3.97281	6.96124	10.4169
219476_at	C1orf116	3.0145	4.22005	3.69237	5.12342	4.30033	3.75548	3.9932	4.19601	4.53015	3.73235	3.20847	9.41316	9.85956	6.99267	8.64957	10.54	9.99126	10.3952	8.16837	9.74403	5.28071	5.16241	3.75058	3.01265	9.23629	4.37996	3.19995	3.40086	4.45414	6.49107	3.70423	4.60353	3.7036	3.9661	3.11783	4.13273	3.5531	4.37837	3.04387	4.90933	4.17107	4.44552	7.99999	4.91029	7.91815	6.4963	7.31322	3.86225
206060_s_at	PTPN22	3.26337	5.98491	4.50412	5.3326	3.29518	4.85906	6.50369	6.87323	2.73426	6.40371	3.41251	6.92292	3.75865	3.36173	5.04349	4.25871	5.18709	7.5251	4.37191	4.46494	2.38324	8.201	3.02573	4.01414	2.71428	4.31854	3.13385	10.3603	10.4896	7.78252	10.5465	4.77386	11.4482	10.1366	2.76743	3.29851	4.08842	6.39153	4.90107	3.98442	4.05844	2.81244	5.47227	4.40741	4.40405	3.41239	3.19817	5.88912
202158_s_at	CELF2	4.1829	7.61314	4.61918	8.23849	3.67338	8.84542	5.09605	4.51598	3.28318	9.16067	8.77752	3.58303	3.07614	4.88994	7.90555	4.57461	5.3426	3.73871	4.36298	10.4146	4.04818	5.93634	10.5908	4.83237	7.89287	4.50295	9.87547	11.2072	10.9806	10.3457	10.6021	9.70504	11.6042	4.09983	11.6544	12.0355	9.5846	11.2527	12.1041	7.853	10.5878	9.91404	3.38909	7.98139	4.24739	5.83444	3.28507	9.26512
201148_s_at	TIMP3	6.10088	13.134	9.78654	10.1997	4.77716	5.41784	10.505	9.85532	8.40135	9.14293	5.95408	4.07429	3.93558	4.91361	4.90242	4.08956	3.86269	4.70635	4.3591	6.83494	8.70806	8.92159	7.41183	4.3404	4.95863	6.80844	3.94476	3.7558	4.48514	5.55176	4.6564	4.25808	3.74174	4.0775	10.5526	11.248	7.75299	8.96342	11.9308	10.0058	11.2402	10.2057	6.3461	3.76351	10.1196	9.14996	7.5826	4.08181
202831_at	GPX2	6.39176	5.53768	6.36678	6.45937	6.15043	6.60897	5.4985	5.77892	6.20886	4.27614	6.67458	14.953	14.1137	6.90832	4.83519	14.3294	13.4979	12.3803	15.0857	13.2166	3.44524	5.48352	6.48326	4.3246	12.9634	8.06063	5.81759	4.98715	6.37429	4.50232	7.00777	6.19625	7.16073	5.83556	5.96754	5.30405	6.05538	7.09498	5.59822	5.92021	4.95014	5.79437	7.9118	4.05859	4.29744	6.85004	9.73921	6.09159
221728_x_at	XIST	5.47919	5.05994	4.8138	4.49289	5.59764	5.38244	11.8072	5.96715	5.21322	4.3055	4.72647	6.20492	12.1186	6.40745	3.2167	12.0733	6.28952	5.033	5.49564	6.25501	4.96769	5.42389	2.63459	5.14632	5.35408	6.11774	5.78473	13.1728	6.41202	12.0042	5.29142	5.18455	4.88489	3.36967	4.08464	4.57015	6.49734	6.0469	5.93381	5.06374	5.09008	12.2119	5.56478	5.8827	10.9755	11.9314	6.148	4.25702
226248_s_at	KIAA1324	3.47374	3.12781	12.5199	7.04587	12.658	7.07875	7.00394	6.51849	6.33221	5.51482	5.46948	5.22535	3.1263	4.21815	3.89713	3.30602	7.95268	3.31473	6.96571	7.10734	3.63627	3.33252	10.1518	4.28399	4.78245	7.63562	3.43155	3.33961	3.79241	4.10534	3.09879	4.56388	5.31932	4.38996	2.55237	4.47114	4.28006	7.89683	4.27478	3.31948	3.08573	3.37342	4.46289	4.90725	3.22584	4.74747	4.05976	5.70017
223475_at	CRISPLD1	8.60099	7.64776	8.30352	3.71739	9.74557	3.89622	1.58136	11.9102	8.02018	6.9668	8.49788	3.71269	3.60315	3.47846	2.49132	2.47729	3.62093	4.85128	4.77875	10.7368	9.41705	2.91243	8.6203	9.04338	9.1704	8.53038	6.24155	8.07598	3.6316	5.22041	6.83252	4.45102	5.30636	7.74158	9.40469	7.95807	3.63111	8.0643	9.60132	10.1498	9.70333	10.7571	2.96839	9.446	9.8192	5.24951	2.33183	9.62404
209885_at	RHOD	3.68173	4.08006	9.9787	9.34422	11.0224	3.27205	3.59814	5.16792	5.10027	3.21235	4.45335	7.49062	8.00936	9.74702	9.2038	9.15634	4.1089	10.2582	7.26987	10.4063	8.52263	4.65384	9.90779	8.49856	10.8238	3.97655	7.60766	3.56307	4.65138	3.63071	4.88988	3.87133	3.48948	3.61874	6.03556	5.27628	4.93054	4.36027	3.32816	4.20817	3.80939	3.73169	9.09112	2.91387	9.63823	10.1039	8.37516	4.89241
235852_at	STON2	6.05196	4.43578	5.19877	1.37172	6.35962	6.12095	5.0591	8.39212	8.52207	9.28502	6.6118	7.37541	6.6039	4.83632	1.90808	4.94936	8.98947	8.1463	5.9933	6.46535	6.23847	4.64137	7.68037	1.79342	8.56288	7.9207	1.68991	1.76383	2.54599	9.5674	5.62446	6.34335	4.50857	1.1478	3.14411	4.85596	3.7135	3.90141	4.57271	3.9851	2.44245	5.93356	8.91701	6.16142	11.4638	10.0182	7.5149	6.31485
203083_at	THBS2	11.1667	6.65646	6.36236	5.25202	5.83328	10.3609	8.85054	13.56	8.15106	11.3494	8.61907	4.82072	5.87804	6.53527	4.63236	4.60837	13.1202	4.79555	4.31545	5.23705	11.2412	9.33564	12.5489	4.42922	5.11736	2.94039	4.94278	5.15403	5.84294	6.35614	5.33669	7.52071	5.14537	7.28951	12.5058	13.9791	12.1686	5.73039	4.56318	5.8623	14.0217	7.40932	5.44665	6.04977	4.21969	5.44226	4.85054	6.37993
218468_s_at	GREM1	2.39259	2.62601	3.81058	4.34876	3.89947	3.85336	1.88328	3.28648	5.18468	5.33837	3.86764	2.87304	7.06377	2.2566	3.75129	3.97084	3.01175	3.20873	5.33202	1.57574	4.87051	5.33769	3.66887	2.91856	3.79622	2.26746	6.26304	3.49347	4.47966	3.96389	3.32298	2.9883	5.33806	4.75532	4.9729	3.58085	2.23084	3.72192	3.48696	2.27507	5.1786	2.46405	3.71743	5.22106	3.91064	6.1968	4.18064	3.92309
1552390_a_at	C8orf47	4.52828	4.2896	5.49183	2.52093	2.34064	6.71976	3.11401	3.68769	4.77871	3.53675	4.32795	3.66008	7.70371	9.05	9.69364	6.28668	3.866	2.64184	8.64512	6.27731	8.03264	2.94537	7.06321	7.78386	3.60743	6.27111	7.25601	4.2507	4.6271	1.91923	4.22188	6.51013	1.01702	3.43702	3.84634	4.02717	3.06208	3.66082	2.24996	3.34167	3.7291	3.22371	7.00484	3.01804	7.33632	7.59769	9.69508	7.82726
1554685_a_at	KIAA1199	3.25733	10.2184	3.7056	9.04545	4.8012	5.97119	2.94726	8.05047	3.37698	4.138	3.81777	9.34856	7.93096	4.71902	4.38897	8.39802	8.83329	8.74334	3.87345	3.32903	4.86519	7.42226	8.15435	4.28064	5.63015	4.03966	4.18363	3.39328	3.39493	3.53744	3.05178	3.94165	7.59097	3.25306	6.9785	4.30918	7.33719	3.49602	6.97211	3.5941	4.33147	8.14322	3.16878	3.53036	3.25708	2.60553	4.31131	3.32598
231227_at	---	7.05429	12.7212	3.15877	3.53732	4.76116	9.05284	11.1	7.03088	9.26793	11.275	9.15165	4.18376	7.93582	3.00666	4.08737	3.4218	3.41445	2.79503	5.59612	6.48279	9.51999	4.38743	10.2025	5.46289	9.92086	9.92554	5.46214	3.76039	3.3876	3.96374	3.85284	5.23981	7.29274	11.8099	7.88533	4.67675	6.15954	2.36483	3.94974	5.30918	3.45062	7.14975	7.41372	6.83848	10.6225	8.995	6.16736	6.70016
209591_s_at	BMP7	6.24576	5.0286	8.94267	4.67237	3.17717	3.82646	8.88188	2.9077	5.74457	8.34709	3.8086	11.3593	7.00897	7.13642	4.37963	4.91508	9.35899	9.73406	5.24993	5.96099	4.57494	3.80362	2.8724	8.44362	9.75929	4.27185	9.18275	4.55971	3.73274	5.32559	4.82535	9.18711	2.84939	4.86703	6.42106	6.39541	3.88829	4.96862	9.73579	6.91557	8.36767	10.3039	10.6091	5.03562	12.6646	12.5976	5.13438	4.31823
212935_at	MCF2L	3.10681	3.33074	5.80861	2.92988	8.19876	7.09304	5.00488	3.16383	2.60256	3.36508	2.91027	9.95731	8.29417	6.099	8.01998	9.13435	9.18675	9.1099	4.80942	3.42824	2.29777	3.186	3.41889	4.79243	7.695	6.64133	3.97104	3.32364	3.47598	3.53256	4.23126	5.18239	4.25941	2.92961	5.64424	9.47792	3.03675	6.48171	2.69994	4.48038	11.0277	3.93725	6.99031	4.71333	6.11301	6.61645	5.87197	4.23618
236175_at	TRIM55	4.65467	4.06281	3.11487	3.25986	2.67863	3.59951	2.90444	4.61296	3.55045	4.42969	3.18274	3.94046	3.56146	3.81201	4.76678	3.85303	5.54662	3.09818	4.62985	3.88929	3.97019	8.12601	4.81178	3.07441	3.05846	5.46592	4.93609	3.61769	6.12076	2.71482	3.38968	4.29258	5.0171	8.45624	3.02882	2.71772	3.77056	4.5406	3.84246	5.26097	5.18219	3.61797	5.82586	8.91607	5.92549	3.92854	5.73094	7.18532
202994_s_at	FBLN1	8.21189	12.1844	3.83472	4.05791	3.49374	5.22699	8.41653	9.40267	10.8886	8.86876	9.94805	3.20365	2.52196	5.33778	3.1033	2.69309	3.60805	6.58701	7.84683	5.54795	8.96439	9.17677	7.63533	8.74639	8.16768	5.31528	7.88419	2.86143	3.43969	4.09326	3.71045	3.40203	3.25318	3.16206	3.58522	8.59866	5.42109	4.61413	4.10236	7.77762	5.58925	4.31688	7.87087	6.79631	8.00491	8.63796	3.97629	4.64254
205680_at	MMP10	4.36707	4.82716	3.57932	4.38984	4.37223	5.47236	5.33992	5.60088	4.68462	5.52807	6.69669	3.80908	4.225	5.22076	3.49752	4.67153	5.8637	3.52028	4.64973	9.29193	3.70289	3.57374	5.36821	7.06386	11.8526	2.50323	8.39498	3.33573	3.1019	2.93891	3.33207	4.57153	3.79405	2.43729	4.45134	4.04401	4.46227	6.3951	5.90475	3.48038	3.31854	4.762	6.63208	4.02179	13.1694	4.27714	3.63169	2.65263
238458_at	MICU3	8.18704	8.76818	2.38671	7.49444	2.6399	9.20532	7.92989	7.4096	5.85597	7.74646	7.71625	2.01183	3.72269	2.65535	2.34016	1.29083	0.716561	1.48096	7.46964	2.57121	7.16619	6.94604	6.49164	7.91686	6.48056	7.06997	8.02572	6.81621	0.504192	5.3404	2.50476	3.52612	8.69324	7.00518	6.93074	7.33892	7.13875	4.53912	6.63985	5.90792	7.59463	7.71574	2.4816	6.64402	7.66834	2.07866	1.85754	8.0043
1562713_a_at	NETO1	5.41962	4.17999	4.10558	3.73191	3.38574	4.28549	2.89733	4.02369	3.90441	3.97128	3.07451	4.03857	3.48069	4.32576	3.94354	2.84583	3.79814	5.00788	4.07131	4.57551	3.51305	2.99231	4.19336	4.63466	9.14391	3.01942	4.32449	8.62561	2.69191	5.18951	7.76333	9.90647	3.50008	11.2114	3.33312	3.20119	3.93394	4.15624	2.52393	3.48633	3.58003	3.59518	5.51156	7.21036	4.25469	4.39243	3.73517	6.14318
206022_at	NDP	5.75337	3.47173	4.94477	5.73123	6.83849	7.03657	11.226	4.97781	13.0779	9.85596	9.74112	4.4956	3.42494	3.87549	9.72881	3.22111	6.54909	3.27834	3.32171	7.04466	6.87102	9.72979	3.65744	4.82746	1.94951	6.08706	4.31777	4.3875	5.55158	3.06028	4.41094	4.45378	3.86593	4.07281	3.89487	5.12188	7.4986	5.29429	5.62008	4.32457	3.76061	2.89792	3.52588	2.48337	8.02069	5.53805	6.17075	4.24347
229147_at	RASSF6	3.7326	4.68089	4.30752	3.58788	4.36351	4.04084	5.20841	4.06653	4.13286	3.60935	5.09261	10.5068	8.31809	7.75428	5.9677	10.0869	10.0314	11.6418	9.14296	8.24251	7.47119	4.04455	3.2065	3.85029	9.01826	7.9148	2.33059	5.06223	2.8721	5.53015	6.71388	7.57291	5.21723	4.60766	4.17552	3.32793	2.37101	3.89839	2.86127	2.94687	4.12673	4.62057	6.48597	5.25205	7.88934	6.39009	7.96479	6.07055
237552_at	LOC100505817	4.29871	3.85111	3.85024	4.07459	4.0543	5.453	3.48053	5.46135	4.71217	3.65769	3.42413	4.42798	5.14311	4.93757	4.26143	4.0492	9.60784	4.386	9.68812	2.71063	3.64073	3.51267	3.66122	2.95665	6.29489	3.51248	3.49447	4.18158	2.70421	3.47924	4.34448	3.61313	3.76982	4.37453	3.21351	3.38553	4.19719	4.73304	4.81572	4.50195	4.78369	4.04274	5.16398	8.97575	5.13203	5.18741	8.90797	8.0178
210510_s_at	NRP1	9.59105	9.46798	3.86363	10.5528	2.90099	8.77763	10.1759	9.59622	8.72589	10.3946	7.66702	4.45411	6.45825	6.02111	7.28369	7.35458	8.08618	3.70858	9.48403	9.13279	9.03979	10.6059	8.45399	3.07086	6.71192	6.18328	2.47252	2.84217	6.01379	2.22876	2.5465	3.33007	3.5133	9.81161	3.28668	3.19715	5.14719	5.42823	2.72476	2.99425	2.50937	6.49433	8.4662	6.25398	2.94041	3.93442	10.39	4.93664
229485_x_at	SHISA3	4.59293	4.88664	2.32608	4.07885	3.21074	7.48165	5.9425	3.64001	3.00144	5.61117	5.06171	2.16964	4.14516	4.49733	2.89828	2.02538	4.50137	2.27521	3.37518	3.98814	7.70802	4.86406	4.9717	5.67458	4.5338	4.27412	4.57421	5.98108	5.37412	4.4918	5.12799	5.50902	4.32654	5.27429	2.40572	5.04023	2.65337	3.15101	4.05143	3.57821	5.3237	4.88656	11.7304	4.11085	4.27179	3.55054	6.94083	4.35855
219970_at	GIPC2	3.68076	3.03777	4.60605	3.37393	5.75445	5.85833	3.69343	4.66414	4.56404	4.40872	4.20395	10.0531	10.1735	4.59506	3.03451	10.682	10.9415	3.6919	4.27027	5.0941	4.31624	5.13345	3.25635	5.03283	4.88489	3.84145	4.4088	3.06084	4.03892	4.98245	4.87562	5.15423	3.51636	4.97986	2.68303	3.93716	5.30933	5.18458	2.90976	3.80255	5.41294	4.75506	4.48396	4.80318	2.94511	3.84443	5.40648	4.69813
202803_s_at	ITGB2	3.75583	4.2582	4.67118	6.9301	3.64022	10.357	5.26907	7.39314	4.65328	8.40123	5.00209	3.17904	5.00219	5.47136	3.47426	3.3063	3.65892	3.42737	6.63836	4.34396	6.71612	9.31829	9.09636	3.10993	4.90892	6.27066	2.94021	12.0473	12.5656	4.21108	11.7972	7.17179	5.85007	2.86625	4.02498	5.65518	2.61503	3.99166	4.36249	4.41806	4.25363	3.75675	5.94333	4.29968	7.46188	7.61681	9.47729	7.07996
218723_s_at	RGCC	5.31616	4.18896	4.88037	7.49699	3.32346	5.44409	8.18269	7.59222	5.4641	8.67659	9.27207	7.70752	6.1184	8.7839	4.39098	9.78713	7.22301	9.41377	8.28583	10.8414	5.6257	6.0558	1.44269	6.34484	9.3328	9.05864	9.90271	10.604	9.84343	8.45703	6.82962	2.03761	2.91148	6.37326	3.28248	6.26125	3.86187	2.67069	1.86266	3.36223	2.32553	2.43821	3.50745	4.89725	10.977	7.78003	8.42767	5.60031
228969_at	AGR2	4.65119	5.24812	5.2261	5.9077	11.6923	3.22508	4.56648	5.85141	6.86769	4.69288	7.9578	9.67489	8.99116	6.76894	6.5238	11.7105	13.9847	5.06883	12.8879	11.7513	6.388	3.8617	4.08149	4.78844	12.8896	9.55469	4.77376	5.25356	5.97182	4.85441	5.32654	5.68567	6.24087	3.30305	4.09584	3.95265	5.34853	5.21458	5.90036	4.42723	3.65215	4.18928	4.54745	5.32397	6.64095	4.84946	10.4094	5.27058
209269_s_at	SYK	2.2835	2.24087	7.35226	3.44339	6.92805	3.72651	3.70927	2.46857	3.16149	2.88427	4.22984	8.99432	8.75298	7.06941	7.87883	8.71607	8.9162	9.51397	3.76035	2.64661	4.00366	3.93444	4.77689	2.67945	5.76192	3.468	4.33596	2.71218	9.54346	8.23164	4.98919	8.43896	6.4493	3.59486	5.0421	3.85039	3.20134	3.36262	5.36329	3.83265	5.99487	4.26651	3.40007	3.38487	8.95908	6.05899	6.10305	2.80008
238689_at	GPR110	3.4808	3.98949	4.32607	10.4022	6.61928	4.21094	4.14156	4.93314	2.98896	4.83263	3.17581	4.70553	7.16132	10.1886	4.07686	9.47555	7.10683	4.99095	5.02334	4.09638	4.03828	4.81661	4.88471	4.77623	11.6017	5.11009	3.13383	2.90578	3.35052	5.79329	4.08193	4.01294	4.4243	5.38434	5.12216	4.4322	3.75179	4.83162	3.66197	3.77749	4.95233	5.17038	9.06234	3.57336	9.90799	6.97203	11.3552	4.43495
1552736_a_at	NETO1	6.62991	4.46221	4.33265	5.09238	4.66055	2.95402	4.94083	5.05768	3.45834	5.13664	3.10007	3.55506	4.59865	4.20934	3.71714	4.01035	5.15753	4.0674	4.38498	4.10941	5.92559	4.90207	4.1926	4.12237	9.76259	3.08092	4.80367	9.79849	5.57997	5.00214	7.84605	10.2882	4.90101	11.9341	3.41917	4.08926	4.82538	4.37593	4.16467	3.25234	2.58795	2.78545	4.84742	7.62701	2.77979	3.82623	3.32652	6.53398
225664_at	COL12A1	13.5854	12.4069	5.319	11.9163	12.2694	13.5656	13.0786	14.3982	11.8868	13.7452	12.975	3.24176	4.02111	9.5414	4.2871	3.14782	3.37079	3.87258	7.2724	14.4275	12.9477	11.103	13.4057	7.03375	2.92056	10.9442	5.10211	3.82769	2.87497	4.42773	2.89323	3.5806	12.3551	10.7256	6.0161	7.32686	6.28188	11.5448	7.54968	4.35219	8.17658	6.30842	6.00932	9.63518	11.8755	9.94837	9.69643	10.8929
228948_at	EPHA4	10.5817	7.62831	3.48811	4.48273	10.202	7.3556	10.0435	3.3012	6.52699	7.51778	8.56961	9.1756	1.91691	7.28816	3.67705	3.48364	6.73315	8.59139	3.43351	7.69241	8.8931	5.81145	8.42529	2.05717	5.02925	5.32244	3.75507	3.01322	3.73008	2.74408	3.08029	4.42476	2.98881	6.81601	3.12633	10.104	3.99762	7.37546	10.277	9.55871	9.41167	6.97226	9.60213	2.58398	7.95378	4.40083	7.31375	5.63704
208161_s_at	ABCC3	7.60557	8.39902	3.88886	10.4799	8.69684	4.26728	11.3494	9.72568	11.4584	9.00154	11.648	12.1567	11.2531	10.9337	10.8168	13.1175	8.95619	8.90559	13.6332	13.3963	11.1962	11.4163	10.7874	6.92912	10.7505	10.7463	3.86662	3.44119	4.55981	2.65719	3.55158	4.63571	4.3939	4.13791	3.38631	3.45582	6.90143	5.05652	2.66526	5.22742	4.66113	3.6891	5.13785	3.88058	4.14721	6.2274	12.4642	8.83533
228067_at	KIAA1211L	7.94624	4.54842	8.4726	6.84871	10.0041	3.67856	3.99604	8.62173	6.44902	3.69414	8.16694	9.09582	9.73092	7.05838	9.02326	6.43468	8.89403	4.65487	6	6.32035	5.05449	4.47398	9.62485	6.77713	10.4784	3.59213	4.91052	6.0511	5.1063	3.29115	3.83122	7.05069	4.16933	2.37974	2.87122	2.50112	3.25498	4.31307	1.73791	3.98163	4.32456	3.56018	10.4827	6.04324	9.49078	9.23929	8.77184	7.93404
227210_at	SFMBT2	2.09751	3.5934	5.46883	3.55801	7.19551	5.99968	4.14442	3.85216	6.40355	5.94678	7.17777	3.14417	3.71778	2.34265	4.06629	3.38474	3.39262	2.56855	8.06548	6.33193	6.1675	1.87313	3.05187	5.89322	6.4959	7.07239	2.61722	8.07082	9.4269	8.9167	8.52985	10.1662	8.92069	7.32631	5.20847	2.92944	5.83064	7.84867	5.90959	6.68083	7.60541	6.87593	3.90018	9.04636	2.81937	3.56263	4.79738	8.71848
242137_at	RBMS3	6.29915	9.07386	2.51301	7.93686	2.0984	8.06687	6.43559	7.47585	8.99355	8.37927	4.95929	3.67901	2.58406	2.86787	3.33904	2.6948	3.45765	2.36723	2.72516	6.54298	8.01243	8.38022	7.28277	1.34664	4.43119	6.62459	3.61463	3.44826	1.28432	2.85086	2.37203	3.93751	4.77327	5.8567	5.04263	6.2799	6.79222	4.79112	3.82817	3.02303	5.21797	7.37674	2.44731	6.86567	7.43346	7.27499	4.57863	8.08235
206224_at	CST1	3.68265	5.65973	4.42267	10.1086	3.24205	5.12723	4.97555	4.37781	5.21884	4.86301	2.6925	4.48401	3.16933	5.60913	3.42142	4.02821	3.82676	3.95704	9.02357	5.5388	4.29027	6.75771	3.32952	4.98034	4.02353	4.91304	5.44493	3.27125	4.35693	3.84964	3.96722	4.55514	4.74672	3.67629	6.90737	7.93969	5.85647	6.99239	11.2516	9.17483	7.55197	9.29239	4.64936	3.80012	4.25983	4.27369	14.2762	4.41432
1556499_s_at	COL1A1	14.8004	15.4487	8.73569	7.56507	12.1783	14.8514	12.7964	15.4062	8.38139	15.1024	11.0333	6.61497	8.85511	10.2813	6.04338	5.50702	7.45122	7.05727	9.22013	11.8956	14.5785	7.29563	14.6122	11.586	7.14442	10.1206	7.12633	5.11125	1.72234	6.7925	5.81059	5.91577	4.50325	11.5647	3.18222	3.66154	5.04733	4.77826	3.0626	6.22492	1.47469	3.5067	8.35852	12.8896	10.4731	9.24769	10.3075	13.823
1552767_a_at	HS6ST2	5.94755	4.36049	9.04943	4.97525	4.29337	5.61059	5.8433	8.55544	12.0427	10.0896	11.1649	10.6618	11.8163	11.845	4.28114	3.98308	11.2508	4.35656	5.10181	4.58454	6.74294	4.77902	6.33779	9.48343	12.2505	12.6889	9.92915	5.04474	5.77521	4.81888	6.86176	5.02456	12.9753	3.17148	8.54477	3.88583	7.5036	3.33411	4.11476	5.43996	7.28339	10.0548	11.5847	11.3186	6.57496	7.12515	4.45446	11.9107
221666_s_at	PYCARD	5.36393	3.61289	10.3618	9.37192	8.63643	4.83343	4.23732	9.24212	4.2086	4.14982	3.2778	11.5282	10.3827	3.59692	3.14018	10.1487	4.91592	5.87801	10.0753	7.4171	9.47798	4.2773	10.8594	8.80437	4.71631	4.11449	10.7716	9.82462	12.0329	9.31995	6.20994	10.9984	9.45109	4.28912	9.28164	12.9199	3.52021	6.64711	12.5576	9.53091	12.5464	4.68059	4.93599	4.02787	9.17072	7.17183	9.3705	4.23684
212354_at	SULF1	7.67676	14.1383	6.06647	5.2754	12.4631	8.56807	4.88636	7.97547	5.16517	12.635	5.59068	4.1168	4.75508	3.72773	3.3263	5.23438	6.54968	3.77947	5.77075	5.00486	13.3929	4.09906	12.4443	5.35091	6.69208	6.99968	8.38712	3.37085	3.36753	4.2723	5.58059	8.62312	5.05681	4.52327	6.77919	3.77851	4.57133	5.71447	4.95409	4.7275	4.5432	9.59977	9.44526	6.3312	6.85963	5.41866	4.73637	6.8676
224940_s_at	PAPPA	11.4267	11.0136	4.96165	6.76912	4.33359	11.2787	6.69577	6.33844	9.64024	10.346	8.52895	5.65664	5.08762	3.83356	4.30141	5.04291	5.29718	4.52108	12.9723	12.3788	9.3605	10.7504	13.1815	6.56012	2.92367	10.2467	3.96686	4.16889	5.32323	8.15789	4.82892	2.65992	5.18113	11.1343	5.12202	4.11987	6.62062	6.55487	4.45499	3.7301	3.52109	5.59843	8.50444	6.89144	5.73091	3.71252	8.44469	6.5929
202986_at	ARNT2	7.1435	10.1019	5.01979	10.1577	2.96016	10.8419	8.04113	9.4011	9.28187	8.40878	9.74934	6.83692	3.23945	7.07896	9.64406	3.53869	3.53915	10.0941	9.3829	2.87657	9.36006	8.7232	10.5186	8.38322	5.24319	3.14667	9.20198	2.55537	2.97444	3.16826	3.02854	3.93594	4.56452	3.02967	11.4146	11.5647	10.6936	9.76641	11.1825	9.84419	10.8821	11.5346	8.74596	3.53739	3.5929	9.79462	8.75204	2.73288
207086_x_at	GAGE1_///_GAGE12B_///_GAGE12C_///_GAGE12D_///_GAGE12E_///_GAGE12F_///_GAGE12G_///_GAGE12H_///_GAGE12I_///_GAGE12J_///_GAGE2A_///_GAGE2B_///_GAGE2C_///_GAGE2D_///_GAGE2E_///_GAGE4_///_GAGE5_///_GAGE6_///_GAGE7_///_GAGE8	4.82776	7.87044	5.1242	4.8853	12.0439	4.44698	9.21278	5.73568	4.67017	5.60701	7.09487	4.68556	4.65375	4.5015	5.18891	5.56728	5.54136	6.35736	5.1167	4.78203	5.62559	4.21674	4.13476	5.48529	4.99716	3.77425	5.25771	5.36334	6.11939	14.9185	6.31994	11.4702	5.42205	4.8623	13.1891	3.92594	7.31063	8.71735	5.12241	15.255	4.46848	10.0088	5.4391	5.36095	6.31231	5.66322	5.27258	4.46576
204410_at	EIF1AY	5.43131	4.41302	4.13675	3.08492	4.30882	6.57299	2.78498	3.89018	9.30822	2.91087	8.96781	9.74466	2.80855	6.74538	9.16617	3.65359	2.08701	3.78032	9.52653	8.83763	2.52101	3.98742	9.87173	5.2859	7.32261	10.2382	4.52022	3.7357	3.91146	5.41494	7.05656	9.54688	9.84052	4.40857	6.90903	8.81301	5.80304	5.44978	8.43939	3.85771	4.43139	5.41511	5.4266	4.87572	5.3104	3.64572	2.45775	4.17366
210674_s_at	PCDHA1_///_PCDHA10_///_PCDHA11_///_PCDHA12_///_PCDHA13_///_PCDHA2_///_PCDHA3_///_PCDHA4_///_PCDHA5_///_PCDHA6_///_PCDHA7_///_PCDHA8_///_PCDHA9_///_PCDHAC1_///_PCDHAC2	4.81026	4.68833	11.148	3.66572	10.0234	3.56768	3.53912	7.31795	2.72868	8.74538	3.80084	2.59858	8.20452	8.30892	4.45636	6.10969	9.5359	5.26784	10.0245	10.6924	6.63848	7.10117	9.84656	8.7215	10.7299	8.40467	9.08834	4.19402	2.84065	3.91756	4.36937	3.55063	4.05894	3.97899	2.41016	7.21226	5.20651	5.15401	3.78978	3.1858	2.73335	8.78228	6.80434	8.73855	6.01419	5.28257	2.98711	9.63042
232195_at	GPR158	9.02063	4.96984	10.006	5.62068	9.8353	4.54984	2.85279	7.59553	6.80131	8.7266	4.87401	3.84718	3.91997	7.53977	4.61538	8.82139	6.48644	7.99168	2.82593	7.36729	7.7996	8.48915	3.38639	5.43762	9.52705	3.22552	4.16797	4.62682	2.75386	8.6707	3.23286	7.54529	2.99611	2.67091	9.40015	8.04798	10.0409	9.92104	9.78804	9.65242	9.84488	8.11049	4.17531	4.29699	8.67174	4.63682	8.74971	2.82393
221974_at	IPW_///_LOC100506948_///_SNORD107_///_SNORD115-13_///_SNORD115-26_///_SNORD115-7_///_SNORD116-28_///_SNRPN	2.82853	8.35212	2.11551	1.30679	9.44551	8.64934	8.33587	8.17868	8.76429	7.86226	9.3835	2.41675	8.97262	1.03574	2.92703	2.63444	2.48638	1.54294	9.04567	10.895	8.49675	9.11519	1.78799	10.0716	8.207	10.4973	3.04736	9.17694	8.91969	3.16184	9.43186	4.3614	8.90107	8.45943	8.63218	8.7366	7.66716	8.39175	8.9828	7.78469	10.4234	9.3214	9.80542	11.1681	8.06205	10.6351	2.23241	11.4651
1555471_a_at	FMN2	3.08388	7.43705	3.27317	3.72728	7.11541	10.0133	6.19303	7.06495	7.15848	6.45337	6.26494	5.09404	3.37676	3.52183	4.17889	4.06948	3.71402	5.10093	6.51257	5.14718	6.35374	4.50892	7.86267	6.72482	2.38629	5.562	4.26478	4.0347	4.41032	2.89883	3.60423	4.59613	6.15046	10.336	7.35166	5.71681	10.0633	8.84027	11.742	13.1439	10.315	11.5418	5.10679	9.87179	3.83695	4.93145	4.89134	8.69505
231688_at	MMP8	5.19268	3.23775	5.44126	2.91176	3.30034	7.29327	3.85852	3.0657	4.18758	4.95746	4.78502	4.1438	3.92804	4.30899	4.66937	2.56715	4.19976	2.41648	4.20119	5.21294	3.89033	3.97214	5.63102	3.54385	4.1282	5.40503	2.95782	5.3437	5.69744	3.43907	4.86886	5.37616	3.61809	6.55203	9.41078	9.26518	5.7057	9.53061	11.7562	8.35237	10.7937	7.825	5.77525	3.56259	4.48817	4.0972	5.9285	5.41917
204466_s_at	SNCA	7.75951	5.40559	6.14292	3.61079	5.33778	5.87634	5.27386	9.58551	6.15029	4.37533	3.97687	5.79295	4.29243	7.04181	3.25401	5.53494	3.64122	3.96301	3.7932	5.63431	10.0958	4.50526	7.4581	12.045	7.37295	10.5322	5.84783	3.45169	5.07478	6.11496	7.0923	4.23295	9.29881	9.62052	13.1152	13.5163	12.8126	12.6604	13.4021	13.8725	13.1354	11.6849	7.82866	9.95668	8.16125	8.61266	5.50298	10.2676
1553589_a_at	PDZK1IP1	6.04061	5.48423	6.06208	8.3118	5.28731	4.48885	5.2619	3.92874	5.20666	5.58589	4.67097	6.78527	9.71458	6.74968	10.5963	11.074	4.57777	6.06253	8.09945	10.5621	5.88173	10.541	12.8309	5.77316	5.96652	6.09541	5.44821	5.30306	4.74326	5.88733	5.46805	6.06365	3.51588	5.55173	5.40114	5.47963	4.64389	5.2769	3.53951	4.83828	5.21828	5.88809	12.4572	4.92832	5.35101	7.43369	9.5157	7.75441
230964_at	FREM2	3.94683	2.89319	12.4308	2.05196	6.277	2.72657	3.72382	4.07776	8.07556	8.75137	9.8693	3.27929	5.87949	3.45363	3.77801	8.41549	3.26943	4.87646	4.93539	5.77931	4.68114	3.53921	2.62416	5.91449	10.6813	5.11921	3.8	4.67177	4.69906	2.58414	4.00829	3.23709	1.33226	5.05512	5.32446	7.63462	3.31855	6.60761	6.1778	7.26048	6.53346	7.72773	8.18433	5.56667	6.05189	4.25793	8.58261	6.28874
238439_at	ANKRD22	5.10699	4.58842	7.04877	4.6309	10.3137	6.05286	3.4867	3.35163	3.68796	4.46155	3.98944	11.3392	9.97335	8.32042	8.28538	10.9486	10.9557	5.75459	5.70957	3.3918	4.6164	7.04414	4.87681	6.28789	12.2569	8.03213	3.96939	8.00177	10.6053	3.51932	7.99394	4.2961	11.3964	3.59326	3.5232	4.26743	6.46827	5.21185	2.16369	4.83721	4.54827	4.19364	3.93631	5.2017	7.72536	4.3993	3.80464	5.5994
229308_at	ANKRD29	6.05024	6.71243	5.80557	8.68055	3.10766	6.38835	7.12582	4.75899	3.1094	6.9325	4.69935	3.59472	3.28662	6.47057	6.11335	9.17915	3.2226	5.87166	5.44773	7.87555	6.47524	10.153	7.42375	3.96822	3.136	6.31011	3.58618	3.3465	3.61119	2.57287	3.90714	3.82759	2.04405	2.81048	4.26649	3.91054	2.93853	4.65086	1.58526	5.65772	4.05099	4.37082	4.1328	4.10332	6.23503	4.11303	3.9569	4.78359
231929_at	IKZF2	8.00443	4.09476	6.4439	6.7558	8.59842	6.22236	6.21703	6.86571	7.08786	7.07279	3.47755	6.24143	3.81179	4.59401	3.10137	8.03885	7.24235	3.7765	2.44176	7.85103	7.33163	7.1597	2.83334	4.63504	10.0681	5.28266	8.71846	12.121	7.97945	3.96572	11.311	4.7642	1.99173	5.09808	3.08654	2.40155	4.82333	2.79857	1.30267	3.4083	2.00928	5.6134	6.12771	6.40691	9.78776	8.38063	8.28911	6.25082
214890_s_at	FAM149A	3.63316	4.04475	3.69457	4.36804	4.01502	5.28186	3.21274	4.97604	6.43631	4.31562	6.23574	2.21082	3.51376	7.32829	7.78474	7.40687	8.71525	3.06664	7.14675	2.14133	5.22281	2.24188	4.93866	4.81511	5.19673	2.95157	2.11589	4.10441	3.20588	2.84069	6.59607	7.67401	3.08623	3.21364	7.05527	7.68219	3.78005	3.00474	4.74693	7.23239	7.10682	7.94893	8.19736	3.92897	4.69338	4.18922	3.44112	5.98813
205258_at	INHBB	7.81043	9.93658	9.99673	8.76428	10.8702	8.72063	5.08266	9.65365	4.82021	9.17923	5.96004	9.78306	6.94393	5.62655	7.26286	3.76106	4.93028	12.4269	11.8642	9.72187	7.0521	4.46114	6.07618	6.15589	9.66614	4.11406	5.02982	3.78369	4.36358	4.22291	4.0724	4.25305	4.12096	4.83407	3.2664	3.48984	3.05121	4.09825	3.67932	4.10756	3.35994	3.51992	9.10788	8.42467	10.5883	10.2711	10.9135	8.27577
205506_at	VIL1	4.10195	3.92689	5.65849	4.48437	4.15392	4.92464	3.88552	5.60767	4.01403	3.63995	4.09109	12.4314	11.6683	5.26051	9.32741	11.1989	9.41901	11.3399	7.9183	5.87897	2.28236	5.35782	3.79047	4.24426	4.64307	3.76174	3.85524	4.548	3.57117	6.00968	4.1741	5.31775	5.01643	3.27095	4.72816	4.39983	3.55589	4.17023	3.62297	5.51261	4.45311	5.62892	4.00114	5.32308	5.8501	5.55391	5.53308	3.78496
220014_at	PRR16	10.964	10.1292	4.9367	8.39523	3.47538	9.39277	9.57305	9.75185	9.45819	11.0518	6.63659	2.07371	3.64208	3.55327	4.0061	3.22361	2.31722	4.67608	3.81813	3.62835	8.29436	6.32099	7.43739	3.97713	5.67426	7.55317	9.60934	4.68134	3.52668	8.48643	5.58808	3.75229	1.4137	6.87133	6.08941	4.15759	8.26314	8.14689	6.46538	8.23798	2.51282	7.02029	1.98043	7.09231	10.5418	7.17666	4.21892	6.587
218559_s_at	MAFB	11.7275	11.1328	8.58637	5.50965	8.06266	6.56417	6.49376	10.013	3.44331	11.8632	3.55806	6.58821	2.40127	5.98474	3.48611	6.61194	5.19277	4.32554	4.98943	6.34304	3.84985	5.95265	7.06828	3.788	10.4567	4.95542	3.45525	5.22101	7.41771	3.39989	7.33032	6.43941	3.62553	3.20148	8.51677	5.77241	9.44313	4.86875	7.77359	8.2179	8.9707	11.0261	4.87471	3.42173	11.0238	8.02605	8.07299	3.21627
232481_s_at	SLITRK6	8.27422	7.82739	5.37876	3.96652	7.52639	5.02335	9.98979	4.18595	10.8591	9.70977	9.74665	3.35618	5.57811	3.94832	4.80761	11.3657	5.25678	3.91743	7.28469	10.1019	9.2144	4.51275	3.59826	10.6021	11.3478	4.51059	3.38811	5.29138	3.46831	4.92654	4.81979	5.79667	5.70387	5.18221	3.00705	4.86624	6.84755	8.75525	1.96934	4.70783	6.0117	6.40869	5.20129	4.51263	5.90106	3.85025	9.40233	5.30437
228915_at	DACH1	5.24139	1.85036	6.36567	3.54362	6.52934	7.40522	5.34832	2.77839	10.5371	6.66523	9.51846	3.78616	8.43724	4.26174	6.36108	3.55623	8.38285	8.78747	3.33011	3.12107	5.6019	4.54547	3.78658	6.02824	6.83688	4.06867	7.37868	9.73321	8.85827	5.67667	6.84637	3.03755	8.19976	5.08249	3.92883	1.81384	4.86642	4.53974	2.9324	6.58902	3.76593	4.97182	8.5896	5.00555	9.06712	2.78787	4.89261	5.60769
206382_s_at	BDNF	10.7027	10.8888	2.84464	10.6266	4.26336	11.2993	8.77377	8.52648	8.06195	9.67322	7.5376	3.51882	2.72651	11.4477	9.17084	8.26428	2.69556	3.15628	9.88235	10.0952	9.42466	8.35775	10.9765	4.4662	5.18482	10.2202	7.44877	2.32785	4.08738	3.34867	4.00427	2.18871	6.25771	12.3875	5.52054	3.82084	4.47386	5.8795	5.27435	4.53846	5.47465	3.49772	10.3019	11.5143	6.42449	4.43354	11.2441	11.163
209031_at	CADM1	8.1855	13.8865	10.8195	4.79303	12.316	12.8129	10.3286	12.2658	11.3981	11.7148	10.8267	2.49942	5.03123	3.20464	9.6199	4.21755	3.98303	8.02269	10.4371	12.9248	9.97046	10.49	9.0912	6.91949	3.64152	6.58341	14.4598	4.33791	6.31982	2.36395	6.89651	11.4761	11.6717	2.63696	12.4269	9.89865	11.9039	12.1959	11.4492	8.28894	11.8118	10.0282	3.07392	2.81272	9.89831	9.93366	2.03924	2.30566
214329_x_at	TNFSF10	6.08066	1.64012	4.47802	11.3674	10.2659	5.25025	7.85801	11.1936	7.85039	7.82835	9.34779	8.28658	6.51198	4.74007	5.46514	10.9127	6.92736	7.05852	6.44284	7.1664	11.1881	10.2793	2.16958	11.8748	9.10714	4.55088	12.564	6.95544	6.52736	5.91794	5.98679	9.96243	11.604	2.2019	3.15272	5.45893	4.6416	2.69094	4.098	5.93526	4.06667	5.04697	4.67479	4.70523	6.69034	7.18923	11.7244	4.4723
227711_at	GTSF1	4.55359	5.40838	5.04249	4.5251	5.61409	5.38315	5.68774	5.28247	5.5724	4.97165	5.25773	5.78159	3.53657	13.116	5.58775	5.51485	4.69132	5.71633	5.06326	3.48268	4.63334	5.65506	6.01171	5.82366	4.9627	4.80157	5.89813	13.3565	13.3251	13.6336	8.15323	12.0982	6.57864	6.2115	5.73628	4.91545	5.02679	13.157	5.91552	6.5867	4.36703	4.63042	4.94958	5.52302	4.33504	7.18066	6.03972	5.37878
213869_x_at	THY1	11.5166	12.3869	4.2627	5.08111	6.11141	14.716	11.9858	4.67039	12.4542	12.0157	10.0426	5.33624	4.75309	6.04422	4.85174	4.49794	4.7191	6.12249	6.17326	5.24884	4.81269	3.48359	9.79938	7.13051	3.72186	4.5003	7.74635	5.95286	5.3057	5.67229	7.01482	4.23662	7.32044	9.21323	5.08232	3.95684	7.75412	5.5756	3.70272	4.65538	4.51099	4.85503	5.86288	3.46625	4.86667	4.58496	4.84617	4.56605
207172_s_at	CDH11	10.7626	10.1986	3.4931	8.74291	4.20579	6.56083	5.39297	11.8114	11.4786	11.8442	9.76206	4.61459	6.99005	4.62925	3.87168	4.85497	4.47234	4.12305	4.44353	10.866	11.2096	4.33044	11.015	7.46526	4.19925	5.00712	4.94258	4.57204	5.27645	5.47411	4.48603	4.31993	4.37425	4.32256	4.57144	4.24394	7.15706	5.11742	3.97479	4.53663	4.11132	4.49355	5.03342	6.02337	5.09109	5.00723	5.47435	4.19127
214240_at	GAL	9.3711	5.15434	9.35336	7.52653	4.18886	5.17409	4.13162	3.93814	4.30674	4.86855	4.82111	4.11476	10.9285	11.472	11.5818	4.69355	9.40662	12.9927	7.82858	2.65894	8.11242	8.9473	7.5914	11.0625	5.376	11.491	5.3113	3.63664	11.1395	11.2318	6.37225	11.2472	5.21874	4.16611	4.26421	4.88324	3.58409	5.32051	5.13722	5.92927	4.6698	6.06069	8.27983	7.45357	6.37312	7.44223	8.05886	8.09475
202826_at	SPINT1	4.16236	3.06749	10.6761	6.60079	12.7989	4.62481	3.29729	3.46145	4.77349	4.23718	8.08756	11.44	11.5117	11.4491	12.5581	13.0403	11.0437	10.6569	4.09829	10.436	9.16335	7.37266	4.79719	6.99602	12.6742	5.41785	3.76457	4.04642	8.33667	5.84623	6.34762	8.40177	4.0814	3.90797	7.01564	9.39152	4.06771	5.94996	5.80593	4.45307	5.29868	4.26966	9.79313	4.24413	11.1083	10.1649	10.2787	5.0804
204163_at	EMILIN1	3.08831	9.96098	3.919	2.89855	3.81133	3.3626	2.99703	11.5855	4.52195	8.04534	2.86435	3.65246	3.5092	3.88988	3.59867	3.18505	4.05038	4.33485	3.26946	4.49183	3.38978	4.56596	4.04678	4.39984	4.97121	4.50473	4.7245	2.93933	6.28456	4.76304	5.0995	4.2759	3.20608	3.65052	7.84038	8.04846	2.94786	4.29598	3.23972	4.00412	4.05494	9.48641	3.02718	4.25432	3.1567	4.57691	3.67692	2.81301
215465_at	ABCA12	3.21294	4.39824	10.9649	4.86504	11.2256	3.47989	5.48142	4.03054	6.76401	4.77443	6.13626	9.62252	3.44292	6.54874	5.56323	4.5329	3.34857	2.8309	5.9547	4.08547	2.50436	4.35357	5.17049	5.46304	6.57546	4.55781	1.97042	2.92047	4.10507	3.34798	3.05283	2.1412	5.31909	3.61373	4.10416	3.55362	5.56943	3.34775	3.28201	3.84407	4.85242	3.59828	4.23342	3.67786	5.2613	4.8172	3.97301	4.55679
214587_at	COL8A1	3.70513	10.5426	4.92208	9.93677	3.03584	7.80513	8.6551	7.38616	6.40634	10.4895	8.73209	3.72114	4.2044	3.76067	3.06974	2.95962	3.95462	3.89574	3.88192	3.67881	6.9442	7.29566	9.65572	3.90349	4.50295	7.83882	3.26767	2.37886	2.9071	3.18948	4.9037	3.12693	4.60423	3.27598	3.40056	4.70368	5.31316	6.09956	2.2444	4.79108	4.62642	4.83901	5.65633	5.73266	5.16473	6.2316	3.81624	3.97207
203815_at	GSTT1	9.5604	9.3938	9.65177	4.86088	3.37825	2.91175	8.92153	7.91	9.67181	8.2424	10.1912	10.5891	10.4309	4.46421	9.2668	9.91286	5.09975	9.9554	3.73927	9.89661	2.62649	8.13488	8.9634	3.37152	10.6758	9.27474	10.4975	3.27789	4.75473	9.2815	3.93329	9.06319	3.65305	3.4203	4.60956	3.98003	8.92266	3.79824	3.4075	4.25029	9.79381	3.27147	10.529	9.61391	11.1066	4.31813	10.2659	9.57159
206002_at	GPR64	4.31396	2.89206	5.65301	4.64648	3.49336	4.29711	3.31609	2.60905	6.87211	4.7845	4.23224	3.66457	4.39286	3.23252	3.07607	2.88324	4.98176	3.83601	8.49	10.3483	3.24337	3.90659	6.63462	4.2236	5.51522	9.26404	4.68478	4.43725	3.59408	3.50126	5.04939	9.2464	4.38108	2.36768	9.04491	4.08787	4.27612	4.64223	8.27245	5.13548	3.98572	4.69677	3.35003	5.23485	5.18319	5.68662	6.02507	6.02902
227070_at	GLT8D2	4.0671	10.9235	3.41617	5.37259	9.52768	7.97314	10.7248	11.9208	8.47628	10.7989	7.60411	4.33253	3.96613	8.30805	4.46811	2.96889	3.85914	4.17218	3.36014	12.4663	9.83257	5.10094	5.36978	6.83768	5.4198	7.69942	5.65874	5.03777	2.76302	3.76613	2.97922	4.72821	5.88163	3.32402	4.04874	9.89866	5.9959	3.45638	3.00742	5.11766	5.31183	6.27534	9.59784	8.59051	7.95482	8.40032	2.51168	9.09133
213050_at	COBL	3.64144	2.74816	9.103	7.36651	9.85708	5.26515	3.29293	3.26408	8.02795	5.08509	8.72101	10.0528	9.74276	9.30748	9.75821	9.3669	9.78745	10.9083	9.37037	10.3522	3.71619	3.91775	9.12372	4.44245	8.76925	10.0318	6.22773	2.98707	3.68243	4.19341	2.52975	11.3981	3.14944	3.45053	8.34712	8.8887	4.21711	3.88077	8.07591	9.38103	3.85744	9.17598	6.26142	6.49111	3.93344	5.95043	5.93774	5.75751
243409_at	FOXL1	2.84558	7.53074	3.80765	3.6846	3.77232	9.37498	5.53229	8.2007	2.76666	8.4136	6.45492	5.77901	7.08047	6.03628	3.72352	8.83228	7.93867	7.38691	6.2198	3.42186	9.55136	5.32019	3.52325	6.60189	4.85359	8.18748	3.28888	3.60702	3.5245	3.43132	4.17417	3.60588	3.52131	3.34777	3.13121	3.50618	3.42158	3.61552	2.82968	3.06515	3.21587	4.23182	3.20676	3.75843	4.42404	4.18703	3.7993	5.49706
238029_s_at	SLC16A14	7.635	4.68974	8.54718	5.45218	8.18944	6.7112	8.70722	8.40484	7.46878	7.24753	7.81954	5.84572	5.50208	7.71953	10.1222	5.05203	5.04373	7.82007	5.57223	8.73351	6.88447	4.70936	1.09815	8.84514	11.8459	12.5214	8.91998	7.0167	8.85601	4.55401	8.02328	9.49468	11.5492	2.97773	5.19576	3.29635	3.31509	4.01261	1.54986	5.21351	4.64196	1.33625	2.9403	6.02523	10.7364	4.02995	8.97052	6.16528
227753_at	TMEM139	5.26565	3.08053	4.07648	7.44557	11.4859	5.72496	3.24597	6.17416	4.6722	4.5112	5.26043	10.0001	10.2613	7.59782	8.88667	11.4228	9.81744	10.8766	6.53496	7.35612	5.62247	3.57325	7.34655	4.30446	4.96693	10.2608	3.40019	3.26384	4.15854	5.66937	4.8759	4.4356	4.12576	3.69421	4.73424	5.73433	4.54623	7.0132	3.48826	4.81856	4.84294	8.05829	12.005	10.1446	10.9104	11.6342	10.5181	9.9281
225626_at	PAG1	8.84544	9.02521	4.25189	9.10212	6.64173	7.95273	6.63514	7.51907	6.95305	8.40054	7.39937	2.25762	3.01493	4.09783	5.1434	7.19998	9.31304	4.12758	2.07292	7.52773	6.13028	10.0656	4.76642	6.46248	3.92974	8.60305	1.95595	12.5631	8.86086	5.49421	11.3288	2.6137	9.76934	3.07162	10.1288	10.8859	10.6774	9.88162	10.2004	13.3857	11.7934	9.22392	6.81044	6.21185	2.11697	2.16855	8.41805	5.60947
236300_at	PDE3A	5.04996	9.31739	4.08952	4.85404	5.60945	5.56776	6.32708	7.52475	6.82212	6.27141	6.05558	4.83833	2.75706	4.06916	3.03993	5.54525	9.45924	5.16542	11.3366	13.1091	3.92665	3.83375	3.2151	11.0916	3.97043	10.4419	5.95877	4.38417	3.3574	4.93409	5.98439	4.38938	4.89565	4.59637	5.8561	5.69056	6.47921	5.87574	5.32863	10.9229	12.7174	6.85094	6.73643	4.26815	5.03081	6.01119	5.60061	4.39603
204513_s_at	ELMO1	2.83768	2.3461	5.57251	4.20842	4.11134	6.79021	7.71834	3.96257	5.00958	6.96091	3.45697	4.09186	4.87777	5.00648	5.11019	3.67585	3.03132	5.82599	8.7424	8.68144	4.16566	3.09092	5.93592	5.16604	3.48298	8.58441	1.97439	10.0446	10.5987	6.82555	9.90448	10.5421	11.0745	3.13916	9.58342	4.9764	5.43289	6.28791	5.7717	4.37818	5.08253	7.79451	5.18549	3.36198	7.98877	5.26618	4.37293	4.42219
211379_x_at	B3GALNT1	7.89577	7.1814	9.60509	9.17981	10.2381	8.46452	9.3774	10.8421	8.63976	10.3303	10.1011	0.964257	7.31089	8.05386	10.2295	2.28913	2.94245	8.15923	3.04103	7.09515	9.29281	3.642	7.65811	8.02291	6.70714	9.41287	1.36767	4.13433	2.41525	6.25592	2.41281	4.5761	3.65155	1.27171	8.33938	3.71122	6.63638	4.04221	7.4924	2.88968	8.65581	2.40052	7.60095	6.24827	10.7771	10.0391	10.1987	7.71684
203440_at	CDH2	13.2076	13.8451	4.77907	6.26102	4.36404	12.0063	11.5539	10.183	12.0224	11.3791	12.696	3.15763	3.85282	4.87801	3.4148	4.05805	3.55622	4.64048	9.97968	14.0117	11.9125	3.60114	12.2014	5.86301	5.93736	11.2377	8.70846	11.389	3.17217	3.80291	8.19699	10.6916	4.35863	10.2626	10.8426	5.39155	10.7656	6.98525	8.82215	4.39689	8.22322	10.0171	4.98876	11.0094	11.674	10.3548	4.58661	11.6442
205405_at	SEMA5A	2.94736	10.7579	4.2458	6.81678	4.20169	11.0056	10.5999	3.6526	4.78506	9.15617	3.94167	4.40841	8.24243	4.56201	4.61669	3.74856	4.06007	3.92422	4.27168	8.24417	4.16562	6.90782	9.35951	5.80461	7.55994	4.55885	4.34472	3.52739	4.04159	5.2198	4.2004	4.43543	3.56745	4.66787	9.92948	11.0853	10.2243	7.412	8.70583	11.1617	10.5414	6.22724	4.42528	5.89379	6.59523	4.08211	4.80886	4.56473
203888_at	THBD	3.16206	3.368	7.14555	10.2934	3.54184	3.49187	4.78569	3.13326	3.14437	3.34221	3.52822	3.53347	3.05332	4.05138	5.12383	3.86672	4.85324	3.76633	8.54036	9.65577	6.89322	9.09115	8.65461	4.33425	5.16499	9.17387	4.92004	3.64634	5.57066	6.13013	3.65685	5.40668	7.61399	4.85565	4.7257	9.4434	2.70393	3.54197	3.6552	3.58748	6.47361	2.94725	4.76191	5.2821	4.13011	2.96035	8.84411	3.91116
202403_s_at	COL1A2	14.5989	15.7931	5.87012	7.42967	6.79524	14.3867	12.9393	15.5513	13.4419	15.6315	13.902	5.47242	6.47289	4.99105	4.84792	6.55983	4.34951	4.9343	6.72936	6.33801	9.63034	13.1854	5.52053	6.99416	4.94708	5.87278	5.22947	6.5703	6.48717	6.71313	6.08601	7.03993	6.52313	6.30637	7.03063	8.78691	8.784	7.22947	6.19338	6.61681	5.38425	5.78128	6.85909	6.19077	7.48232	7.5973	5.52433	3.89955
221583_s_at	KCNMA1	8.51346	9.25842	2.0781	3.66973	7.0341	8.5366	7.83559	6.43708	7.13063	7.35541	8.62894	5.47439	1.85403	4.46468	2.10551	4.52346	3.62982	3.20264	6.03207	3.60574	6.49515	6.669	7.55154	6.9241	6.90421	4.32394	1.97931	3.76867	2.82116	3.89198	3.97922	2.64473	3.34424	8.2957	3.97502	2.36932	3.87456	4.37955	2.43509	2.9121	4.72299	6.49977	4.73933	5.91992	3.3451	4.36323	6.08004	6.61292
208096_s_at	COL21A1	8.55694	8.72936	8.33228	3.23391	7.6016	4.97662	6.77282	6.7434	8.962	8.03442	7.1898	2.58905	3.96655	5.10491	2.46001	3.20746	3.21443	3.64154	8.11691	11.3503	5.60476	4.04429	3.34866	7.52321	5.66473	5.1085	4.4914	4.7597	2.90047	7.1221	2.91723	4.53607	5.355	5.54013	1.38687	5.08958	6.61517	10.57	2.68538	7.55762	3.74784	2.00799	3.39019	4.53229	10.5692	3.7952	4.6323	4.22199
1554242_a_at	COCH	7.82763	3.23196	3.58826	6.41714	4.25644	3.17874	5.98858	8.97602	2.92897	5.91388	3.4874	4.39228	8.36777	7.94427	9.15653	5.21308	4.27902	6.1436	9.98827	9.79134	9.86922	10.0229	4.70603	8.89306	6.31204	8.49466	5.85344	8.93831	10.7877	11.094	8.60282	6.13921	3.15765	3.77326	3.55059	5.48237	3.27705	7.33125	3.35926	4.39335	5.97409	3.24606	3.38386	10.7858	6.93526	3.24991	9.57913	10.7209
204597_x_at	STC1	9.60128	7.81677	8.30742	9.68336	8.76006	3.65829	9.74767	9.52319	9.46224	8.49925	11.0441	5.98887	2.99497	3.68206	3.51763	3.5236	3.56893	3.14137	8.36249	9.7975	9.20537	10.4738	5.9208	12.3159	5.33888	8.50946	3.53752	3.32931	3.53842	5.38053	2.52939	3.5319	10.6026	8.83474	4.93129	3.70252	6.99348	2.54138	7.14197	8.35388	2.10338	5.99252	10.1699	5.17364	3.54264	8.18829	6.6834	5.30622
222891_s_at	BCL11A	3.01265	4.39452	5.55429	4.81136	6.02418	10.4697	2.83088	5.17052	6.00813	4.37634	4.06327	6.83658	9.0165	2.93333	9.05058	3.6984	8.58344	9.46657	3.83589	6.18245	5.23556	4.96541	3.63572	10.8624	8.41764	9.13379	6.6632	11.9817	11.1765	3.13961	11.3883	9.73595	2.78962	9.69276	4.35163	6.84944	4.31646	4.34664	5.63765	6.87674	6.29947	6.92371	4.54713	8.88404	7.28781	3.47792	6.26538	9.3521
1552912_a_at	IL23R	3.547	2.31905	2.85605	3.47933	4.32799	3.82232	3.51144	4.17812	3.00088	4.70909	3.72736	4.23834	3.9708	4.57329	4.17527	4.34527	4.54521	4.70259	2.33646	4.5203	1.86619	2.91448	4.19153	3.49759	3.86118	4.95411	2.54392	2.2789	11.1586	10.5113	4.66446	4.90387	9.89835	3.63104	5.66311	3.89123	4.87434	9.86464	5.0851	5.08023	4.76903	2.9755	3.1847	3.43702	3.66722	4.44653	5.45183	3.42092
222317_at	PDE3B	2.07749	2.53837	6.64997	3.10361	5.55018	7.12022	4.56456	3.2112	4.03747	2.2197	1.58509	7.2769	4.96704	6.83708	6.9875	8.25813	8.15972	7.87756	6.70421	3.07592	4.79737	2.8213	5.10557	6.28618	5.35361	10.6111	8.99462	9.62988	8.84604	8.15297	8.39727	9.12532	4.27107	3.22045	6.5362	9.46717	5.89723	8.4823	11.1126	7.88928	9.89228	10.3239	7.54728	6.57597	6.4389	3.24921	8.03277	6.40996
225681_at	CTHRC1	11.9023	12.6529	6.85323	5.37583	3.99687	2.66111	7.94904	12.6835	6.61391	12.0682	8.06169	3.22735	5.73358	10.4605	9.26379	3.46032	9.94712	6.07831	6.05881	8.43209	12.3475	13.2242	3.09622	11.7996	10.7541	5.24491	5.47627	10.2851	4.60852	6.70411	8.68388	5.60202	4.75013	12.0897	13.8871	14.425	10.1469	13.3014	14.6334	11.9367	14.0428	14.6358	4.36876	11.3072	9.37095	8.37444	12.1214	12.0258
236081_at	SNCA	4.16448	4.57824	4.31499	2.47958	3.81	4.09335	4.19191	6.86996	4.43805	3.97691	4.10688	4.13139	2.99251	3.61292	3.12929	4.17759	2.67748	4.53246	3.47436	3.75733	6.75429	2.17743	3.54216	8.47334	4.66169	6.37206	5.18814	2.68673	4.08531	4.87587	4.87889	2.57911	6.31488	5.96978	9.57963	10.7397	8.01948	8.77743	9.31905	9.01528	10.381	7.50297	3.26539	6.63988	4.70809	4.76641	4.06046	6.97133
209616_s_at	CES1_///_LOC100653057	5.79489	3.45116	5.33759	3.85869	4.90911	3.95337	4.59112	4.56122	4.85422	3.44735	4.2135	4.87406	12.6554	5.16325	2.88162	5.04649	4.25443	6.50318	11.4833	4.67489	5.66767	4.49758	4.20983	4.54157	13.0712	14.0695	4.97931	6.26256	6.6022	4.51324	4.8281	7.25638	4.43556	4.50077	5.61476	5.70723	5.7444	4.80728	4.27731	6.79492	8.47711	7.09868	6.25019	5.14777	5.08251	2.84861	4.88684	4.6056
229288_at	EPHA7	4.05948	3.95801	3.57925	3.98739	3.73718	2.28419	3.44632	3.40551	4.52814	3.8015	4.27958	3.39789	7.26337	9.57943	3.3647	5.19445	4.89385	4.37746	6.25035	6.76107	6.33785	3.10156	3.2612	7.66083	6.87146	3.60185	10.4208	4.37363	3.3203	3.63316	3.28009	4.82243	5.08921	8.26032	4.07959	4.66013	5.44473	2.91358	5.54186	9.56111	3.71406	3.37648	5.82259	3.41771	5.60051	4.3398	5.88398	3.13637
235955_at	MARVELD2	5.39627	2.3785	8.71703	4.95808	8.35602	3.73966	1.97664	4.54888	4.11257	1.30155	2.86736	8.70011	8.92114	7.9334	8.397	8.48874	8.19112	8.26454	6.78714	6.72078	4.12423	5.21552	7.32824	6.70154	8.04197	4.2916	8.05188	2.62754	3.07909	2.70753	3.7817	5.98612	2.83182	2.6525	2.38288	3.47934	3.07717	2.89604	2.72349	2.37759	2.95546	4.7065	6.58728	5.02361	8.12876	7.26866	6.49387	6.24443
205390_s_at	ANK1	8.92302	3.46483	4.40499	6.65255	3.24907	3.68027	3.50401	3.9902	5.34579	5.70664	5.92973	3.13069	4.91151	3.65097	2.91828	4.11423	3.06977	5.0921	4.89708	7.28992	3.59404	4.39557	2.78535	8.81934	3.56811	4.28479	4.79743	2.69718	3.5607	10.6995	3.66362	3.25254	8.23091	3.18429	3.13597	3.3939	3.27463	4.3994	3.43874	3.52227	3.9212	4.49741	11.1432	4.27325	3.60906	4.09774	3.50286	3.81539
202489_s_at	FXYD3	3.87793	3.83917	10.6346	5.69033	11.0801	4.56309	4.95505	6.91804	7.67637	7.28226	4.58934	11.3307	10.9184	10.3141	9.7032	10.8981	13.4683	8.42738	6.88133	11.1607	5.94659	5.95631	5.4181	4.01946	14.0898	6.26299	5.02471	4.41608	5.26167	5.49066	4.23246	6.71125	5.49939	4.80316	13.7303	11.6012	6.82864	9.79219	10.6162	4.15781	13.3178	13.097	5.07086	5.9273	8.03402	8.16772	5.1146	3.90165
203438_at	STC2	12.3036	13.1039	10.7309	2.31341	13.9149	12.61	10.6053	10.9021	8.54066	10.4462	10.8148	3.29961	10.4364	9.87183	3.16394	3.4908	3.07237	11.7689	6.95608	5.40803	8.90815	12.2468	9.78805	8.48631	11.1107	11.2506	2.79644	2.88876	8.16146	9.978	3.28136	10.3609	8.36336	8.65408	3.73483	2.85993	8.86346	5.34538	2.66879	4.41498	3.29621	2.36647	8.22511	11.3663	10.1363	12.6814	10.5989	11.5377
204112_s_at	HNMT	2.22662	6.97008	7.98109	11.353	5.65704	8.96982	8.61162	9.92323	10.5057	10.5885	11.3366	11.4449	12.0546	3.55632	4.83487	11.8513	9.97199	7.24978	9.77654	12.7614	11.8017	12.2861	4.27606	3.64536	6.56526	8.16763	3.58935	4.12495	8.03228	8.44176	3.24503	3.87845	4.31816	3.44904	2.62826	10.3811	6.09684	11.2854	9.94481	9.63007	10.9341	10.5134	3.34025	3.27648	5.21744	10.4234	11.5889	5.12265
205302_at	IGFBP1	5.94669	9.18192	3.74784	10.946	3.27336	8.44767	4.31039	4.77354	4.50745	5.26548	3.75323	7.06219	4.48959	4.90627	3.94828	4.96197	5.70271	10.928	12.6282	4.53262	7.05622	8.632	4.53514	5.87949	4.22528	6.17208	5.30863	2.38984	4.25933	6.02931	3.82866	4.10497	4.03698	5.88161	3.85462	3.41626	3.49651	3.32233	5.3277	3.61291	4.54757	4.26776	9.29441	5.2658	4.83942	5.61576	3.03598	4.28301
229245_at	PLEKHA6	4.67374	3.95607	8.77696	8.03778	8.89652	3.03657	6.95954	3.13477	2.29183	2.79586	3.08605	8.86604	8.10294	7.68685	7.91866	9.96717	8.80281	8.18617	8.67074	8.91962	8.12728	7.51708	6.57013	2.29445	6.8141	7.52652	3.1333	3.43471	3.96178	3.68956	3.34231	2.77959	3.02223	3.50342	3.15553	8.17229	3.54671	3.18582	3.02019	3.38611	4.02391	3.20567	4.38017	5.78641	5.8876	4.99042	8.90868	7.9353
238455_at	---	9.17234	3.057	7.89715	1.56771	6.02661	3.55246	3.52868	8.09155	3.49253	7.07145	6.57403	5.4989	6.87849	5.59418	3.26843	4.89055	4.07924	4.10326	1.94605	7.33787	5.3749	3.59569	10.5199	8.58868	5.23935	4.96591	5.45657	2.70344	4.50374	4.91456	3.30816	3.08206	4.55346	3.48262	4.71207	2.68974	2.38659	5.91309	6.02512	4.44653	3.98861	3.36231	5.42451	5.92928	7.574	3.90599	4.74384	6.69766
1555765_a_at	GNG4	8.43256	4.62983	2.61692	2.92609	3.44224	7.73266	3.52548	5.21795	5.22406	3.57559	3.56548	3.09023	5.80401	6.48575	2.4728	3.19442	7.3499	10.7513	5.82117	2.69735	7.00378	10.6487	5.4908	7.42018	9.36565	4.93184	9.41359	5.02805	3.7695	3.52256	4.98606	4.8986	4.50408	4.18275	4.61581	4.63326	3.38763	7.68403	4.35527	4.52055	7.74622	4.4464	3.5682	7.697	3.88686	3.18897	4.32093	5.30288
220520_s_at	NUP62CL	3.4293	3.45133	9.67488	8.18452	1.89051	6.06509	3.03345	2.37238	6.62817	3.26645	6.11211	10.4578	10.3535	9.41249	9.22492	10.5451	8.87013	10.4026	10.5712	7.87497	6.77502	6.50163	6.15546	8.03582	8.18809	9.58164	4.48407	8.63687	1.9958	11.0725	7.04079	7.09929	1.37442	3.43069	3.98249	3.72117	4.2212	4.35345	1.97106	8.10812	3.2051	3.11065	3.98507	6.94973	8.352	5.99463	8.00309	8.04435
214247_s_at	DKK3	8.94137	12.9943	4.6567	6.68179	4.31591	14.3348	14.0027	13.7269	12.692	13.4552	12.8472	5.42472	4.54935	4.268	5.04403	4.86362	3.12257	4.3291	9.94616	10.6373	12.0551	12.5676	12.529	10.3636	4.76299	7.11765	6.00937	4.5315	3.39669	5.05179	4.82199	6.13996	4.33226	5.53869	8.52046	8.59871	6.62033	6.60848	5.67563	6.24782	6.90995	5.91776	10.4947	12.6705	11.3068	9.85324	11.9075	13.1165
205466_s_at	HS3ST1	8.18696	4.22439	3.8692	8.9399	2.91094	2.6707	7.66198	4.38119	7.68425	7.40565	9.15111	6.2968	9.87987	12.8216	8.49448	10.5377	9.5691	4.1494	8.69239	4.09807	5.34034	8.66541	5.27728	1.7529	9.59376	5.18557	3.58388	4.78335	4.16302	3.3024	3.0319	2.20082	4.87365	2.16074	4.58895	6.60485	4.14716	6.29989	6.63159	5.63126	8.29654	6.37248	8.49538	3.59253	4.07337	4.55586	10.9328	2.8062
211719_x_at	FN1	13.402	15.5738	5.58927	12.6867	9.49257	14.3425	13.0171	14.8424	12.7318	15.2657	13.0027	4.49767	3.2379	5.46774	2.66389	2.75057	5.9958	7.40822	14.7492	12.103	14.944	15.307	11.1277	7.08592	6.6413	12.0296	2.8399	2.39404	2.87359	11.2844	3.79211	15.2926	3.13824	13.2732	14.6148	13.0358	8.96775	14.0343	14.9489	11.7371	14.7391	12.4861	12.7903	12.3236	7.79382	7.20051	13.5516	12.13
209368_at	EPHX2	2.94565	2.554	8.45346	3.23813	9.29334	3.00549	3.70477	3.91658	3.48054	5.71865	3.42907	9.21311	7.86502	7.48552	9.23137	4.24744	7.89115	6.11166	8.63607	7.33012	2.95338	5.76365	5.2714	8.69287	3.87367	5.33578	5.0734	7.66256	3.2063	10.195	5.766	4.13467	8.8321	3.17898	5.71142	9.07715	2.84657	3.05174	3.18454	2.76807	5.98692	9.34638	7.47141	6.08577	8.88877	6.19777	3.11561	8.92963
240304_s_at	TMC5	7.79559	3.25065	6.45971	7.08755	8.21255	5.02645	5.41486	4.9049	3.69191	3.33696	3.20304	10.8434	11.6618	8.26204	8.80739	11.4123	9.44102	7.97566	9.79266	10.4751	7.33418	6.31955	2.80074	7.28524	9.97121	4.50776	3.80464	3.68163	4.41387	4.49331	3.63716	8.29368	3.13155	4.42448	3.71631	5.16224	3.24851	7.06475	3.60233	4.75049	4.42289	4.2447	4.48422	5.84564	7.02354	4.92823	6.77047	4.30012
236892_s_at	HOXB-AS3	6.95218	3.38734	4.63706	3.77658	4.37782	4.78818	3.79805	3.5761	2.69399	3.33259	3.73505	6.74522	6.11382	5.85477	9.59625	8.69655	5.16836	6.55958	7.26619	4.69728	3.20528	3.68769	2.91852	4.76567	4.79528	3.49992	2.77079	4.4836	2.62445	4.67137	4.0248	6.03382	4.64328	6.43179	3.27754	3.01583	2.86656	4.86401	1.93491	4.39559	5.3716	5.29197	9.43886	3.43572	4.3114	7.01562	7.47336	2.42002
205529_s_at	RUNX1T1	3.60363	9.95369	4.39699	3.31904	7.03935	9.19695	6.54006	9.27394	4.8216	6.80801	7.67781	3.83473	2.3975	4.67519	3.60848	3.23676	5.36213	3.99903	3.56246	3.30895	2.42954	4.58791	4.58507	5.96465	3.33844	3.42516	4.66654	2.98577	4.65122	3.57356	2.8383	4.13965	7.84201	4.27788	3.02414	5.03602	4.07153	3.00776	2.63995	5.50643	4.5166	3.25277	4.06309	5.13781	4.05272	4.75615	3.7607	6.23246
206290_s_at	RGS7	3.07143	7.15829	5.20005	7.65133	4.27424	10.134	6.52214	4.42669	4.76669	7.59534	5.82765	2.53957	3.79899	3.22326	4.51782	7.32922	7.37257	4.05595	4.59352	6.11197	5.7128	5.65406	9.13367	3.13872	4.9256	7.24726	5.21872	4.01397	1.89244	3.0599	3.96755	5.23778	2.51636	8.58628	3.58809	2.38577	4.54303	6.98634	4.22483	10.1995	3.36133	3.63639	3.71301	9.02165	8.51579	3.53208	8.48548	6.58547
219612_s_at	FGG	3.853	5.01999	4.21922	3.11893	5.31397	4.74469	4.74197	5.3487	4.67362	3.59118	3.29869	5.65613	3.17615	4.28915	3.71934	4.3622	4.70418	6.09444	13.6415	14.3379	3.35617	5.99595	4.19495	8.62042	3.71296	8.44838	3.70595	4.39578	5.13121	5.93774	3.40749	3.24531	5.60172	3.72091	4.15701	5.67756	3.8087	5.87361	4.22662	5.85799	4.46114	4.941	5.72264	4.28144	4.9842	5.49725	5.60427	4.7823
213036_x_at	ATP2A3	3.52276	6.74946	9.91458	3.59936	7.94098	3.47496	3.37856	3.75517	4.49457	4.10999	3.66433	9.7336	6.58873	8.40324	3.84215	8.91811	6.64618	3.22231	7.91639	3.99424	6.9711	3.89353	4.77496	5.67313	5.68352	3.49052	4.29775	11.6988	10.4902	11.7886	11.6351	9.14603	6.22738	3.9604	3.46453	9.51295	3.55537	4.56348	4.95048	4.38102	3.70036	4.29519	5.62432	6.61688	5.43316	4.66372	5.77524	8.38995
204537_s_at	GABRE_///_MIR224_///_MIR452	9.09776	7.25095	2.17889	8.18819	3.63134	7.09756	8.1111	5.16099	6.36566	7.34101	6.11378	8.52949	7.18057	5.95977	6.45553	10.6432	3.6867	6.81525	9.69029	9.00295	9.51716	10.3177	8.02971	5.04352	7.3454	9.12096	3.65781	3.19402	3.97496	9.85994	2.39384	5.2959	3.32845	3.93778	2.57082	2.61456	3.91327	4.32685	3.51438	2.72307	4.10066	3.84056	3.93893	2.95947	6.48392	6.48316	9.38903	4.2285
231666_at	PAX3	5.17711	5.82994	5.05416	5.16333	5.67857	10.8649	4.29308	2.96891	4.24582	6.14339	6.62028	3.02442	3.83028	4.18287	3.51682	3.9166	4.83634	4.8495	3.83735	5.22018	8.3465	3.5858	5.13985	7.34425	4.6643	5.71164	4.34088	3.9844	5.60027	4.87725	5.48427	4.78961	3.76406	10.3061	11.1609	9.89197	10.5104	10.2516	11.4883	8.66762	11.7928	10.1189	4.08027	2.34628	5.2879	5.07716	5.39814	4.65051
227266_s_at	FYB	6.72008	3.85899	4.2941	4.26134	4.10521	4.77053	4.56713	3.48805	4.3983	3.29417	4.4216	2.68152	3.75678	3.29593	4.92099	2.59582	3.39505	4.5328	8.80173	4.2661	4.8719	5.22046	4.95972	4.37296	5.97056	6.54128	4.3823	11.1283	10.2904	9.44114	11.6226	5.89767	4.2872	3.86133	7.30272	8.32377	6.33651	6.54622	7.51128	9.93745	7.61023	9.44134	5.58957	3.38092	3.47317	4.77503	5.1837	4.75997
208607_s_at	SAA1_///_SAA2_///_SAA2-SAA4	3.68639	4.3911	3.61433	11.2659	4.77897	5.07556	4.12513	6.47966	4.05113	4.37587	3.7934	4.87507	5.82816	4.85642	10.211	4.94716	4.82084	3.65733	4.2523	5.41924	6.72052	9.9065	13.7169	4.73959	4.93675	4.22729	4.24445	4.12963	4.4654	4.22453	4.4265	5.25175	4.58056	6.94539	3.07072	5.9327	3.92775	9.66821	4.25614	4.11342	5.10278	4.38659	6.87048	5.198	3.87406	4.1081	7.18957	5.10739
238567_at	SGPP2	4.73708	3.2343	5.01841	3.37228	3.75518	4.4895	3.69165	4.29901	2.23772	4.19195	4.22046	8.11745	8.95473	6.71877	10.4208	9.51038	9.6681	4.56432	7.17646	4.80782	4.10923	4.78548	7.92393	5.80611	7.50513	4.67177	3.09231	2.97544	4.42001	4.58928	2.81715	4.51608	3.15154	4.31679	3.08202	4.29205	3.641	4.06769	4.44935	4.21625	4.35229	3.88343	9.26058	3.54887	8.56235	7.10243	6.59876	4.00915
220416_at	ATP8B4	2.54065	4.98778	5.96996	2.19991	3.78519	2.57034	2.89842	5.70465	3.99193	5.59474	2.92117	5.19367	3.24263	4.22474	5.53953	4.89747	5.75576	4.51087	6.90776	7.29705	5.27702	3.87573	6.01248	3.82073	4.92722	5.39677	1.19966	2.81261	11.5107	6.46865	4.74043	3.2087	9.73152	5.03772	4.91392	3.89919	1.91503	5.89745	5.06256	2.55531	3.01709	4.29548	4.49874	3.95069	3.99611	3.86439	3.11981	5.45052
213620_s_at	ICAM2	5.43824	3.45632	4.90832	9.225	3.9729	5.50438	3.70327	3.75199	3.82143	4.25177	4.14938	4.5888	7.88551	3.93385	10.4686	6.88238	5.60212	10.7399	4.92457	3.8936	8.22479	10.2781	4.16799	4.44575	4.19875	8.78891	3.22013	12.1142	8.62357	11.6496	11.3482	12.2549	9.97029	5.61898	5.51179	5.70037	5.04577	7.27407	4.76897	4.26215	5.0075	4.64407	8.48705	10.384	6.32526	6.43371	10.9287	10.8981
219497_s_at	BCL11A	4.46711	4.03694	4.93014	4.69237	5.45559	10.7747	4.70428	4.7083	6.51606	2.69493	4.85936	7.45186	9.43261	3.9068	9.27971	4.94053	9.36449	9.69326	4.84354	6.51096	4.3695	4.39184	4.42009	11.0993	8.59815	9.34528	6.72539	12.2364	11.6167	5.19156	11.653	10.1922	4.92965	10.1647	3.56701	7.04723	4.79197	3.60047	6.17273	7.45464	6.76406	7.16987	2.79346	9.00864	7.64641	5.78196	6.00677	9.4944
212148_at	PBX1	11.249	9.59674	12.2502	9.78278	13.258	4.976	9.01202	8.05105	10.359	10.3466	10.7171	6.89654	6.73205	10.3843	8.65949	8.8758	8.38856	2.77666	12.046	12.1705	10.8627	10.5309	10.2666	9.90306	11.1401	12.6616	8.0411	2.1439	3.6712	4.14256	4.21626	9.99589	7.28877	4.66185	3.09439	2.21623	5.74174	2.79968	3.01268	4.33914	2.09392	7.56348	6.96828	6.15087	11.3461	11.2479	9.75742	5.66454
236646_at	TMEM52B	3.43696	4.8121	4.36375	2.59238	5.92637	8.00158	5.61456	2.86117	4.41692	2.56748	4.15586	4.52224	3.88469	4.06712	11.563	4.19397	4.70614	4.09249	5.43802	5.51266	7.8737	2.80754	9.17924	6.72813	4.15144	3.723	3.74219	5.17857	6.87984	4.33136	5.80294	4.07786	3.91318	4.57288	1.79832	3.73612	3.61705	3.93933	3.37434	2.78362	4.21672	4.45905	4.37281	4.29627	4.487	3.72817	4.72952	4.28142
202890_at	MAP7	5.79822	2.48233	10.8026	6.27684	10.4865	6.80181	5.85627	2.13717	9.28613	5.35387	8.82312	13.2022	11.7554	11.0129	11.1409	11.8249	11.0078	10.7249	12.0278	11.7965	7.22767	3.29958	9.27321	9.65075	10.4174	11.3953	2.5915	2.61845	7.16366	9.8636	5.20433	8.5745	3.45193	0.896709	5.56751	5.85251	3.60851	3.8177	6.58581	11.3603	8.80978	7.03405	9.97984	1.5972	10.7979	10.898	8.86796	4.24594
202363_at	SPOCK1	11.8763	12.6672	5.05458	3.60769	4.09313	11.084	13.4063	8.63078	9.93202	13.3185	12.6509	3.99245	4.6684	6.0767	2.84474	4.97117	4.41157	4.0145	5.98348	3.81469	12.4007	12.0876	10.9814	11.0286	7.99477	10.8814	5.66622	8.03922	5.6758	3.75213	5.51743	4.02868	9.12734	3.14609	7.30788	7.30916	8.76536	8.34965	7.35716	8.12237	8.45589	6.77115	5.06584	8.98402	9.30639	4.06617	13.8898	8.1981
210665_at	TFPI	5.82526	9.28667	3.41298	8.91333	3.43465	7.43518	8.51049	5.7881	6.1773	4.81606	7.07876	6.44709	4.96669	7.62055	3.22966	8.26232	8.05596	0.99941	8.32958	8.95023	10.4869	8.81918	2.36414	11.0956	3.85352	8.23071	7.05153	7.53571	3.89507	8.82531	2.66357	2.86861	1.71394	9.31532	4.99154	4.07327	6.75962	8.27371	5.97349	7.38891	3.36097	6.80904	8.46376	5.51967	3.07968	2.46338	11.2031	4.89532
221901_at	KIAA1644	8.57848	10.3158	3.75298	3.8958	4.16028	7.44391	9.21988	9.49258	4.29825	9.26688	4.99114	3.70082	3.94617	4.39379	3.9483	3.81239	4.16426	3.65491	3.98192	5.03437	8.68907	5.18949	4.57959	4.10563	3.72805	5.4484	3.89372	3.73865	3.23601	3.97609	4.24508	3.50154	3.78793	4.01349	9.50655	9.3384	4.34989	3.66665	3.73043	6.07512	4.34952	4.78204	4.72325	6.63277	4.51912	4.12105	3.87051	7.94917
206898_at	CDH19	4.02227	5.46864	4.23729	3.94735	8.30448	5.23252	3.73266	3.94005	4.44339	9.34666	4.26527	5.97523	4.48786	4.60619	5.74126	4.48235	4.72674	4.23485	5.33637	8.81715	4.48498	2.32539	4.62494	6.35938	4.46189	9.73626	4.27205	3.39916	5.5401	5.5553	5.42461	7.41073	5.13439	3.92926	8.91445	11.3267	10.5257	10.9026	8.8199	9.81093	10.6312	10.2152	5.31073	4.64986	2.89847	2.78515	3.18597	4.37358
1557260_a_at	ZNF382	7.68871	7.48333	3.92422	6.39882	8.13523	7.98064	5.22355	7.82679	8.18065	7.30378	7.87201	2.04646	2.67707	2.82496	1.1993	1.56293	1.81	2.22853	3.30124	2.98234	6.9439	5.44025	7.72997	5.40814	7.42629	3.71187	8.05867	7.7405	6.24358	2.80992	6.82397	5.15241	2.92599	3.26373	2.54191	2.3288	4.41396	6.21676	5.8933	8.44039	8.23962	8.70141	2.36416	7.81903	7.9362	6.92952	3.79044	7.16154
213638_at	PHACTR1	4.8768	3.17069	5.74303	3.92146	7.47211	6.78174	4.5898	4.34258	5.18348	7.73181	4.19997	5.52599	4.44317	4.4038	3.235	2.65225	4.7347	4.19959	4.18492	3.31559	6.16006	5.21238	7.24954	3.87703	4.66215	3.08862	3.03798	3.67793	8.72829	8.27156	6.77456	6.37454	5.92818	7.53894	11.0886	10.4289	4.84778	11.5377	9.3975	3.07914	10.7902	9.85994	4.0162	4.57127	3.99828	3.41352	4.16172	4.31286
223843_at	SCARA3	9.75378	9.38217	6.39968	6.98278	7.27933	7.57238	8.30759	3.5338	6.64911	7.92891	6.54314	3.87866	3.48409	7.18934	8.30668	1.79423	3.07606	5.84651	10.0647	8.00857	6.73389	7.49501	9.22757	5.1717	6.39813	6.97624	4.65942	3.2484	2.47158	4.47583	4.55937	3.09085	2.75164	3.93574	2.80779	3.53698	3.73918	4.10677	2.09333	3.02094	3.23213	5.1415	8.43767	2.99708	10.0626	8.76884	5.20999	5.29956
209348_s_at	MAF	4.76069	5.33353	6.77781	3.15197	5.94879	7.16539	6.89436	9.77711	9.23354	9.54727	10.5495	4.47035	2.97616	5.32494	5.10838	5.47396	5.13525	3.78146	5.72835	7.86134	7.63601	8.88802	9.1761	4.80696	6.12665	4.94318	2.57106	5.78654	3.11855	4.77237	6.11644	14.6837	3.16222	4.88233	9.00863	8.3186	7.7057	8.88415	9.46257	6.71919	10.1948	9.28252	5.97904	2.29323	4.31885	4.90779	5.28326	4.58862
227614_at	HKDC1	5.32673	5.33812	4.83407	8.76415	3.95286	4.85757	7.78734	4.96184	7.73538	7.68377	12.2356	11.725	11.5822	6.59924	4.70484	11.0004	8.73052	10.8571	10.5437	9.41019	7.22257	7.29555	11.4644	4.60851	5.31746	11.312	3.42241	3.89542	4.94026	4.71648	3.50559	3.02582	4.08415	4.23153	6.01416	3.97436	7.24353	7.0726	3.18728	4.35828	5.04274	5.86501	11.2474	9.60794	9.58311	12.6217	10.6249	9.45016
1554246_at	C1orf210	3.95869	5.44128	8.77372	3.64944	9.10604	3.77768	4.01082	3.91127	4.98564	3.30514	4.23666	9.88543	8.57303	8.67251	8.7149	10.0457	8.64756	7.9064	3.97168	5.48202	2.59801	3.54897	2.31943	5.3221	8.72433	3.42091	3.04783	4.48185	3.36312	4.72055	4.10841	4.52857	3.47902	3.69828	3.16841	4.26252	3.72678	4.50165	3.67062	4.79868	3.58808	4.14977	4.92349	4.73727	8.84269	9.4442	4.42398	4.30651
209772_s_at	CD24	10.3759	7.72132	11.8322	4.76553	12.6076	10.8605	10.8608	9.44327	9.33298	9.79955	8.17404	13.5333	9.387	7.78186	8.80367	12.1399	13.9933	11.2787	13.0856	14.078	8.3449	4.81165	11.2193	4.33254	13.0866	8.14542	12.1969	2.52824	6.15553	9.2725	6.07037	3.01684	4.1908	3.32161	4.38674	4.42055	4.76167	4.02384	3.13927	5.10168	3.54299	3.09214	14.5626	11.7469	13.4245	12.752	13.6112	11.3151
222146_s_at	TCF4	9.70495	7.88131	3.50849	3.30064	5.23097	9.8441	11.419	10.0928	9.77097	10.6345	10.3292	2.8703	4.66573	3.27398	3.8513	3.39092	3.67392	3.22226	7.1741	8.30971	8.18974	7.7879	4.98797	7.49114	7.77016	9.47307	4.17081	6.94972	8.70055	9.08504	8.37315	12.9555	9.25525	10.809	7.06143	5.48701	4.49054	8.884	2.17678	6.33942	1.97582	5.55996	3.19762	7.19218	6.45814	2.461	5.48204	6.95215
209200_at	MEF2C	7.71894	4.88073	4.82647	4.81433	2.77432	6.96801	8.85176	9.05732	8.79113	8.59779	9.85324	3.1435	5.74649	8.64123	2.69531	3.24716	3.21529	2.74914	2.56524	2.7079	7.57535	8.85469	3.74857	4.00596	7.32656	9.59252	3.24641	7.03182	6.85341	10.1285	3.53039	10.8225	2.06151	8.28927	9.82533	7.87862	8.3489	8.74626	9.23085	8.60555	8.41046	9.20743	3.02945	5.916	5.97786	4.1424	6.66588	4.04567
228425_at	LOC654433	10.3656	4.82184	8.55665	8.90352	3.41007	3.8536	5.62753	3.84935	4.50653	8.82325	4.26864	8.70736	8.59318	8.06641	8.26774	9.33705	3.57679	9.51191	3.78838	5.0376	3.65127	4.77571	4.26212	8.0187	2.99223	6.2824	7.64369	3.42256	4.71193	8.16686	5.5866	7.57162	8.56955	3.64094	4.51466	8.27614	3.28406	5.84652	5.48377	3.5072	4.84249	4.48439	4.71539	4.19182	3.93318	3.18143	9.57981	3.95101
213171_s_at	MMP24	3.30574	3.3543	3.82978	5.43045	4.1137	4.68691	4.42241	4.0293	3.73709	4.80868	3.33441	4.16623	3.41701	4.11087	4.55807	4.33457	3.74624	4.14857	7.73881	9.21816	3.6778	5.10089	6.50798	3.35432	2.90971	3.55716	5.34689	3.3455	4.07044	4.34913	4.06562	3.75196	3.63372	4.17024	3.9298	3.73682	3.83455	3.43836	3.98203	3.88465	3.3151	3.41665	6.12684	3.67579	3.86291	5.37437	7.1866	3.54142
209994_s_at	ABCB1_///_ABCB4	3.25337	3.82311	8.87497	2.76812	5.61878	2.37679	8.76881	4.65091	6.46191	3.68066	7.46214	2.86616	4.70242	4.80474	11.5572	7.03976	4.82508	7.48549	5.31391	9.36136	7.55363	6.16522	5.98835	4.4877	3.59579	7.27452	4.24876	3.67515	3.83429	7.31108	4.65943	5.90901	4.48775	3.06497	9.10817	4.82053	5.74588	10.1169	4.77241	9.16909	6.25037	5.80799	5.72823	14.1632	5.56709	5.18369	6.88079	6.79598
207039_at	CDKN2A	13.4987	3.84925	4.64202	2.82064	8.58163	4.53786	4.84818	11.3524	5.36141	11.9427	3.88186	8.83774	10.8442	8.78248	4.09767	10.2008	10.054	10.8168	6.05516	9.40132	3.82388	8.61086	5.37691	9.15831	5.47931	2.90708	11.9496	5.66858	7.56662	4.85472	6.42993	10.3765	4.35692	5.05705	10.0483	5.68292	10.9818	8.78852	10.6189	4.7509	10.5914	4.22286	7.71652	12.2749	11.742	11.493	6.07283	11.953
242468_at	---	4.82953	4.57929	5.13286	2.23598	4.62554	5.41315	2.91191	4.4684	3.38512	5.00554	5.15292	5.46052	4.74561	3.91846	4.44434	5.44395	3.7708	4.50303	4.37661	5.27377	4.05555	4.63909	4.39182	3.56906	4.91484	4.04039	3.92263	4.83782	3.6532	3.95459	5.22692	4.45786	8.15251	3.35168	2.97024	4.20027	4.63344	5.02844	3.40967	5.19197	3.57191	5.02299	4.41615	2.86686	8.76432	9.69088	4.73759	3.65968
225817_at	CGNL1	4.12501	6.75254	6.84725	6.12846	7.17407	8.40025	7.18869	7.47322	9.28921	9.8521	8.80521	6.76809	4.21949	6.80459	4.28031	9.40752	3.09204	9.20977	7.20826	3.52335	6.43458	8.91828	8.56988	4.87951	5.37719	4.91187	4.31164	3.48939	3.43426	3.24695	2.85492	9.46277	3.07743	1.89812	3.55168	5.45422	4.68607	2.69223	6.22186	2.81467	2.64411	5.53344	9.18701	4.65721	6.94077	7.93177	11.5086	5.67724
219756_s_at	POF1B	3.19205	3.72547	8.1122	3.76651	6.44727	3.93338	4.40333	4.12801	3.42589	3.50969	5.2191	10.0201	8.65292	5.63624	6.45628	11.5779	10.611	9.40093	8.58942	8.00771	2.84898	3.20828	2.73136	3.86101	8.34399	7.98318	3.98664	7.69583	4.52382	5.60266	4.78539	3.67029	3.80759	5.93119	3.55951	5.14506	3.43183	4.5029	3.83474	3.85103	4.63004	5.95178	4.16173	3.94751	3.13608	4.68487	7.43955	3.6206
243541_at	IL31RA	9.90374	9.61636	4.16582	9.04124	4.13391	6.27326	4.72939	8.71389	4.93393	6.84188	9.91536	3.93341	4.01869	6.35674	4.0542	3.53708	4.1515	4.17094	6.23845	4.14199	8.31347	10.0761	2.10909	5.06987	4.93785	5.00877	5.0727	3.23116	4.31922	5.57054	5.43195	4.41248	11.979	10.8867	4.76903	3.77096	5.47709	4.23424	1.92243	5.49298	4.89043	4.02258	4.21512	8.94605	5.86362	4.64625	6.44605	9.55951
206685_at	HCG4	4.96081	4.9774	3.90228	3.90712	2.67728	3.99059	2.97544	5.29717	3.6044	6.17055	2.92611	4.43186	4.25692	3.9363	4.72721	2.27357	4.45093	3.34151	2.89802	3.07624	4.17699	6.03501	4.12643	6.3855	8.52305	5.81475	4.83103	2.19759	3.99736	2.98317	4.15074	2.53089	4.95275	3.67065	5.64325	10.2927	9.26069	9.26857	6.94935	3.85658	9.93492	8.75339	2.99809	6.45701	4.75644	3.80903	6.17967	7.21701
219532_at	ELOVL4	7.37891	8.617	3.67585	4.02935	8.12421	8.98875	7.25215	8.06758	8.94025	6.64296	8.52281	4.1776	3.20856	2.93477	2.49265	4.10662	2.7503	2.562	6.08261	1.90281	7.80245	8.28455	3.39954	10.0883	6.40182	7.21351	7.90755	12.6343	3.73427	3.27751	7.48588	3.41872	4.05841	6.90717	6.77419	3.38138	4.17916	2.67345	5.39862	7.87455	3.44465	7.59348	5.45874	10.0624	7.66369	5.96261	5.00616	9.74718
213953_at	KRT20	5.33749	5.1777	4.69519	5.51847	2.57342	4.47096	4.70891	5.35253	4.12611	3.92678	5.4627	6.312	12.3573	8.18932	6.37632	13.9872	7.84237	5.4297	8.64392	5.36135	4.4207	4.68788	5.78307	4.9408	3.09898	4.71909	4.31512	3.33511	4.13238	5.85714	3.98866	5.35413	5.86398	4.34556	3.37269	4.25767	4.93427	6.2147	6.24646	3.6858	5.05034	3.41693	6.37428	5.02373	5.28996	5.29137	14.2061	5.8986
238692_at	BTBD11	3.55178	2.55507	7.3774	3.35696	4.21917	3.5497	7.37117	3.49068	2.93132	5.95083	5.19788	6.71581	7.80276	6.50523	3.90201	6.24821	4.17266	4.22508	10.3194	5.82516	3.36606	2.28883	7.76583	4.14239	9.21965	7.27666	3.68219	8.15067	7.76887	3.92043	7.79756	5.29831	9.968	2.77167	3.90735	4.51759	5.43134	4.29972	4.34666	3.11861	1.83733	5.14154	5.09409	2.7069	3.96248	7.54718	9.77068	4.19885
244740_at	ZNF667-AS1	11.0748	6.6869	5.28345	4.12422	10.9768	10.4939	9.37325	8.82928	11.016	11.0256	9.64206	5.00656	2.50833	4.17119	4.71147	5.93253	4.06247	4.23696	4.21422	8.81542	8.67982	3.56095	4.74999	3.52805	9.92951	5.0866	11.3753	6.30594	5.8373	6.39803	7.47052	10.0692	3.07267	4.43071	6.43488	3.45663	7.21815	10.3294	6.68558	8.48408	4.43932	5.41845	4.35408	11.0319	6.87644	8.94103	4.98414	10.6768
214175_x_at	PDLIM4	5.13194	10.6294	3.40407	10.0735	4.06615	4.12268	11.3462	10.6897	11.4424	4.2549	11.7854	4.6175	4.40846	4.42397	5.80621	4.05945	4.72595	8.99543	4.58808	9.05347	11.2379	11.5132	10.4934	8.88541	4.7721	8.72166	4.07397	3.5265	4.73477	9.29796	3.75146	4.99252	3.83879	5.0772	10.8697	10.8716	9.20204	4.45406	10.9184	4.83666	8.82369	10.9104	5.11974	10.1013	5.22111	7.38486	10.4568	9.70738
211470_s_at	SULT1C2	2.65047	3.71935	2.89449	5.3612	4.61856	2.48923	4.36165	7.31376	3.06697	5.26823	4.03303	8.85217	4.89386	8.21215	9.2718	3.25165	8.92281	6.80319	6.42592	3.54888	6.94048	8.39229	4.73857	5.28965	2.67778	7.79286	4.8775	3.63346	3.46193	3.29818	3.09156	2.76752	3.61092	3.36298	4.82807	7.01117	7.11214	6.15922	9.76026	10.6906	10.928	9.23192	8.44724	7.15734	5.66081	6.99608	10.3002	9.94247
242626_at	SAMD5	5.71082	6.58741	4.13545	3.29878	2.49362	9.96173	8.80416	2.64991	4.14356	8.50753	6.33396	8.16651	10.9534	6.61751	8.19008	4.74257	7.83674	2.91002	6.76181	2.15125	3.49567	3.33451	4.55259	4.088	7.35611	7.65346	4.11521	2.91495	1.63281	5.86895	3.73356	4.72492	3.69888	3.37359	6.97497	7.62915	3.56225	7.42812	6.82374	3.22693	6.08001	7.14072	6.51292	5.18576	8.94014	5.01366	6.17882	2.00192
219195_at	PPARGC1A	4.68532	2.91746	2.81533	4.99186	4.9706	4.7204	6.84517	5.46177	9.15335	6.6835	9.05821	9.90177	2.85721	3.49056	4.78848	4.33577	8.8802	4.04828	7.5075	10.4658	6.14207	7.31519	3.85291	7.66925	3.37168	8.44221	3.43006	2.63001	5.12691	3.16621	3.48025	2.98798	2.42351	3.86893	7.63235	7.60105	9.7987	5.7509	5.05917	12.2728	7.71675	7.63233	6.38511	4.56679	8.31555	9.59462	7.7456	5.20098
218839_at	HEY1	8.60256	9.32856	4.28336	4.12361	3.46081	4.16883	7.67099	7.06725	12.8277	8.71702	11.9797	10.0091	3.8137	5.09926	3.65228	3.81579	4.4051	7.75373	6.03869	4.24533	6.49159	3.8195	3.90042	5.2632	10.0924	10.0558	8.2899	3.70826	4.15199	9.11347	4.02365	8.67416	7.54194	7.25504	11.2073	12.4094	11.6065	10.7719	12.848	9.61756	12.8068	10.8419	4.6498	6.06472	10.1361	5.56885	5.75608	7.62342
219277_s_at	OGDHL	8.01984	2.80888	7.01099	3.94078	5.93229	3.36476	2.71914	3.77115	5.32154	2.71165	8.06265	3.20984	3.84859	8.78896	6.26745	2.8641	4.05017	5.07778	3.66776	9.07612	8.15231	3.47597	8.15857	7.80889	2.94201	4.07446	7.94485	10.0087	4.73748	6.72844	6.86998	3.65997	3.18173	2.87951	6.99226	9.66539	3.48451	4.67287	7.52768	9.10673	4.02537	8.04391	9.55297	5.78041	9.7112	9.87815	7.0739	8.5778
226218_at	IL7R	8.9146	3.01685	4.41902	8.38952	5.69898	10.816	8.72223	8.49383	10.165	9.93869	7.7422	3.5044	4.40208	5.48816	3.79313	3.64073	4.01509	4.85988	5.42372	5.2035	10.0077	11.4178	10.9351	5.61074	4.67873	7.09065	3.56517	8.68764	5.05338	3.70998	5.10563	4.53335	5.93809	7.40817	4.73305	2.89417	5.60448	5.3805	5.27376	5.74068	3.2324	5.12047	4.71935	9.60838	4.89019	4.39995	6.32558	12.0467
223235_s_at	SMOC2	3.93258	5.04772	9.32198	2.7333	3.9881	5.12939	4.6997	4.56878	4.59776	6.16779	3.51614	10.461	3.97329	4.6673	3.88566	7.03327	9.16028	10.3492	4.67438	3.6115	4.19881	3.75356	5.86523	4.07109	4.9138	5.42062	5.52952	3.91762	3.32711	6.44975	4.7185	5.95536	4.33706	4.94523	3.44279	3.58382	2.61894	4.78603	2.44321	5.05089	4.26094	3.12207	10.8798	4.65382	2.68328	7.48093	4.09449	2.95146
219902_at	BHMT2	6.063	5.45464	4.46931	4.98051	3.93263	4.81762	4.77228	4.26338	5.09763	2.44662	4.74358	3.52902	3.17536	5.45346	4.35795	5.50523	4.56729	4.79785	5.24109	5.96049	5.10365	11.5027	3.71052	7.20046	10.5712	5.41155	3.38503	4.39002	5.72345	4.52793	4.87996	3.83916	5.35877	4.84408	4.64678	4.23203	4.7914	4.41337	3.67562	5.71855	4.86756	4.88105	4.6938	5.61913	5.08577	4.39818	5.15736	5.10262
220030_at	STYK1	3.22752	1.12855	3.30432	7.52263	6.40378	6.25186	6.08077	3.54127	3.94892	5.10263	4.61793	8.2837	8.58974	8.30572	6.48165	8.07528	9.29765	3.29195	3.31838	4.18687	6.50705	5.94624	5.78124	10.5563	9.06299	6.5342	1.49479	7.0568	3.99448	4.52295	3.40239	1.65181	4.05092	5.37717	2.74007	3.62223	3.7923	6.47995	5.50373	2.1419	2.12781	3.39757	4.53873	6.86254	7.04195	5.16742	4.76127	6.78108
209763_at	CHRDL1	11.0779	7.40627	3.29042	6.81545	4.80417	9.81434	4.61658	7.28368	5.65095	12.8741	7.01714	3.31668	3.58432	5.7389	5.37791	4.95726	4.73575	5.07577	5.77454	4.61447	7.14717	9.60776	7.2362	5.92133	5.3061	5.93115	6.12831	5.03883	4.36623	4.65036	6.93428	4.04788	5.77684	4.84076	4.46398	5.8889	7.50313	5.65489	4.7225	4.48413	5.60763	11.0336	3.88963	9.85135	9.24399	5.53177	10.1097	10.9456
201720_s_at	LAPTM5	4.48267	4.93937	5.17096	9.12317	7.39648	5.10487	7.17651	6.72836	9.89881	7.99241	8.24516	4.81042	4.24688	4.2607	4.39734	5.2786	5.16882	8.44601	4.42352	3.77221	10.2899	10.4887	6.13142	5.1449	4.50376	5.78152	4.39924	12.5007	13.4641	11.3372	11.8809	12.9328	12.6817	5.00601	4.82358	9.93449	7.51947	10.4407	5.48816	4.54019	5.66327	4.6202	4.29398	4.91097	4.66674	5.24973	7.54068	4.46971
223631_s_at	C19orf33	4.75682	5.14822	11.1942	13.0542	10.816	5.95796	4.75854	4.19898	4.91684	3.78474	5.24278	11.5082	12.6183	12.6546	12.6797	14.3297	12.6225	11.3035	14.0059	13.3854	10.5207	12.17	13.2665	7.98663	13.1558	11.2716	8.98146	5.1494	4.94732	5.17694	4.70665	5.08666	4.87443	4.43243	4.96444	5.30979	5.59759	4.1473	4.82363	6.13267	4.32368	4.89855	12.6523	13.4199	13.4726	12.3531	12.7129	12.8084
220205_at	TPTE	2.76497	7.97427	10.1256	6.21474	5.39744	7.88868	6.41194	4.21605	4.48728	5.05959	5.72756	3.61452	3.74173	3.72532	4.31465	3.5014	2.86836	5.48714	4.3718	3.6674	3.18765	5.08104	3.07012	4.53455	4.12856	5.6783	4.77456	4.1615	2.6139	8.89014	4.21401	9.82878	3.56787	4.11908	5.48299	4.39371	7.63325	8.35815	8.13274	3.6914	4.18648	4.04945	2.82429	2.35304	9.84308	3.72894	5.40281	4.66991
205934_at	PLCL1	7.35804	4.0045	6.18353	2.98462	6.46972	4.04318	4.50815	4.41769	4.67574	5.60121	5.11567	4.08452	4.36498	3.24417	3.53397	2.66669	2.72981	4.87346	3.12864	5.95332	4.63146	4.97709	5.59972	4.39477	5.54962	4.21729	4.31218	8.99672	5.55584	9.56137	8.36028	8.46078	2.23901	4.14102	7.9694	10.056	4.19253	3.69469	9.36293	5.33242	9.16091	6.02884	11.282	3.85519	4.6603	4.83677	2.2611	4.07076
235593_at	ZEB2	5.27771	6.078	2.86823	3.57127	3.39762	5.79778	4.69068	5.91916	5.50909	6.97871	5.82395	3.73114	2.33731	3.66369	2.93072	2.52897	1.98163	4.16839	4.05979	2.08389	6.02488	4.9716	5.41269	4.0171	1.81618	2.9222	3.32892	3.42982	8.60063	8.937	4.85336	3.78986	8.50435	7.35276	8.09538	7.85868	8.32728	7.85587	7.97725	8.18053	8.83603	7.4446	4.65624	7.61862	3.96941	3.82192	2.41363	7.17029
219412_at	RAB38	6.37039	3.91653	3.21683	6.46838	9.15139	6.82496	6.61672	4.79766	4.17926	7.19793	5.02252	3.48662	2.08181	10.0372	8.57284	4.1801	3.44214	4.42982	5.46627	7.06453	6.94768	7.64333	4.41	6.37815	10.6267	6.975	2.6191	7.45597	5.97637	5.73178	4.94428	5.48065	3.69939	9.76126	13.3426	12.6323	12.5825	11.1126	12.8257	14.0321	13.6214	12.3265	4.267	6.57214	8.57872	7.5482	9.60234	8.77133
210663_s_at	KYNU	10.0465	3.745	10.1071	6.17892	11.586	4.71952	12.3858	4.75849	9.35586	9.324	5.11787	8.08844	8.23601	5.09243	3.65626	7.86159	5.66154	4.84583	14.1763	6.02654	10.7495	8.77815	4.44665	6.91021	10.663	13.308	6.86976	4.28233	5.27754	10.0657	3.9467	5.1038	5.15944	12.5122	10.409	6.64212	10.934	11.4995	9.55538	12.0879	7.86087	8.02283	4.57777	4.18744	3.50524	4.49381	6.90439	4.647
207144_s_at	CITED1	4.27986	4.11668	3.6268	4.57679	6.37534	5.45972	3.88271	4.24295	6.50884	9.14193	6.68213	3.78163	3.95656	4.71445	4.13625	5.24044	7.06047	6.4339	4.52338	3.40599	4.26753	4.11738	4.54576	6.48484	6.27858	3.37792	7.90953	4.27269	4.94128	8.34252	5.17873	5.07289	5.07761	4.27418	9.61412	10.3525	9.94048	11.5974	10.7648	11.6278	10.5516	10.1695	5.70997	3.77478	3.91758	4.35339	4.51497	3.81798
213707_s_at	DLX5	2.80712	5.42276	6.26961	2.76174	3.62376	3.50869	4.50712	6.48267	4.92219	9.15195	6.00847	3.41657	3.76906	4.07799	3.32626	2.62178	4.30677	4.40509	4.10498	2.23159	4.84766	2.298	3.10321	7.19515	8.57428	4.44898	2.70716	3.5615	3.67512	3.76618	4.70406	3.84002	2.96036	3.8724	4.78593	6.09594	3.85494	5.08792	5.91834	4.53244	6.15656	7.41585	12.0944	3.77899	5.80115	9.41081	3.32298	4.23625
220145_at	MAP9	4.8143	9.22769	8.19617	7.74997	9.06515	8.11002	9.36681	7.55803	8.58466	7.34755	9.06531	1.02621	0.796032	3.94595	1.24233	2.95964	1.709	2.82422	8.45749	7.24745	8.60925	8.23043	4.41783	8.27542	8.55183	8.71905	7.47677	4.77578	2.20556	1.57107	5.65928	3.51007	6.95943	1.9042	7.29532	1.50128	5.16174	6.74319	5.93901	7.0906	7.46997	8.25945	5.50711	5.12216	9.08523	6.80437	8.13991	7.12011
205338_s_at	DCT	6.6158	6.25445	5.4859	5.61691	6.37382	7.03092	6.02689	6.23405	6.15808	6.82169	6.04429	5.81358	6.14959	6.36309	5.20387	6.45816	4.96495	6.18808	5.10143	5.78385	6.15616	6.37186	4.65256	5.59531	4.85457	6.10781	5.5298	5.05334	6.17837	7.38177	6.89665	5.14086	5.79231	6.54353	14.6672	13.7866	14.6852	12.6585	14.2974	14.6376	15.4696	10.8615	6.70001	6.01743	5.80246	6.42049	6.46712	4.57804
223761_at	FGF19	6.33361	3.81104	4.60921	3.71093	5.10668	4.63227	5.57388	3.8683	5.47554	5.10467	7.09527	12.7862	11.2102	10.8185	3.55391	10.8441	4.23438	13.0375	4.75064	4.31197	5.33497	4.52915	4.69285	5.14193	3.70522	6.50134	4.37641	5.1435	5.03116	3.6861	5.44136	4.85073	4.59795	4.25008	4.19349	4.9105	4.44132	4.61595	3.92401	5.63496	4.11087	5.81215	4.36101	5.70247	5.11713	4.11489	8.49363	3.35936
227498_at	SOX6	2.55674	5.47074	4.13333	5.31986	3.4575	7.22652	4.26179	4.77144	8.25041	7.89949	7.85049	3.36519	5.02104	5.27498	4.81721	4.07476	4.59099	4.91012	5.35141	8.55722	6.52189	3.54643	7.8415	5.48395	6.35913	5.36985	4.2366	3.4651	3.13625	9.01643	3.62601	4.52738	5.11375	2.78571	9.30039	10.682	10.8103	10.3113	11.8975	12.1141	10.8776	12.0327	6.20897	6.41585	7.05489	7.57337	6.76212	5.84124
211067_s_at	GAS7	4.39081	3.399	4.81588	4.11354	5.53217	7.19303	4.2901	3.95193	5.40807	10.4782	3.65598	5.90086	6.09356	6.98956	4.10853	5.44458	5.12622	4.28305	4.42396	6.54256	7.47643	4.12495	5.92176	6.57396	4.90236	6.45357	3.34482	9.87966	9.42767	4.42207	9.66872	9.79424	3.82208	4.06851	10.7135	11.7845	9.7222	10.9594	11.0513	10.356	11.5276	12.4966	5.07079	5.91444	3.41192	6.25866	5.79218	6.66858
201506_at	TGFBI	12.38	14.2816	4.43636	11.0097	5.93111	9.82003	15.2238	14.8585	13.6749	14.9183	14.7731	13.2699	10.1291	4.44172	6.75895	11.8915	10.3221	11.6676	13.7968	12.1849	14.2506	14.3604	13.2371	5.99674	12.2404	12.6158	3.97007	4.1235	4.48718	4.59242	3.7916	4.88827	7.09718	12.7038	13.0295	9.95479	12.4449	13.1498	3.35671	10.6718	3.42961	5.03108	4.29329	11.5225	4.37542	6.543	14.8065	12.8928
1558882_at	HTATSF1P2	7.68768	2.0902	4.26746	7.26422	3.95692	7.05258	1.84624	7.24137	3.40189	7.23976	2.16908	8.79507	7.84377	4.88978	6.31005	8.13648	1.09508	6.21485	7.58886	8.47617	8.4993	8.38764	6.48113	3.34092	5.8351	8.23215	8.66864	7.60229	6.76925	9.44375	5.67535	4.55326	7.86511	1.58409	5.06759	6.99259	2.89454	7.05225	6.54025	8.33621	5.12272	4.29166	4.29127	8.31329	3.77691	3.05759	7.42221	8.05497
218824_at	PNMAL1	9.9418	10.8937	3.87246	10.3102	6.34793	8.58172	9.78708	4.15943	10.0638	10.2634	9.98009	4.81359	4.5129	3.31855	3.61629	3.96887	4.49149	4.69615	9.48681	7.30702	7.13144	4.70987	8.32458	10.8552	3.65815	4.29162	11.2033	5.71705	5.74424	10.8195	7.77831	4.16177	3.74927	4.23895	6.99425	10.6441	4.64171	7.41716	5.51863	10.2227	11.5077	4.49679	11.9368	10.3601	10.5153	9.67896	2.17012	11.4334
218678_at	NES	3.23032	5.09391	4.62317	8.37207	4.68788	4.0795	10.7314	4.961	12.6847	11.8202	12.7925	7.07434	9.16571	7.438	5.40848	3.78499	4.87104	11.4116	4.76619	5.19908	7.95077	9.19037	5.12805	9.14648	4.99315	7.98152	3.96724	3.79768	4.05248	8.13204	3.72016	5.30107	2.76632	5.05393	12.5451	11.3296	11.6049	11.6491	5.10321	9.81405	11.8159	9.66875	9.08536	9.89102	5.15815	8.07434	9.8291	9.95698
215125_s_at	UGT1A1_///_UGT1A10_///_UGT1A3_///_UGT1A4_///_UGT1A5_///_UGT1A6_///_UGT1A7_///_UGT1A8_///_UGT1A9	5.14481	5.85947	6.02545	3.81975	6.02783	6.37643	9.15324	5.41505	6.04249	6.49261	5.50443	12.8414	12.7026	4.89198	7.85825	12.2223	11.6856	6.74328	9.9798	10.5356	10.6617	5.16041	5.94765	4.44475	12.4619	11.1206	4.78616	3.26542	4.39703	5.17584	4.75361	5.01529	4.83522	4.59423	3.99501	5.69387	5.26336	6.2481	4.85502	3.71643	4.63547	5.00642	9.35865	5.49295	5.38045	5.29993	8.31653	5.57029
206866_at	CDH4	4.4794	3.26175	3.99621	9.04062	4.06286	8.40887	6.36761	3.53634	10.8739	8.34036	10.2205	4.01711	3.06443	3.20904	4.80252	3.41554	3.11312	3.16094	6.5644	6.6345	6.95478	4.02935	9.73172	3.91092	4.09602	4.56227	3.6894	9.7187	4.6382	4.41542	5.3823	7.54959	8.22116	4.13476	3.61301	4.46341	5.72107	4.52159	4.18693	3.96821	3.02657	3.98576	3.94222	7.35788	4.03043	4.47395	2.97607	8.26514
1562484_at	C17orf104	5.58609	5.55751	4.88864	4.3637	4.7112	4.71933	5.23489	4.07341	4.59149	3.66413	4.05015	5.65878	3.98215	4.78089	2.5812	3.63557	3.38201	2.71244	8.49262	7.54318	3.8197	3.46739	3.94987	10.1196	9.08992	5.39193	8.132	2.61039	4.70843	4.08709	4.0681	2.01011	4.89231	4.89037	7.63816	3.57495	3.69674	8.09582	7.1849	3.57717	4.9877	5.76366	2.96989	9.55701	8.27525	6.17703	4.90701	9.97024
239624_at	---	3.25811	8.35456	10.3507	7.97583	4.29976	4.2949	5.87405	7.38707	4.94201	8.71078	1.49796	5.22822	7.09769	4.77786	4.29636	4.42068	2.90429	4.89662	7.81619	8.85261	9.09995	3.93621	4.51772	9.78475	7.45072	9.70234	9.68117	2.54351	2.83959	4.08762	3.97659	8.45002	7.85727	5.05834	9.03721	3.61884	8.87682	4.15105	3.39489	8.0187	8.26935	8.69574	5.02786	3.84455	5.53226	6.28291	5.43087	4.79533
209493_at	PDZD2	8.4895	3.83428	6.65367	8.17141	9.83422	6.77008	7.437	7.94527	10.2217	9.06711	7.43373	2.97833	2.09159	4.15269	4.05672	3.16406	3.21532	3.94723	3.98824	7.79656	8.24198	4.52594	10.8631	4.73045	5.39639	6.33031	3.9822	3.93756	3.58441	3.25751	4.36297	4.69274	4.83146	5.279	2.50868	2.61014	5.9105	2.81609	4.17574	4.30019	4.41861	4.87001	8.95592	6.91081	8.77553	9.06014	7.60449	7.01441
206693_at	IL7	7.67822	5.14699	4.73358	2.22066	4.78086	6.5821	9.39974	8.5238	3.80418	8.12493	6.59609	4.23839	5.93439	5.62176	8.22749	3.77876	7.67268	4.44812	3.99093	2.2964	8.51079	2.88486	6.50684	1.62627	6.53267	2.85071	2.08928	1.22831	4.16974	5.70703	2.34102	3.08485	10.2746	8.47467	5.63206	3.1175	6.84625	7.63488	5.91918	6.89545	2.67489	3.47743	4.98465	5.91407	3.80509	3.39966	7.70719	6.13235
223044_at	SLC40A1	1.83113	5.90851	2.29675	8.29468	14.6767	8.75183	4.15968	8.25946	8.93117	5.51829	8.78131	11.7171	6.22648	5.20324	5.98573	12.7263	10.5739	7.35956	12.1318	12.7142	9.49362	5.08945	7.36125	8.51866	9.20782	9.07614	6.67359	11.2349	7.06642	11.3421	9.49197	6.92921	4.7581	2.3282	4.89869	3.94284	5.1634	4.22888	5.20543	6.20576	4.87285	10.5036	7.95817	4.81131	9.88736	7.67938	11.0044	3.4144
228554_at	PGR	6.0276	5.36658	12.2058	2.0314	14.6825	7.09403	2.49952	8.21864	4.72945	4.17725	4.83076	4.36417	3.93309	5.17382	3.52427	4.37461	3.72667	5.41922	4.07731	5.64173	4.92328	3.04241	4.20643	4.71119	4.92491	4.22796	3.90198	5.24403	5.01376	7.80668	4.64568	3.40358	4.07828	4.98775	3.96397	4.10914	3.84201	5.74758	5.16139	4.1883	3.86298	4.3459	6.0632	8.14714	5.0701	4.54968	4.81678	7.94483
201147_s_at	TIMP3	8.22481	13.9207	10.723	11.5053	3.39452	8.18371	11.4396	10.5034	9.31202	10.0987	8.37787	5.36843	4.02506	4.53186	5.76022	4.213	4.1151	6.70215	4.95251	8.74035	9.34805	10.6739	8.20447	5.24728	4.63742	8.24505	5.06963	5.35576	5.07469	6.79122	4.5106	4.60142	4.54652	4.13542	11.5318	11.8787	9.19853	9.88204	12.85	11.1764	12.3046	11.3959	6.45814	4.1676	10.8643	10.4821	8.14204	5.54265
226517_at	BCAT1	11.0624	10.832	4.64206	11.3349	3.49317	13.0759	12.7039	12.5404	12.1093	11.4823	12.7316	4.73136	4.67992	2.67391	3.58323	4.03082	3.88463	4.93916	7.25356	5.91239	12.8034	11.6797	12.7079	8.10352	11.4036	11.4057	4.76772	12.8512	12.6568	13.2348	12.8043	8.16214	13.5831	8.59111	6.03713	3.06664	6.73147	5.36672	1.28471	2.99977	5.77249	8.66176	6.68261	12.1128	11.0824	12.0183	6.34469	13.2913
216074_x_at	WWC1	4.85824	2.77325	7.52186	8.1301	7.59528	5.61578	3.10629	3.22506	5.04827	2.67814	4.64354	8.15062	7.15082	7.2599	9.11354	8.56232	6.95304	4.9925	7.89927	9.26019	5.00358	4.18124	10.9264	3.3469	9.09155	6.88027	4.91512	2.2161	2.66376	2.71894	2.57995	6.4817	2.83238	6.61743	2.98192	2.76304	2.65912	5.777	4.13736	6.52319	6.00661	3.93142	9.42866	8.36026	8.94364	10.5805	9.88846	7.89892
210340_s_at	CSF2RA	4.17652	4.08903	2.79916	9.40116	8.66046	7.02198	3.02022	3.29291	2.83613	4.2387	5.44562	4.8275	4.99117	6.67229	6.57185	3.72361	4.52734	3.6365	6.59275	6.65061	2.55482	4.19332	2.499	5.35961	8.58783	7.2539	9.21355	4.29448	7.09649	4.15414	5.60799	4.55117	4.27197	3.3759	7.66759	9.79644	9.4748	9.44436	9.16142	4.60759	8.93076	6.55556	7.97579	7.35134	3.11641	3.62303	3.10707	7.42213
205304_s_at	KCNJ8	2.49578	5.17216	7.22629	3.68272	4.64218	7.55135	4.55559	4.98668	3.92154	3.12568	4.41421	3.97047	3.9501	3.89742	10.0596	4.3569	4.97999	3.46778	4.89297	5.83976	7.3881	4.83824	4.53688	7.3965	3.90626	4.89913	3.39877	3.47048	5.28421	6.56368	4.57723	5.04905	4.33477	4.1477	2.72185	4.38817	4.69798	3.81456	3.32469	4.17624	4.49702	4.96985	3.17492	6.91168	3.5393	2.66395	3.30952	7.31675
213425_at	WNT5A	8.07955	13.1746	5.38657	3.42558	5.51679	10.6565	12.394	8.65576	9.73065	11.8009	9.57173	3.4266	5.98298	4.19499	4.48378	4.42219	4.32533	2.66427	6.35168	6.89696	11.1208	5.08536	12.1621	4.28277	10.6198	11.7144	7.38242	4.47862	4.93887	3.56484	5.36946	4.82429	7.58827	12.2144	7.77067	4.03704	6.05723	4.2767	5.32816	6.44239	4.3438	7.25681	10.6389	8.86961	12.3199	10.4341	7.46845	8.26715
219935_at	ADAMTS5	6.65357	11.7668	4.04749	4.56507	2.05827	10.4111	4.85812	8.89194	4.33447	11.7909	5.03211	4.94791	4.46796	6.0495	3.20551	4.59397	5.372	5.38695	5.50069	4.83285	8.74974	3.18708	9.45601	5.35018	3.34948	4.68574	7.84835	4.33333	3.91122	5.0569	6.40185	4.14013	6.1493	6.75636	3.28917	5.58229	5.11213	4.39555	4.98964	4.95359	3.82922	4.63656	6.57779	8.48525	7.11723	8.74233	5.33322	8.91621
235201_at	FOXP2	7.60427	6.86819	7.97306	4.03661	8.56484	7.59602	2.4231	2.89785	2.29596	4.16475	5.07467	4.29557	8.57831	7.64166	7.34896	3.21848	3.37482	4.63653	4.40741	4.40125	6.25627	9.54163	5.46984	9.93775	5.28982	7.97069	7.4935	3.98784	5.60898	3.98971	4.84582	11.0475	11.005	7.12003	4.91667	2.66882	2.01654	3.69701	4.51312	7.06202	2.34127	9.65193	5.05162	7.44225	3.48327	3.26916	6.0381	7.53958
210497_x_at	SSX2_///_SSX2B	3.20548	8.26645	5.91502	4.95661	4.79743	6.01649	9.25869	4.10033	4.56821	5.81969	10.8354	6.31243	6.52155	5.09588	5.67557	4.36839	4.87184	4.53784	5.90089	4.74187	4.41287	6.00737	3.2023	5.8399	5.82206	3.70359	4.00633	4.08555	4.43033	13.1135	3.02436	6.14784	4.96223	3.49827	10.5744	6.8572	4.62533	14.1271	6.93169	6.66393	9.89302	8.94691	5.30304	3.35066	7.86014	5.17981	4.4158	4.53315
238850_at	LINC00461_///_MIR9-2	4.45766	2.369	6.43639	4.45078	4.05306	8.6776	12.9509	6.98444	13.4651	7.84102	12.8302	4.43169	6.06264	4.69389	4.25177	4.32396	5.44909	5.9098	4.10194	5.07311	5.32551	5.79874	5.09979	6.85595	5.34941	5.69302	2.34757	8.93461	6.63214	4.7964	6.12278	8.56197	8.94701	6.35187	9.01137	4.75103	9.98506	7.87491	8.52518	5.84552	7.42126	6.08284	4.55418	3.23224	4.74265	4.09615	5.09883	5.377
219498_s_at	BCL11A	2.64529	3.76889	4.08388	4.64156	3.33017	9.36044	4.06374	5.38526	4.40854	3.07761	3.78936	6.20986	8.14153	5.47789	8.23374	3.68373	7.47794	7.82916	3.68552	5.82321	4.78581	4.25617	5.01275	9.51791	6.49016	8.25256	4.38281	10.5611	9.86645	2.71814	10.2647	8.56693	4.74334	8.55678	3.10342	6.34426	4.75504	3.15565	5.51177	5.92514	3.93515	5.81919	2.7246	7.69534	5.11671	3.2252	4.48961	7.937
236335_at	GUCY1A2	9.9045	10.4712	8.20697	2.21259	5.60744	6.0916	3.1777	8.11768	8.31844	7.78593	8.11469	3.02761	1.8199	4.62827	4.82592	3.40993	3.00383	3.08268	6.688	11.4325	6.51981	4.64969	5.63434	6.48011	5.67506	3.92376	2.94732	4.88559	2.95574	3.3971	4.57203	5.41158	2.39175	6.97901	6.57247	4.24489	5.59588	3.57593	5.37424	2.40155	6.41036	4.98575	3.52401	6.36226	6.90512	2.71738	2.62449	6.53256
235278_at	MACROD2	5.10218	3.73312	8.0363	3.82991	6.64052	4.10619	4.11584	3.69857	5.11216	6.15824	6.05049	5.41866	3.12395	6.6828	5.06065	7.41029	6.70635	3.32663	6.85779	8.68153	7.51858	4.73683	4.12125	3.17467	3.84429	5.52016	5.81871	8.16697	5.38567	2.24798	4.77197	9.19506	12.3891	5.33367	6.29717	9.11395	5.64061	8.82417	6.13357	3.70491	7.66409	7.73944	9.83178	6.53759	11.6084	12.7573	6.25011	7.59192
227048_at	LAMA1	5.44718	5.90658	4.42638	4.59809	4.59031	5.02407	5.07248	9.63006	9.51569	8.41821	10.9267	6.58752	2.38871	3.42617	6.23052	3.71061	3.90121	4.37232	3.38859	4.47626	7.61382	6.61627	10.7711	9.04805	3.88755	9.98028	3.96596	4.46716	3.81182	4.05263	3.31994	5.1844	4.77894	6.86392	10.846	11.8719	8.31317	9.50377	11.6235	12.1695	11.7617	9.3066	4.65638	10.7429	9.45365	9.35934	6.32123	10.2772
204422_s_at	FGF2	11.9942	11.7528	4.01833	2.08408	2.52605	9.59713	10.3385	8.15627	11.344	9.61691	9.34994	3.46241	4.00049	5.47251	8.33087	1.52863	8.70402	3.28515	9.7689	10.0132	9.49447	9.91597	11.153	7.06222	5.38754	10.2633	10.7182	4.46374	3.98801	9.22359	4.33394	4.69141	3.99011	12.814	6.54184	6.55251	8.52477	6.07822	5.03448	6.60524	7.07071	7.90484	5.68519	10.771	7.21816	5.35177	2.18554	12.0622
219064_at	ITIH5	4.33082	7.43962	3.48535	4.17644	4.91219	5.27657	5.88398	4.92407	5.25067	6.09465	3.66104	5.13348	4.83991	5.25386	4.91298	4.55829	4.23091	5.13781	6.88176	8.88585	5.17533	2.87492	8.11993	5.51694	5.11703	3.99631	2.92688	5.36459	3.61606	8.87256	3.69621	5.0017	3.93471	4.73003	11.2468	4.72262	8.5731	12.3889	10.1955	6.04661	4.55601	13.9702	5.05667	4.72703	5.17662	5.54094	6.15111	6.65967
204339_s_at	RGS4	9.07526	8.05815	5.33992	7.10285	4.39749	8.53715	6.65497	8.22823	9.54427	8.29208	9.30901	4.41314	3.95449	4.22837	4.18589	4.13049	5.25007	3.39918	4.30051	3.64961	10.2091	10.5406	8.99328	4.43952	4.07362	4.61094	10.8124	3.78984	3.57819	3.45771	5.22466	3.72102	3.41079	9.87163	3.68723	4.4535	5.49692	7.73168	3.64253	4.86031	4.60408	4.81529	5.15924	4.81537	4.93245	3.5679	7.34063	3.27546
226992_at	NOSTRIN	4.72977	3.79417	4.66931	5.53037	6.90565	4.86699	3.77878	4.89831	3.92449	3.27018	4.38941	7.37364	8.48996	6.85627	7.18686	9.17184	9.13252	4.23788	9.85075	9.19089	4.89053	3.37014	2.4486	3.69681	2.60494	7.1506	4.17488	2.93587	5.3273	11.0089	4.20612	4.92181	5.56537	5.26404	5.7144	4.96424	5.09552	3.88177	6.37235	5.13487	3.55675	6.24923	8.567	4.06838	4.69775	3.39635	11.2907	5.1265
223185_s_at	BHLHE41	4.07853	6.58919	3.23685	4.75176	2.45406	5.40141	6.90873	5.0128	6.86411	6.10278	6.98045	3.33168	5.12642	3.20977	3.42127	8.38948	7.53822	5.39038	3.24651	2.30448	8.68195	6.92445	7.27778	6.64368	5.43227	2.31912	2.54114	2.62898	4.45858	2.76395	3.08111	4.18157	1.00844	3.36091	4.24644	9.58635	5.30714	7.60332	8.84991	7.33601	9.48271	6.74439	4.43729	3.08537	8.1676	4.90413	6.65801	4.08783
244623_at	KCNQ5	9.71267	9.37012	5.48538	10.4426	8.38645	8.70816	7.27266	6.30382	7.86165	7.74094	8.49214	1.38663	3.06896	2.83351	1.13065	3.70989	4.30234	6.1788	4.53061	3.72918	8.70944	3.06504	4.72159	5.07105	7.21399	8.11452	2.86942	9.09812	11.0591	6.91674	5.61963	10.7672	2.37728	10.3524	8.99628	10.2849	10.958	9.42145	10.027	9.79345	10.7634	9.37974	3.74622	8.39896	9.59834	2.6272	5.21577	9.06587
212488_at	COL5A1	11.2904	13.2953	6.76034	9.77189	5.25534	10.4995	12.4944	13.5496	12.2857	12.9426	12.7137	5.1339	4.16999	5.77639	3.7107	3.6608	3.59653	6.44075	7.71801	11.1793	11.4474	9.44152	10.2328	7.92964	4.94842	8.16398	7.61382	5.22024	4.79564	4.94853	5.84453	6.27847	11.2008	6.46532	5.00966	4.35344	6.58467	5.45084	4.25469	4.77523	6.26402	5.61541	8.12593	4.65129	5.55323	6.87529	5.24301	4.98621
1553151_at	ATP6V0D2	4.09917	4.48061	4.59127	6.81617	1.23602	4.44759	4.45959	5.85551	4.38483	4.50357	4.39236	4.09989	5.26604	4.20361	3.23191	2.62665	3.14162	3.66101	3.20098	3.61602	5.16018	6.5838	3.06454	4.73505	5.47182	4.04956	3.08843	4.03603	4.21466	3.72844	4.89896	3.99195	4.28904	4.89684	4.78513	10.8037	7.4525	7.8898	11.1404	6.79576	10.8703	2.84352	3.5883	4.98109	9.25679	3.69449	5.08437	3.04881
219593_at	SLC15A3	9.19274	5.70806	3.34864	6.91756	6.27591	3.42851	7.64581	8.96019	3.28039	3.77333	8.05086	3.57045	3.75914	4.38765	3.65544	7.50092	3.43909	3.40014	3.22151	3.72994	8.55034	7.41213	11.3977	3.5152	4.08264	3.54728	3.89194	3.87667	5.31987	4.05185	4.79553	7.03557	3.43196	3.73753	3.90369	5.0025	3.45858	5.10464	3.82936	3.72888	4.04549	4.01096	3.62206	3.07812	3.57885	5.82461	6.90466	4.77072
205715_at	BST1	8.87266	9.92729	4.40738	5.31986	3.158	8.57777	2.55181	3.93307	6.60089	7.52205	2.31077	3.20939	4.43105	4.50539	3.51263	2.11925	4.55036	3.7462	8.52551	9.39063	7.07958	8.04508	8.85442	6.29796	3.58917	3.29212	4.60452	5.61622	8.51604	4.0359	6.87276	3.55477	4.07129	3.72808	7.88602	6.79621	3.44923	6.80712	5.58509	3.21993	7.41058	3.61486	4.19852	6.94772	4.49346	3.51544	3.49743	8.09724
211776_s_at	EPB41L3	3.99126	3.83212	4.7198	5.0087	7.61812	4.63668	7.96941	9.57446	10.0457	8.17104	10.4306	5.54529	4.80942	5.38983	5.55437	4.92896	3.8647	3.40457	4.40262	4.73816	9.22849	7.26118	6.84903	5.38109	5.71118	11.28	4.38433	2.63334	11.5535	5.44442	6.36038	4.16237	4.92007	7.73681	11.0238	9.37806	6.36367	9.34462	10.2344	10.8133	10.4338	10.7111	5.27535	10.9949	4.87705	4.3266	3.42751	10.8944
202747_s_at	ITM2A	4.81572	3.66729	5.02198	3.74272	6.80563	6.0064	4.50777	4.14335	4.76799	3.81286	4.38153	4.01773	3.88285	5.96999	4.88948	4.54344	4.39	5.21084	5.03917	7.1905	4.65979	5.89989	6.40198	7.24947	5.8983	6.12663	5.94172	14.6426	10.8749	10.728	13.267	4.28912	4.44085	4.11994	6.05447	5.62245	4.02628	10.2226	4.45739	10.0335	4.86025	10.5658	5.9173	9.51633	6.05321	4.85398	7.9879	8.67757
223687_s_at	LY6K	12.5157	12.035	3.32221	7.07027	5.14922	7.09663	4.86415	5.61315	5.6423	6.30809	6.23428	4.45882	5.6947	6.19131	5.73874	4.75528	4.52542	4.25123	5.80232	8.06272	10.5682	9.43853	4.85237	5.40222	8.81995	8.42146	4.58598	6.46609	4.69963	4.30837	5.95705	4.65901	6.16792	13.0402	5.50588	4.18076	5.54003	6.40809	3.00799	5.88209	11.218	4.3545	5.81744	14.2387	6.67725	5.5192	6.60515	13.5784
227297_at	ITGA9	4.29149	4.37396	7.38226	4.4871	3.81963	4.04442	4.66461	6.08149	7.8211	8.82925	5.84689	3.59441	3.7297	5.50086	3.6903	4.46002	4.89572	4.29511	3.84948	4.50096	4.9658	4.26516	5.39019	6.75773	5.33542	2.97449	3.7689	4.56158	4.94255	4.34138	4.88065	3.19824	5.07936	2.40018	11.1275	10.1063	8.90888	5.77796	10.3971	10.0356	9.16971	10.7426	4.62795	2.7996	7.64344	4.5979	4.56149	3.9945
223435_s_at	PCDHA1_///_PCDHA10_///_PCDHA11_///_PCDHA12_///_PCDHA13_///_PCDHA2_///_PCDHA3_///_PCDHA4_///_PCDHA5_///_PCDHA6_///_PCDHA7_///_PCDHA8_///_PCDHA9_///_PCDHAC1_///_PCDHAC2	4.90517	3.63728	11.1738	2.73018	11.3407	4.46466	5.04626	7.81078	3.68277	9.82883	4.44271	4.95321	8.42992	8.67782	6.7454	6.76804	10.1702	4.29044	10.9381	11.7751	7.67956	8.65175	10.6092	9.85178	11.5465	9.70015	9.80635	3.21584	3.98818	4.22624	4.37647	3.62208	4.89987	5.58434	3.75836	8.61626	5.11781	6.15182	3.84299	6.90989	4.39431	10.2739	6.57171	9.51127	6.51303	6.20698	2.93641	10.1209
266_s_at	CD24	11.5029	8.42544	12.5652	5.93328	13.1353	12.0146	11.7199	10.5841	10.24	10.9166	9.49954	13.5778	10.5233	8.22014	9.95128	13.1201	13.9701	12.1152	13.6828	14.3171	9.31269	4.13303	11.7677	6.20669	13.3675	9.19012	12.8542	2.39815	6.77935	10.4913	7.5833	1.93198	5.61208	2.97537	2.81626	4.05894	4.55955	3.48336	4.47373	6.12227	2.25985	4.13756	14.1956	12.3002	13.7284	13.0386	13.7907	12.4826
221730_at	COL5A2	12.905	13.483	6.23688	4.89554	7.61113	11.3877	11.5877	14.396	11.2307	13.0415	10.8848	5.33811	5.09557	6.34621	7.00494	3.79231	4.92029	4.2933	10.6999	11.9569	8.19859	10.0623	4.24567	9.85453	5.33739	12.2032	14.2007	5.99858	4.55355	4.78422	5.027	5.05555	3.66151	4.78865	7.07749	8.42517	9.23263	8.0461	6.09709	6.97518	9.8547	10.8523	5.31637	4.37135	8.78536	4.45196	4.46544	4.46423
202283_at	SERPINF1	5.64866	8.37698	7.21537	4.4912	8.63033	5.94083	3.72168	8.53384	8.19775	4.99795	8.86015	6.46853	4.96943	7.14011	4.47334	4.94409	3.55268	12.3387	6.40475	6.10562	7.0246	7.029	3.90021	5.80399	9.29659	5.71541	8.43273	8.66115	4.61452	12.3953	7.56811	3.73789	4.45691	3.34104	11.1429	12.6502	12.5936	5.51358	10.5677	11.5831	13.3951	13.4838	10.38	7.56161	5.15605	5.6231	8.50465	9.66551
226622_at	MUC20	4.02641	5.43796	3.97366	4.59365	8.2835	3.79219	4.44941	5.14311	4.94117	3.34146	5.79694	11.6203	11.0942	6.5894	9.87091	10.6757	7.23033	6.23335	4.5658	3.82458	3.48173	4.12231	3.68652	4.80963	11.9215	4.71698	4.6731	3.95271	4.73591	4.58126	4.85568	7.34034	5.52475	4.94687	3.53381	3.94889	4.71106	3.60849	3.56431	3.4249	4.70443	3.51354	5.64023	6.49943	10.21	8.32994	5.25687	6.99866
218162_at	OLFML3	3.23781	9.94861	6.19305	5.19523	11.9758	8.06511	5.07124	13.2377	2.50993	6.74942	6.70362	10.1841	6.16515	4.81863	4.03894	3.75879	4.51405	4.7456	8.54161	3.77337	6.22673	5.98968	9.34409	3.87092	4.60901	4.29201	2.90102	2.85116	5.90842	3.01994	3.69142	3.20666	5.83025	5.19594	5.78748	8.36807	4.67309	8.57815	3.37261	4.01144	7.84519	10.7488	5.7803	6.70007	4.09277	5.25754	7.59147	8.99012
227752_at	SPTLC3	3.74584	5.82274	3.5761	8.47061	8.70159	6.22199	6.9386	7.45873	6.67995	9.02409	4.17704	2.53806	5.35421	3.75707	6.10468	4.56615	3.25224	2.45777	5.37212	4.75434	5.78696	8.08405	5.66561	5.22091	5.77578	5.85638	3.79413	3.56977	3.33935	2.44572	2.58393	7.89782	8.50006	3.50619	3.06233	3.83551	3.39205	3.32016	2.0891	3.07643	5.83353	2.06839	4.20641	6.36579	9.40632	5.90555	7.47936	4.44036
213506_at	F2RL1	8.02304	7.34599	9.34719	13.1803	9.4018	7.75109	12.968	2.09683	2.49763	4.16979	8.98466	10.9879	11.3979	13.363	12.2466	12.3999	12.1605	11.4604	11.6807	8.40327	13.2687	6.8376	7.44231	10.5656	11.982	3.43525	6.93703	3.37808	0.846605	3.13878	6.93826	7.9721	4.36234	11.834	6.35918	3.15399	3.21185	6.7432	5.60346	7.12551	5.62875	7.25621	10.043	8.29072	12.1013	10.6417	13.8872	8.56149
205311_at	DDC	2.66737	3.48238	3.50325	4.31916	4.01958	3.86388	4.19	4.79311	4.76094	4.69119	5.251	11.4831	13.1289	4.89348	6.13574	9.01429	11.4512	7.17665	9.97721	6.27835	3.05533	4.59259	4.79632	4.50959	4.2361	7.16503	4.32725	7.77254	4.16388	3.58117	5.38162	4.34167	4.09448	4.21431	4.49249	3.81002	4.02189	3.33148	4.0162	4.81292	5.01251	3.91326	4.68473	4.55054	4.624	4.6735	5.78381	3.86258
201387_s_at	UCHL1	12.9223	6.16255	4.65695	4.93088	7.58632	13.9243	14.4414	9.53352	14.476	11.0522	14.5011	5.38403	11.412	4.56828	5.91318	4.2492	6.33467	4.86733	14.2389	8.51121	14.6192	5.15354	14.1136	14.227	8.43024	14.6551	14.4026	6.3296	7.303	5.11556	5.44315	6.0293	5.87643	6.62655	8.54234	6.76708	7.68037	7.35942	8.02762	6.1345	9.16404	5.43197	5.58441	14.3079	14.1496	10.8056	5.44805	14.6054
223895_s_at	EPN3	4.48606	2.81407	9.07517	5.00235	10.393	3.24076	3.87422	3.6701	4.00893	5.36831	4.16417	9.62088	9.00287	8.31379	8.13958	8.56145	9.13993	4.30884	5.20241	4.70238	3.57702	3.77419	5.49439	4.49581	10.062	5.82387	6.7559	3.72202	4.87758	4.39394	5.05524	5.99167	4.3054	4.77689	6.00347	3.9631	3.83422	4.00684	3.95839	4.22936	4.02652	4.46083	3.24221	3.45768	9.24817	7.44878	3.13605	5.70759
209848_s_at	PMEL	6.98103	5.74537	7.37639	4.41819	7.04442	6.59328	6.53224	6.48898	6.09601	5.26356	6.14095	6.74082	6.75125	6.34167	6.20273	6.5797	6.48147	4.95017	6.62906	5.84389	5.78692	6.77079	5.02967	6.98825	6.75437	5.41309	7.03268	4.9856	5.91877	6.37429	6.35423	5.78272	4.5457	6.48615	14.7059	15.7957	10.7688	14.4213	15.2267	15.2893	15.6137	8.31906	6.4654	6.4592	6.24506	7.47796	6.19003	5.99284
203423_at	RBP1	10.2314	10.365	6.17415	4.94811	6.766	7.39177	12.25	7.72457	5.75124	10.6206	4.77675	6.40491	5.65806	12.131	4.0537	4.6189	5.31743	13.3967	5.86055	11.2894	9.90269	8.05457	7.61388	9.38191	4.88158	8.07651	11.462	4.05358	4.58397	5.3409	4.12985	5.9267	5.78852	5.34143	3.12681	4.38553	4.19887	3.13449	3.46796	4.74321	5.27206	6.60652	7.09071	5.76967	11.4359	12.8686	12.9278	8.10051
211368_s_at	CASP1	7.11049	8.75857	4.05615	5.29155	5.61439	8.25921	10.6159	10.201	6.76434	9.54608	8.05583	10.5811	4.95262	2.6715	4.0159	4.46868	3.10491	3.585	3.86071	6.72666	9.53234	9.48051	10.3372	4.37035	6.66989	6.11196	2.67198	6.65348	10.5644	4.07423	9.4479	9.94858	12.3888	6.727	12.2255	11.1953	8.20917	9.20386	12.5698	4.61853	11.4724	3.75031	2.50108	8.15838	9.91942	4.86286	7.58701	10.1363
235171_at	LOC100505501	4.94687	8.04849	3.24846	7.78483	3.23135	8.63127	8.62552	7.64002	8.21628	7.42606	8.91926	2.32336	3.11591	3.98472	2.31319	2.97476	7.88748	3.06268	3.62263	2.8373	7.63345	5.26827	6.52337	4.11068	5.57209	2.38985	7.94099	9.57834	6.6116	6.23614	9.19872	2.78596	4.19928	5.67302	3.24248	2.39919	4.92968	3.84382	6.283	6.89941	6.33211	4.93619	3.10136	7.5579	8.47679	8.65792	5.16986	6.49021
211756_at	PTHLH	5.87099	4.24596	4.46971	4.42262	5.85176	4.92609	6.69871	7.24078	11.7668	7.66858	10.0299	4.80772	6.03141	4.07347	3.46499	5.57568	2.65856	4.03644	7.60965	6.68887	6.77897	6.24451	4.89992	4.16461	10.3207	1.85178	1.14699	3.34294	1.71551	5.49927	3.6867	3.7014	9.54042	5.82838	3.53936	4.68528	6.93083	5.40407	5.60698	3.20114	6.11857	4.77948	4.1179	4.61364	5.5577	5.1358	3.11688	5.22405
205798_at	IL7R	9.06192	4.58141	4.59616	9.36161	3.87182	11.0524	8.9867	8.79692	10.6169	10.1398	8.19807	4.00468	4.84003	4.63165	4.39516	3.33816	3.60786	4.86676	4.62558	4.27603	10.3109	11.1865	10.8306	5.23507	4.86822	7.44154	4.27005	8.46458	3.80132	4.90783	5.4549	5.76662	4.0778	7.74763	4.47328	4.19485	6.592	6.17556	5.7321	4.65905	3.89229	5.66083	4.62608	9.3068	4.87386	4.1623	5.21896	11.9633
214467_at	GPR65	4.87298	4.76443	5.0542	4.7252	4.08065	5.66529	4.53555	4.17868	4.04526	5.0042	2.60374	4.4894	4.25904	4.89703	3.4777	4.14851	3.36918	4.30714	4.57208	4.72297	3.37003	4.01588	5.61417	4.1747	4.82899	5.38972	5.04749	8.87884	8.12713	4.64171	7.99296	3.48119	12.1988	10.7587	4.34089	5.29304	3.85603	11.0958	5.14061	3.75046	5.89132	4.29326	3.93748	3.30454	4.70458	3.84066	4.54326	4.47339
44790_s_at	KIAA0226L	7.00827	3.81408	4.70702	4.42204	3.75013	4.15722	3.77249	5.9834	6.99135	5.71518	9.38738	3.85055	10.6986	4.47432	5.68152	4.33961	4.61282	5.38355	4.24041	2.76082	2.66907	4.29639	8.80961	5.43794	4.45675	3.38655	3.61906	5.51953	6.69073	5.24301	8.03267	9.74349	11.9655	3.89206	7.08255	8.8414	7.65793	7.04851	9.10479	8.53847	8.44045	8.65234	3.36324	3.99904	4.20767	6.35698	4.07154	5.70921
225728_at	SORBS2	7.0016	12.7123	3.10394	9.28806	9.38057	6.82507	7.27882	8.77469	10.3913	10.0663	9.02049	9.40599	8.98735	3.15499	9.98159	6.66717	9.52987	9.75741	4.42242	4.26401	8.5626	6.92279	3.57901	3.19654	8.99352	10.8133	3.01156	1.07202	4.52819	3.48764	4.58945	3.20393	3.97635	4.57135	9.10177	9.82537	9.84011	9.1642	5.37113	8.22633	2.96048	9.52435	5.96424	5.89149	9.51155	7.93595	7.43857	3.89474
215388_s_at	CFH_///_CFHR1	10.7246	10.8652	3.31745	5.8292	5.79394	7.27296	10.8217	11.4549	4.09207	9.78544	7.41416	4.11595	3.83891	5.22758	3.27786	8.716	5.28716	4.67478	12.1943	10.9899	11.2607	6.91115	10.2394	9.54869	9.45872	10.8332	3.94465	5.72725	5.332	11.1834	6.27731	8.88855	12.3887	6.76423	5.18307	6.69432	4.29515	8.51231	4.93284	5.59161	3.21838	8.02541	3.6617	4.16714	7.35449	4.73905	12.3553	2.83398
204830_x_at	PSG5	9.64999	10.5578	3.66056	8.68999	6.15177	9.61374	5.12594	3.85242	5.30519	7.03074	3.99784	3.35992	3.75788	4.90625	4.09984	3.85906	4.97319	2.93723	4.81958	2.94127	5.85818	5.36179	11.7726	4.35615	4.47731	4.97304	2.67355	3.87346	4.33636	4.92599	5.87673	4.20142	4.56174	9.17279	3.35789	4.62691	4.29913	5.55594	4.18795	5.24642	5.74579	3.90975	3.97594	8.53958	4.88907	4.8708	8.21816	8.28305
208650_s_at	CD24	11.6639	8.91157	12.8094	4.56421	13.2268	12.2168	12.0398	10.8093	10.6749	11.0612	9.83812	13.9924	10.9094	8.8043	10.3754	13.1891	14.4897	12.3343	13.9249	14.6042	9.47337	5.94119	12.1517	5.58565	13.8334	9.3949	12.9525	2.59405	6.11867	10.6688	7.33462	4.43033	5.5804	4.61876	3.44212	1.65332	4.51333	4.85228	1.38721	6.53087	2.7162	5.79813	14.9662	12.8055	14.1514	13.3941	14.1151	12.5635
239108_at	FAR2	9.13015	7.82747	9.16764	3.79393	2.58885	6.98174	4.08688	8.72222	4.59078	8.18371	5.74241	2.96964	8.92238	7.10902	7.92696	8.23978	9.7477	2.18335	4.86643	4.84276	6.70817	2.79413	7.38956	4.55188	3.82204	4.09116	2.00063	10.2775	10.0056	7.01464	8.61005	7.02187	5.65429	8.80544	9.68018	3.63434	8.90537	6.63392	9.02472	3.69821	9.19774	8.48552	4.33929	6.06632	7.30465	6.61318	7.80131	7.03187
1558846_at	PNLIPRP3	5.16865	4.56812	2.21104	3.37664	2.84835	3.74495	3.12446	3.53819	3.37685	4.55409	3.86296	5.08837	4.50775	5.07985	3.61923	4.15666	4.14398	5.16449	4.30312	3.53505	3.03987	4.47023	6.92723	2.78513	5.35399	4.48526	4.29058	4.16353	3.90782	4.68851	5.02029	3.6222	5.57155	4.51536	4.25482	4.39918	10.6426	8.44497	10.4819	10.6406	8.58997	7.47923	2.57506	2.77895	5.37582	3.38343	4.02143	4.68927
229437_at	MIR155_///_MIR155HG	9.28077	5.94358	1.51208	4.27272	3.54881	8.40236	5.43985	6.15582	3.7539	8.23076	6.42282	4.88788	4.18811	3.15356	6.53252	4.10285	6.13242	4.7792	4.38424	2.48424	4.68957	6.69071	6.22211	4.9433	4.68747	7.55096	5.18824	9.58912	6.5235	2.07889	7.15328	4.28726	3.46133	9.55523	6.65032	6.07012	5.8699	4.43431	3.26439	3.86351	4.57355	4.61583	1.79707	7.4742	5.32799	2.09332	6.33314	7.713
225575_at	LIFR	9.63141	9.96022	9.09321	10.2368	5.71158	10.385	9.83924	8.75807	9.24313	9.57106	9.6645	1.75372	2.08205	9.33957	2.72286	1.30125	1.34109	2.10907	8.38998	9.30314	12.2986	9.64919	12.1328	9.28095	9.87102	10.5862	6.71213	2.65653	2.832	9.37641	3.04823	2.83184	5.0624	7.28936	7.6598	4.43247	8.85985	6.06847	3.28275	8.6943	5.05973	9.47747	9.90949	8.77318	9.0989	7.7193	10.8691	9.3083
222592_s_at	ACSL5	6.8024	5.86386	4.81761	11.7201	4.94761	5.59174	9.11862	5.90298	5.01676	8.76736	4.12414	12.9548	12.3922	13.0941	12.211	13.6951	9.82479	6.21818	5.79326	10.223	7.69212	12.0776	7.06976	4.33167	6.35591	9.77588	4.85174	9.05024	10.77	6.31541	6.50007	9.7767	10.3659	5.17713	2.58006	3.42245	4.41478	5.9973	3.9328	4.47329	6.19065	4.2957	5.06875	3.68153	6.72413	6.83806	11.4852	5.00892
230233_at	---	3.35513	3.44986	7.6084	3.42751	4.10408	3.80869	4.3849	4.12518	1.33952	7.22207	2.94197	10.1993	4.66247	4.30574	3.95874	2.64415	4.89338	5.32564	6.89929	9.57608	5.45468	4.00519	4.83828	2.62292	8.37402	4.52321	3.55554	4.53516	4.58922	4.94371	7.22218	9.82619	3.90902	5.46198	3.30025	5.04419	4.19823	4.11539	3.49379	2.62912	3.43488	5.22147	2.42552	5.1857	7.99762	6.88796	5.38018	4.42432
238441_at	PRKAA2	5.49745	6.44019	5.74649	7.57873	8.30083	8.99736	5.67089	7.61206	7.56419	7.09373	9.51899	3.16037	1.58532	7.21369	2.54874	0.849253	2.14415	9.64882	8.33267	9.76701	6.78825	7.12712	6.90902	8.81233	8.18404	8.95956	3.92819	1.70969	3.8079	3.84905	4.5948	2.84723	8.04819	3.33505	3.62867	3.3382	2.72401	7.03505	6.237	7.58085	2.6733	8.24247	8.3815	8.69079	8.56486	9.56844	8.87105	9.5434
210984_x_at	EGFR	9.51794	8.40996	3.31332	9.22926	3.74166	8.78382	8.11716	7.2849	7.18827	6.60589	7.87206	4.08998	7.19512	5.80271	6.80579	5.28693	5.44038	3.45958	7.0816	8.10935	7.01922	9.48345	10.2051	3.65724	9.28747	3.29896	3.39739	2.87458	3.44234	3.22998	3.39881	3.42496	3.20724	6.5864	3.3699	3.51137	3.6929	3.76824	2.97257	5.02049	3.58858	3.99413	5.46023	6.75097	9.45613	7.62514	10.5465	7.45455
204646_at	DPYD	10.2367	11.9975	1.50433	12.2355	3.49973	11.7191	11.713	11.6864	12.6898	12.2974	11.8498	2.51607	1.78231	6.43496	7.05073	6.57068	6.7486	3.87194	8.06758	10.3486	11.1063	11.832	9.82481	4.95536	11.2306	9.93428	9.80677	11.582	7.33235	4.12113	9.43231	10.7689	12.9262	11.7407	7.51734	2.91407	10.1088	8.63897	3.3589	2.07515	1.13818	9.07204	13.2632	10.0305	7.81127	2.39037	10.7327	9.93582
229634_at	TMEM139	5.01944	4.27645	5.14519	3.605	9.91635	4.65364	4.00794	4.49846	4.54968	3.19447	3.77753	8.70965	9.0333	6.8604	6.77283	10.2972	8.5231	9.86305	4.99564	4.83883	5.2637	3.25926	6.0907	4.18845	3.8605	8.8614	5.33172	3.97268	4.97572	3.27197	4.71624	4.96934	4.7259	2.87434	3.74401	3.36944	4.35114	5.00231	2.41649	4.26773	4.26869	5.47032	10.1267	8.49777	9.66462	9.96984	9.2598	8.56774
225516_at	SLC7A2	3.27481	9.53848	12.5298	8.5022	3.48057	10.0982	8.13728	6.63202	3.30081	2.76059	6.18361	2.82903	2.81306	8.61723	9.95588	9.40127	9.4888	3.76343	9.91573	6.92094	9.074	7.68367	9.12945	8.25046	2.77376	10.4935	3.47024	3.05123	8.42964	2.98961	5.7651	4.22485	4.09452	3.17652	7.54583	10.711	5.86039	4.64562	9.14054	8.89488	9.53074	10.729	8.3372	7.58373	8.94489	7.39584	5.46863	7.9998
241412_at	BTC	4.37056	1.30374	7.13934	5.94603	6.12626	5.95858	2.07984	6.01345	7.03259	4.64987	8.3711	6.61173	8.36172	8.81523	8.47089	9.62811	8.44285	5.60114	6.02667	7.72795	5.55202	7.71677	7.3089	4.07779	6.36287	6.15298	2.18552	1.4625	2.9469	2.40976	3.13087	4.26181	2.26634	2.86133	5.40662	2.1096	4.58643	4.48343	5.26358	5.36998	3.31687	5.16452	7.93378	5.22924	11.031	7.22389	6.97743	7.86371
205555_s_at	MSX2	4.03569	2.8828	8.83584	3.56299	10.7296	7.01555	3.50112	5.1037	6.31286	3.05038	5.7016	9.2311	10.0302	6.58577	8.34005	6.77831	8.14295	8.03554	6.71057	8.35756	5.53179	4.0686	7.04823	7.56463	8.87243	8.20825	2.91972	2.93168	3.96927	4.23017	3.22092	2.84909	3.07358	2.66894	6.43528	4.8927	6.94887	4.27573	5.54957	6.94385	4.00909	7.18923	8.02368	2.75424	4.17546	6.19864	8.02968	3.26125
219529_at	CLIC3	3.73671	5.77889	8	11.0018	12.1381	3.93433	3.87299	7.0496	3.29279	9.01389	3.49434	5.39965	8.49265	9.62221	9.78796	7.59267	4.68618	8.80967	5.16385	9.61293	9.36134	10.1946	11.7219	6.66588	13.3183	8.4402	8.68157	2.96307	4.43005	3.26645	5.79287	4.17611	4.94495	5.25278	4.77664	4.94016	4.78	4.5337	4.4192	3.21592	2.83043	3.79505	5.3181	9.87626	8.70015	9.95622	9.07043	9.27629
206167_s_at	ARHGAP6	7.30572	6.84822	4.37914	3.77161	3.97025	6.76512	5.2818	4.83053	5.40266	9.37055	5.84821	4.6023	7.55037	4.70733	3.9133	4.69365	9.77244	3.62516	2.99177	3.0067	4.28591	5.04404	3.21492	5.41172	3.85617	4.15089	4.22916	3.35474	4.05482	11.0481	3.43773	9.93248	8.70611	2.91131	5.19994	4.86583	7.14568	4.20143	1.32847	3.51408	4.81486	11.0697	6.93908	4.85535	4.28011	6.8954	5.78117	7.27498
224209_s_at	GDA	5.48529	6.04335	5.55623	3.01117	4.63177	6.05295	4.21225	5.9328	5.39563	5.66618	5.97349	9.42677	10.3915	11.1649	10.4678	12.7624	10.3258	7.35368	9.07876	6.93406	5.81952	5.72608	5.77725	7.37125	6.47665	10.3084	5.51206	5.04967	9.01718	9.77127	4.10718	7.94636	6.26535	4.07125	4.50818	5.20007	6.00617	5.48585	4.59404	6.05902	4.88987	3.46335	13.5296	10.5729	12.8797	11.4692	13.4184	6.60821
205460_at	NPAS2	2.22512	8.49994	4.46838	8.06619	3.23871	2.20566	3.04731	6.99585	4.72233	3.56917	7.52011	7.73527	6.37037	5.31972	4.24889	4.16834	6.1228	7.58522	8.22842	7.22919	4.07496	8.36135	6.6005	5.86763	4.47516	8.02568	3.13292	4.12559	3.04219	2.78317	2.38209	4.953	2.62836	7.63505	9.04051	8.41956	8.36097	8.286	10.3572	8.91896	8.84292	8.53535	4.09131	5.75867	3.72906	7.22558	8.20119	4.19471
205513_at	TCN1	4.11345	3.05475	3.34166	7.3343	5.01193	4.54533	3.72442	5.56401	7.54225	7.05159	7.55969	9.40234	8.7529	6.72444	3.36061	10.3491	9.69125	4.66721	8.83442	11.4777	4.98893	8.98448	4.05811	3.52031	8.59875	7.56013	3.88854	4.31208	5.63415	9.94979	5.22553	3.98153	4.27528	5.36975	6.44644	8.71142	7.42355	9.22524	8.4014	8.48562	8.71591	10.8218	5.34487	5.57315	3.5559	4.90221	9.29364	2.5247
[truncated: 26,924 more rows]
[truncated: 11 more columns]

## Sheet: table B
Table B. Sensitivity (GI50) of NCI-60 cell lines to seven chemotherapeutic drugs
[truncated: 60 more rows]

[truncated: 4 more sheets: table C, table D, table E, table F]
